# Supplementary material for: 4,4′-Dimethyl-2,2′-{[2,3,3a,4,5,6,7,7a-octa­hydro-1H-benzimidazole-1,3-di­yl]bis­(methyl­ene)}diphenol
Source: Acta Crystallogr Sect E Struct Rep Online. 2013 Jun 8;69(Pt 7):o1059. doi: 10.1107/S1600536813015237 (PMC3772489; doi:10.1107/S1600536813015237)
Supplement: Supplementary file 1 [file e-69-o1059-sup1.cif]

##############################################################################
#                                                                            #
# This CIF contains the data in a paper accepted for publication in          #
# Acta Crystallographica Section E. It conforms to the requirements of       #
# Notes for Authors for Acta Crystallographica Section E, and has been       #
# peer reviewed under the auspices of the IUCr Commission on Journals.       #
#                                                                            #
# Full details of the Crystallographic Information File format               #
# are given in the paper "The Crystallographic Information File (CIF):       #
# a New Standard Archive File for Crystallography" by S. R. Hall, F. H.      #
# Allen and I. D. Brown [Acta Cryst. (1991), A47, 655-685].                  #
#                                                                            #
# The current version of the core CIF dictionary is obtainable from          #
# ftp://ftp.iucr.org/pub/cif_core.dic.                                       #
#                                                                            #
# Software is freely available for graphical display of the structure(s)     #
# in this CIF. For information consult the CIF software page                 #
# http://www.iucr.org/resources/cif/software.                                #
#                                                                            #
# This file may be used for bona fide research purposes within the           #
# scientific community so long as proper attribution is given to the journal # 
# article from which it was obtained.                                        #
#                                                                            #
##############################################################################
data_I
_audit_creation_method     SHELXL-2012
_chemical_name_systematic
;\
4,4'-Dimethyl-2,2'-{[2,3,3a,4,5,6,7,7a-octahydro-1<i>H</i>-benzimidazole-\
1,3-diyl]bis(methylene)}diphenol
;
_chemical_name_common     ?
_chemical_formula_moiety     'C23 H30 N2 O2'
_chemical_formula_sum     'C23 H30 N2 O2'
_chemical_formula_iupac     'C23 H30 N2 O2'
_chemical_formula_weight     366.49
_chemical_melting_point     ?
_shelx_space_group_comment
;
The symmetry employed for this shelxl refinement is uniquely defined
by the following loop, which should always be used as a source of
symmetry information in preference to the above space-group names.
They are only intended as comments.
;
_space_group_crystal_system     orthorhombic
_space_group_name_H-M_alt     'P 21 21 2'
_space_group_name_Hall     'P 2 2ab'
loop_
    _space_group_symop_operation_xyz
    'x, y, z'
    '-x, -y, z'
    '-x+1/2, y+1/2, -z'
    'x+1/2, -y+1/2, -z'
_cell_length_a     18.5417(9)
_cell_length_b     6.0597(4)
_cell_length_c     8.9415(5)
_cell_angle_alpha     90
_cell_angle_beta     90
_cell_angle_gamma     90
_cell_volume     1004.64(10)
_cell_formula_units_Z     2
_cell_measurement_reflns_used     16515
_cell_measurement_theta_min     2.2
_cell_measurement_theta_max     27.47
_cell_measurement_temperature     173(2)
_exptl_crystal_description     plate
_exptl_crystal_colour     colourless
_exptl_crystal_size_max     0.310
_exptl_crystal_size_mid     0.270
_exptl_crystal_size_min     0.120
_exptl_crystal_density_diffrn     1.212
_exptl_crystal_density_meas     ?
_exptl_crystal_density_method     ?
_exptl_crystal_F_000     396
_exptl_absorpt_coefficient_mu     0.077
_exptl_absorpt_correction_type     multi-scan
_exptl_absorpt_process_details     '(X-Area; Stoe & Cie, 2001)'
_shelx_estimated_absorpt_T_min     0.976
_shelx_estimated_absorpt_T_max     0.991
_exptl_absorpt_correction_T_min     0.976
_exptl_absorpt_correction_T_max     0.991
_exptl_special_details
;
;
_diffrn_ambient_temperature     173(2)
_diffrn_radiation_type     MoK\a
_diffrn_radiation_wavelength     0.71073
_diffrn_measurement_device_type     'STOE IPDS II two-circle-diffractometer'
_diffrn_measurement_method     \w
_diffrn_detector_area_resol_mean     ?
_diffrn_reflns_number     12723
_diffrn_reflns_av_R_equivalents     0.0525
_diffrn_reflns_theta_min     2.197
_diffrn_reflns_theta_max     26.887
_diffrn_reflns_theta_full     25.000
_diffrn_measured_fraction_theta_max     0.996
_diffrn_measured_fraction_theta_full     0.995
_diffrn_reflns_limit_h_min     -23
_diffrn_reflns_limit_h_max     23
_diffrn_reflns_limit_k_min     -7
_diffrn_reflns_limit_k_max     7
_diffrn_reflns_limit_l_min     -11
_diffrn_reflns_limit_l_max     11
_refine_special_details
;
;
_reflns_number_total     2168
_reflns_number_gt     2058
_reflns_threshold_expression     'I > 2\s(I)'
_refine_ls_structure_factor_coef     Fsqd
_refine_ls_matrix_type     full
_refine_ls_R_factor_all     0.0364
_refine_ls_R_factor_gt     0.0344
_refine_ls_wR_factor_gt     0.0886
_refine_ls_wR_factor_ref     0.0899
_refine_ls_goodness_of_fit_ref     1.037
_refine_ls_restrained_S_all     1.037
_refine_ls_number_reflns     2168
_refine_ls_number_parameters     129
_refine_ls_number_restraints     0
_refine_ls_hydrogen_treatment     mixed
_refine_ls_weighting_scheme     calc
_refine_ls_weighting_details
;
 w=1/[\s^2^(Fo^2^)+(0.0482P)^2^+0.1419P]
 where P=(Fo^2^+2Fc^2^)/3
;
_atom_sites_solution_hydrogens     mixed
_atom_sites_solution_primary     ?
_atom_sites_solution_secondary     ?
_refine_ls_shift/su_max     0.000
_refine_ls_shift/su_mean     0.000
_refine_diff_density_max     0.139
_refine_diff_density_min     -0.126
_refine_ls_extinction_method     SHELXL
_refine_ls_extinction_coef     0.075(11)
_refine_ls_extinction_expression
                                  'Fc^*^=kFc[1+0.001xFc^2^\l^3^/sin(2\q)]^-1/4^'
_refine_ls_abs_structure_details     ?
_refine_ls_abs_structure_Flack     ?
loop_
    _atom_type_symbol
    _atom_type_description
    _atom_type_scat_dispersion_real
    _atom_type_scat_dispersion_imag
    _atom_type_scat_source
    'C' 'C' 0.0033 0.0016
                         'International Tables Vol C Tables 4.2.6.8 and 6.1.1.4'
    'H' 'H' 0.0000 0.0000
                         'International Tables Vol C Tables 4.2.6.8 and 6.1.1.4'
    'N' 'N' 0.0061 0.0033
                         'International Tables Vol C Tables 4.2.6.8 and 6.1.1.4'
    'O' 'O' 0.0106 0.0060
                         'International Tables Vol C Tables 4.2.6.8 and 6.1.1.4'
_computing_data_collection     'X-Area (Stoe & Cie, 2001)'
_computing_cell_refinement     'X-Area (Stoe & Cie, 2001)'
_computing_data_reduction     'X-RED32 (Stoe & Cie, 2001)'
_computing_structure_solution     'SHELXS97 (Sheldrick, 2008)'
_computing_structure_refinement     'SHELXL2012 (Sheldrick, 2008)'
_computing_molecular_graphics     'XP in SHELXTL-Plus (Sheldrick, 2008)'
_computing_publication_material     'SHELXL-2012 (Sheldrick, 2008)'
loop_
    _atom_site_type_symbol
    _atom_site_label
    _atom_site_fract_x
    _atom_site_fract_y
    _atom_site_fract_z
    _atom_site_U_iso_or_equiv
    _atom_site_adp_type
    _atom_site_calc_flag
    _atom_site_occupancy
    _atom_site_disorder_assembly
    _atom_site_disorder_group
    O O1 0.41870(7) 0.5018(2) 0.60166(17) 0.0414(3) Uani d 1 . .
    H H1 0.4384(19) 0.376(6) 0.668(4) 0.097(11) Uiso d 1 . .
    N N1 0.44460(7) 0.0979(2) 0.70721(16) 0.0303(3) Uani d 1 . .
    C C1 0.45928(9) 0.0063(3) 0.85614(19) 0.0340(4) Uani d 1 . .
    H H1A 0.4393 -0.1468 0.8611 0.041 Uiso calc 1 . .
    C C2 0.43253(11) 0.1352(4) 0.9905(2) 0.0477(5) Uani d 1 . .
    H H2A 0.3792 0.1414 0.9901 0.057 Uiso calc 1 . .
    H H2B 0.4513 0.2880 0.9873 0.057 Uiso calc 1 . .
    C C3 0.45917(12) 0.0182(5) 1.1318(2) 0.0596(7) Uani d 1 . .
    H H3A 0.4458 0.1074 1.2204 0.071 Uiso calc 1 . .
    H H3B 0.4347 -0.1264 1.1405 0.071 Uiso calc 1 . .
    C C4 0.5000 0.0000 0.6072(3) 0.0305(5) Uani d 1 . .
    H H4 0.5217 0.1150 0.5427 0.037 Uiso d 1 . .
    C C5 0.36990(9) 0.0576(3) 0.6571(2) 0.0332(4) Uani d 1 . .
    H H5A 0.3362 0.1007 0.7378 0.040 Uiso calc 1 . .
    H H5B 0.3634 -0.1021 0.6380 0.040 Uiso calc 1 . .
    C C11 0.35166(9) 0.1843(3) 0.5173(2) 0.0301(4) Uani d 1 . .
    C C12 0.37743(9) 0.3996(3) 0.4958(2) 0.0330(4) Uani d 1 . .
    C C13 0.35991(10) 0.5134(3) 0.3660(2) 0.0389(4) Uani d 1 . .
    H H13 0.3788 0.6571 0.3496 0.047 Uiso calc 1 . .
    C C14 0.31501(10) 0.4180(4) 0.2604(2) 0.0389(4) Uani d 1 . .
    H H14 0.3032 0.4983 0.1724 0.047 Uiso calc 1 . .
    C C15 0.28681(10) 0.2075(3) 0.2801(2) 0.0359(4) Uani d 1 . .
    C C16 0.30625(9) 0.0935(3) 0.4097(2) 0.0320(4) Uani d 1 . .
    H H16 0.2878 -0.0511 0.4249 0.038 Uiso calc 1 . .
    C C17 0.23790(11) 0.1007(4) 0.1658(2) 0.0452(5) Uani d 1 . .
    H H17A 0.2278 0.2060 0.0852 0.068 Uiso calc 1 . .
    H H17B 0.1926 0.0571 0.2138 0.068 Uiso calc 1 . .
    H H17C 0.2617 -0.0300 0.1241 0.068 Uiso calc 1 . .
loop_
    _atom_site_aniso_label
    _atom_site_aniso_U_11
    _atom_site_aniso_U_22
    _atom_site_aniso_U_33
    _atom_site_aniso_U_12
    _atom_site_aniso_U_13
    _atom_site_aniso_U_23
    O1 0.0387(7) 0.0295(6) 0.0559(8) -0.0030(6) -0.0083(6) -0.0022(7)
    N1 0.0243(7) 0.0345(7) 0.0319(7) 0.0019(6) 0.0008(5) 0.0008(6)
    C1 0.0298(9) 0.0385(8) 0.0337(9) 0.0043(7) 0.0003(6) 0.0036(8)
    C2 0.0383(10) 0.0677(14) 0.0371(10) 0.0140(10) 0.0033(9) -0.0034(10)
    C3 0.0501(13) 0.0951(19) 0.0335(10) 0.0207(13) 0.0048(9) 0.0018(12)
    C4 0.0262(10) 0.0315(11) 0.0339(11) 0.0007(9) 0.000 0.000
    C5 0.0251(8) 0.0346(8) 0.0398(9) -0.0014(7) -0.0005(7) 0.0043(7)
    C11 0.0238(7) 0.0296(8) 0.0369(9) 0.0024(6) 0.0013(7) 0.0006(7)
    C12 0.0274(8) 0.0301(8) 0.0414(9) 0.0012(7) 0.0003(7) -0.0015(8)
    C13 0.0371(9) 0.0316(8) 0.0482(10) 0.0008(7) 0.0058(8) 0.0062(8)
    C14 0.0377(9) 0.0410(10) 0.0380(9) 0.0077(8) 0.0028(8) 0.0062(8)
    C15 0.0305(8) 0.0409(10) 0.0363(9) 0.0048(7) 0.0014(8) -0.0021(8)
    C16 0.0270(8) 0.0303(8) 0.0388(9) 0.0001(7) 0.0020(7) -0.0013(7)
    C17 0.0427(10) 0.0546(11) 0.0384(10) 0.0024(9) -0.0037(8) -0.0041(10)
_geom_special_details
;
All e.s.d.'s (except the e.s.d. in the dihedral angle between two l.s. planes)
are estimated using the full covariance matrix. The cell e.s.d.'s are taken
into account individually in the estimation of e.s.d.'s in distances, angles
and torsion angles; correlations between e.s.d.'s in cell parameters are only
used when they are defined by crystal symmetry. An approximate (isotropic)
treatment of cell e.s.d.'s is used for estimating e.s.d.'s involving l.s.
planes.
;
loop_
    _geom_bond_atom_site_label_1
    _geom_bond_atom_site_label_2
    _geom_bond_site_symmetry_2
    _geom_bond_distance
    _geom_bond_publ_flag
    O1 C12 . 1.365(2) ?
    O1 H1 . 1.03(4) ?
    N1 C1 . 1.468(2) ?
    N1 C5 . 1.476(2) ?
    N1 C4 . 1.485(2) ?
    C1 C1 2_655 1.512(3) ?
    C1 C2 . 1.516(3) ?
    C1 H1A . 1.0000 ?
    C2 C3 . 1.531(3) ?
    C2 H2A . 0.9900 ?
    C2 H2B . 0.9900 ?
    C3 C3 2_655 1.530(4) ?
    C3 H3A . 0.9900 ?
    C3 H3B . 0.9900 ?
    C4 N1 2_655 1.485(2) ?
    C4 H4 . 0.9900 ?
    C5 C11 . 1.505(2) ?
    C5 H5A . 0.9900 ?
    C5 H5B . 0.9900 ?
    C11 C16 . 1.392(3) ?
    C11 C12 . 1.403(2) ?
    C12 C13 . 1.389(3) ?
    C13 C14 . 1.386(3) ?
    C13 H13 . 0.9500 ?
    C14 C15 . 1.390(3) ?
    C14 H14 . 0.9500 ?
    C15 C16 . 1.396(3) ?
    C15 C17 . 1.512(3) ?
    C16 H16 . 0.9500 ?
    C17 H17A . 0.9800 ?
    C17 H17B . 0.9800 ?
    C17 H17C . 0.9800 ?
loop_
    _geom_angle_atom_site_label_1
    _geom_angle_atom_site_label_2
    _geom_angle_atom_site_label_3
    _geom_angle_site_symmetry_1
    _geom_angle_site_symmetry_3
    _geom_angle
    _geom_angle_publ_flag
    C12 O1 H1 . . 105(2) ?
    C1 N1 C5 . . 112.75(14) ?
    C1 N1 C4 . . 105.47(13) ?
    C5 N1 C4 . . 113.58(14) ?
    N1 C1 C1 . 2_655 101.79(11) ?
    N1 C1 C2 . . 117.60(15) ?
    C1 C1 C2 2_655 . 110.66(14) ?
    N1 C1 H1A . . 108.8 ?
    C1 C1 H1A 2_655 . 108.8 ?
    C2 C1 H1A . . 108.8 ?
    C1 C2 C3 . . 108.07(17) ?
    C1 C2 H2A . . 110.1 ?
    C3 C2 H2A . . 110.1 ?
    C1 C2 H2B . . 110.1 ?
    C3 C2 H2B . . 110.1 ?
    H2A C2 H2B . . 108.4 ?
    C3 C3 C2 2_655 . 112.71(18) ?
    C3 C3 H3A 2_655 . 109.0 ?
    C2 C3 H3A . . 109.0 ?
    C3 C3 H3B 2_655 . 109.0 ?
    C2 C3 H3B . . 109.0 ?
    H3A C3 H3B . . 107.8 ?
    N1 C4 N1 2_655 . 106.00(19) ?
    N1 C4 H4 2_655 . 110.5 ?
    N1 C4 H4 . . 110.5 ?
    N1 C5 C11 . . 112.24(14) ?
    N1 C5 H5A . . 109.2 ?
    C11 C5 H5A . . 109.2 ?
    N1 C5 H5B . . 109.2 ?
    C11 C5 H5B . . 109.2 ?
    H5A C5 H5B . . 107.9 ?
    C16 C11 C12 . . 118.61(17) ?
    C16 C11 C5 . . 120.55(15) ?
    C12 C11 C5 . . 120.78(16) ?
    O1 C12 C13 . . 119.01(16) ?
    O1 C12 C11 . . 121.19(17) ?
    C13 C12 C11 . . 119.79(17) ?
    C14 C13 C12 . . 120.22(17) ?
    C14 C13 H13 . . 119.9 ?
    C12 C13 H13 . . 119.9 ?
    C13 C14 C15 . . 121.48(18) ?
    C13 C14 H14 . . 119.3 ?
    C15 C14 H14 . . 119.3 ?
    C14 C15 C16 . . 117.54(18) ?
    C14 C15 C17 . . 122.16(19) ?
    C16 C15 C17 . . 120.28(18) ?
    C11 C16 C15 . . 122.30(17) ?
    C11 C16 H16 . . 118.8 ?
    C15 C16 H16 . . 118.8 ?
    C15 C17 H17A . . 109.5 ?
    C15 C17 H17B . . 109.5 ?
    H17A C17 H17B . . 109.5 ?
    C15 C17 H17C . . 109.5 ?
    H17A C17 H17C . . 109.5 ?
    H17B C17 H17C . . 109.5 ?
loop_
    _geom_torsion_atom_site_label_1
    _geom_torsion_atom_site_label_2
    _geom_torsion_atom_site_label_3
    _geom_torsion_atom_site_label_4
    _geom_torsion_site_symmetry_1
    _geom_torsion_site_symmetry_2
    _geom_torsion_site_symmetry_3
    _geom_torsion_site_symmetry_4
    _geom_torsion
    _geom_torsion_publ_flag
    C5 N1 C1 C1 . . . 2_655 160.26(17) ?
    C4 N1 C1 C1 . . . 2_655 35.78(19) ?
    C5 N1 C1 C2 . . . . -78.7(2) ?
    C4 N1 C1 C2 . . . . 156.83(15) ?
    N1 C1 C2 C3 . . . . -175.55(19) ?
    C1 C1 C2 C3 2_655 . . . -59.2(2) ?
    C1 C2 C3 C3 . . . 2_655 53.8(3) ?
    C1 N1 C4 N1 . . . 2_655 -14.09(8) ?
    C5 N1 C4 N1 . . . 2_655 -138.05(15) ?
    C1 N1 C5 C11 . . . . 170.22(14) ?
    C4 N1 C5 C11 . . . . -69.88(17) ?
    N1 C5 C11 C16 . . . . 144.70(16) ?
    N1 C5 C11 C12 . . . . -38.1(2) ?
    C16 C11 C12 O1 . . . . 176.16(15) ?
    C5 C11 C12 O1 . . . . -1.1(2) ?
    C16 C11 C12 C13 . . . . -2.7(2) ?
    C5 C11 C12 C13 . . . . 180.00(15) ?
    O1 C12 C13 C14 . . . . -176.61(17) ?
    C11 C12 C13 C14 . . . . 2.3(3) ?
    C12 C13 C14 C15 . . . . -0.4(3) ?
    C13 C14 C15 C16 . . . . -0.9(3) ?
    C13 C14 C15 C17 . . . . -179.83(18) ?
    C12 C11 C16 C15 . . . . 1.4(3) ?
    C5 C11 C16 C15 . . . . 178.62(16) ?
    C14 C15 C16 C11 . . . . 0.5(3) ?
    C17 C15 C16 C11 . . . . 179.38(17) ?
loop_
    _geom_hbond_atom_site_label_D
    _geom_hbond_atom_site_label_H
    _geom_hbond_atom_site_label_A
    _geom_hbond_site_symmetry_A
    _geom_hbond_distance_DH
    _geom_hbond_distance_HA
    _geom_hbond_distance_DA
    _geom_hbond_angle_DHA
    O1 H1 N1 . 1.03(4) 1.73(4) 2.667(2) 150(3)
    C4 H4 O1 2_665 0.99 2.63 3.3749(13) 132.6
    C5 H5B O1 1_545 0.99 2.63 3.522(2) 150.0
_shelx_hkl_checksum     73361
_shelx_hkl_file
;
  -5  -4  -8    9.70   11.30   0 0.13340-0.32546 0.44290-0.91147-0.88644
 0.25183
  10  -4  -8   26.70    6.17   0 0.10981 0.27309 0.45967-0.92942-0.88111
 0.24724
  11  -4  -8   53.01    8.78   0 0.12138 0.29933 0.45151-0.92062-0.88381
 0.24975
   8  -4  -7   31.38    6.92   0 0.11456 0.19148 0.45633-0.92536-0.88224
 0.32650
  16  -3  -7    7.69    7.06   0 0.11842 0.49350 0.45360-0.80523-0.88314
 0.32775
  14  -3  -6   56.39    6.65   0 0.11209 0.42317 0.45807-0.81002-0.88166
 0.40515
  12  -3  -5   60.30    6.38   0 0.12066 0.33793 0.45202-0.80506-0.88365
 0.48688
  -2  -3  -4  272.69   12.52   0 0.13022-0.20812 0.44519-0.79662-0.88576 0.56734
   7  -3  -4    8.59    5.08   0 0.11165 0.15633 0.45838-0.81105-0.88155
 0.56324
   8  -3  -4    9.70    5.20   0 0.12082 0.18588 0.45190-0.80333-0.88369
 0.56529
  17  -2  -5  272.20    9.41   0 0.11577 0.53500 0.45548-0.69094-0.88252
 0.48548
  15  -2  -4  392.09    9.55   0 0.12101 0.45325 0.45176-0.68797-0.88373
 0.56620
   2  -2  -2   67.02    7.41   0 0.12168-0.04699 0.45129-0.68735-0.88388
 0.72453
   3  -2  -2  723.63   14.75   0 0.11850-0.00519 0.45355-0.68976-0.88316
 0.72373
   4  -2  -2 1246.19   18.18   0 0.11944 0.03220 0.45288-0.68892-0.88337
 0.72381
 -14  -1  -5  144.79    9.74   0 0.13079-0.66681 0.44478-0.56233-0.88588
 0.48920
 -10  -1  -3  225.17   11.57   0 0.13140-0.51516 0.44435-0.56167-0.88601
 0.64742
  16  -1  -3   76.01    5.43   0 0.11048 0.50271 0.45919-0.57753-0.88127
 0.64274
  13  -1  -2  111.78    6.51   0 0.11441 0.38363 0.45644-0.57505-0.88221 0.72218
   7  -1  -1  739.57   13.29   0 0.11144 0.15605 0.45852-0.57762-0.88150
 0.80094
  21   0  -4    3.59    6.84   0 0.11326 0.68949 0.45724-0.45540-0.88194
 0.56272
  19   0  -3   40.37    7.05   0 0.11406 0.61403 0.45668-0.45731-0.88212
 0.64285
  13   0  -1  733.64   12.82   0 0.11586 0.38256 0.45541-0.45709-0.88255 0.80262
   6   0   0  687.56   16.61   0 0.11652 0.11317 0.45495-0.45719-0.88270
 0.88191
 -19   1  -6   30.37    8.04   0 0.12173-0.84907 0.45125-0.33467-0.88390
 0.40900
 -18   1  -5   54.73    7.82   0 0.11544-0.80511 0.45571-0.33916-0.88245
 0.48676
  21   1  -3   97.75    9.09   0 0.11901 0.68643 0.45318-0.33635-0.88328
 0.64438
  19   1  -2   47.06    7.84   0 0.12467 0.60348 0.44916-0.33199-0.88455
 0.72467
  16   1  -1  405.88   11.21   0 0.12250 0.49163 0.45070-0.33410-0.88407
 0.80390
 -19   2  -5   35.57    7.33   0 0.11749-0.84474 0.45426-0.22084-0.88292
 0.48762
 -16   2  -3   76.59    6.79   0 0.11806-0.73130 0.45385-0.22014-0.88306
 0.64561
 -14   2  -2  103.35    6.79   0 0.11680-0.65327 0.45475-0.22073-0.88277
 0.72426
  -8   2   0   89.31    5.56   0 0.10837-0.41545 0.46067-0.22668-0.88076
 0.88089
  -1   2   1 1153.70   21.14   0 0.11892-0.15724 0.45325-0.21926-0.88326
 0.96284
  21   3  -2   42.19    9.18   0 0.12347 0.68225 0.45002-0.09679-0.88428
 0.72458
  -9   3   0  292.84    8.33   0 0.11346-0.45896 0.45711-0.10542-0.88198 0.88218
 -17   4  -3   54.97    6.85   0 0.11264-0.76449 0.45768 0.01034-0.88179
 0.64457
 -15   4  -2   11.49    5.85   0 0.11571-0.69002 0.45552 0.01322-0.88251
 0.72368
  -9   4   0   51.16    5.64   0 0.12165-0.46694 0.45131 0.01780-0.88388
 0.88413
  -4   4   1   54.06    5.96   0 0.11702-0.27053 0.45459 0.01458-0.88282
 0.96261
 -12   5  -1    0.84    5.96   0 0.11886-0.57871 0.45329 0.13401-0.88324
 0.80447
  -9   5   0  331.37    7.99   0 0.11050-0.45584 0.45918 0.12728-0.88128
 0.88094
  14   5   0    0.89    3.94   0 0.09712 0.44412 0.46849 0.12023-0.87794
 0.88794
  -3   5   1   75.43    6.93   0 0.11894-0.23403 0.45324 0.13401-0.88326
 0.96300
 -14   6  -2   21.62    5.72   0 0.11050-0.64710 0.45918 0.24338-0.88128
 0.72253
 -11   6  -1  334.06    9.95   0 0.11728-0.53947 0.45441 0.24967-0.88288 0.80417
  -7   6   0   32.09    6.28   0 0.12196-0.39095 0.45109 0.25347-0.88394
 0.88488
   0   6   1   -0.22    5.84   0 0.10975-0.10933 0.45971 0.24606-0.88110
 0.96316
   1   6   1  133.00    8.80   0 0.11954-0.08145 0.45281 0.25227-0.88340
 0.96432
   2   6   1    4.46    6.81   0 0.12186-0.04529 0.45116 0.25368-0.88392
 0.96633
   3   6   1   78.23    8.81   0 0.12955-0.01421 0.44567 0.25971-0.88562
 0.96569
   4   6   1   16.60    7.98   0 0.13252 0.02068 0.44354 0.26116-0.88625
 0.96519
   5   6   1  169.85   11.18   0 0.12298 0.06864 0.45037 0.25465-0.88417
 0.96471
  -9   7  -1   46.88    7.84   0 0.11997-0.46511 0.45251 0.36902-0.88349
 0.80473
  -5   7   0   55.51    6.62   0 0.11045-0.30241 0.45922 0.36334-0.88126
 0.88131
  -4   7   0   10.67    7.87   0 0.12162-0.27547 0.45133 0.37130-0.88387
 0.88681
  -3  -4  -7   46.83    8.84   0 0.13635-0.25182 0.44057-0.90924-0.88710
 0.33130
   9  -4  -7   14.81    6.66   0 0.12851 0.21601 0.44621-0.91829-0.88543
 0.33066
  10  -4  -7   66.85    7.55   0 0.13684 0.24594 0.44022-0.90999-0.88720
 0.33263
   2  -4  -6   52.03    7.59   0 0.13693-0.06068 0.44015-0.90940-0.88722
 0.41091
   3  -4  -6   88.03    8.40   0 0.13597-0.02151 0.44085-0.91080-0.88702
 0.41164
   4  -4  -6   11.53    6.20   0 0.13538 0.01707 0.44127-0.91135-0.88689
 0.41056
   5  -4  -6   43.60    7.62   0 0.13875 0.05251 0.43883-0.90918-0.88759
 0.41230
  15  -3  -6   38.15    6.89   0 0.13162 0.44284 0.44398-0.79670-0.88610
 0.40996
  13  -3  -5   29.70    6.56   0 0.13693 0.35989 0.44015-0.79286-0.88722
 0.49066
   9  -3  -4   89.29    6.13   0 0.13527 0.20896 0.44135-0.79463-0.88687
 0.56911
  19  -2  -6   15.13    6.04   0 0.12469 0.60329 0.44894-0.68403-0.88460
 0.40863
  12  -2  -3  584.42   10.60   0 0.12400 0.33525 0.44943-0.68546-0.88444 0.64543
   1  -2  -2 1354.56   22.10   0 0.12931-0.09263 0.44564-0.68121-0.88561
 0.72580
   5  -2  -2 1080.19   15.77   0 0.12533 0.06489 0.44848-0.68477-0.88474
 0.72528
   6  -2  -2  706.55   12.90   0 0.13306 0.09569 0.44294-0.67921-0.88641 0.72706
 -12  -1  -4  442.35   13.38   0 0.14866-0.60870 0.43161-0.54960-0.88954
 0.57249
  19  -1  -4    5.62    6.41   0 0.12846 0.59968 0.44624-0.56356-0.88543
 0.56703
  17  -1  -3  853.25   12.48   0 0.13575 0.51609 0.44101-0.55924-0.88697
 0.64779
   8  -1  -1   83.23    6.67   0 0.12831 0.17771 0.44636-0.56540-0.88539
 0.80485
 -16   0  -5   68.81    8.67   0 0.13942-0.75214 0.43834-0.43954-0.88772
 0.49152
 -10   0  -2   12.16    6.44   0 0.14206-0.52357 0.43643-0.43814-0.88825
 0.73086
  17   0  -2   21.85    6.30   0 0.13034 0.52210 0.44489-0.44578-0.88583
 0.72628
   7   0   0    4.29    5.80   0 0.13581 0.13215 0.44096-0.44330-0.88698
 0.88613
  -5   1   0 3136.36   31.75   0 0.13667-0.32893 0.44034-0.32371-0.88716
 0.88717
  12   1   0  225.49    9.42   0 0.13383 0.32708 0.44239-0.32560-0.88657
 0.88662
 -11   2  -1   35.24    5.62   0 0.13072-0.55267 0.44462-0.21062-0.88591
 0.80662
  18   2  -1  201.80   10.54   0 0.13738 0.55346 0.43982-0.20421-0.88731
 0.80688
   8   2   1  148.62   13.62   0 0.16348 0.14358 0.42066-0.18657-0.89220
 0.97165
 -18   3  -4  224.42    9.30   0 0.12695-0.81696 0.44733-0.09698-0.88509
 0.56900
 -12   3  -1  305.49    7.94   0 0.12476-0.58523 0.44889-0.09725-0.88461
 0.80535
  -3   3   1 1506.91   19.10   0 0.12786-0.24347 0.44667-0.09463-0.88529
 0.96538
 -18   4  -4   10.50    7.16   0 0.13317-0.82188 0.44287 0.02580-0.88643
 0.56960
 -12   4  -1  788.13   11.65   0 0.13012-0.59085 0.44506 0.02361-0.88578
 0.80682
  19   4  -1   38.05   10.63   0 0.13852 0.58945 0.43900 0.03218-0.88754
 0.80683
  -3   4   1   48.77    6.31   0 0.13721-0.25290 0.43995 0.02939-0.88727
 0.96722
 -16   5  -3   48.30    7.54   0 0.13394-0.74734 0.44231 0.14290-0.88659
 0.64938
 -14   5  -2   22.31    6.32   0 0.13329-0.67033 0.44278 0.14291-0.88646
 0.72863
  -8   5   0    5.04    5.02   0 0.13218-0.43749 0.44357 0.14393-0.88622
 0.88798
  -2   5   1   22.28    5.92   0 0.13442-0.21142 0.44197 0.14531-0.88669
 0.96676
   8   5   1  511.86   22.70   0 0.18339 0.12398 0.40564 0.18197-0.89530
 0.97553
 -13   6  -2   51.81    7.15   0 0.13454-0.63342 0.44188 0.26117-0.88672
 0.72888
  -3   7   0  171.32    9.94   0 0.13839-0.25457 0.43910 0.38304-0.88751
 0.88835
  -7  -4  -9    5.73   15.21   0 0.20955-0.48055 0.38545-0.85729-0.89858
 0.18578
  11  -4  -7  118.75    8.55   0 0.14857 0.27251 0.43175-0.90154-0.88959
 0.33524
   0  -4  -6  113.82    8.26   0 0.15282-0.15309 0.42863-0.89729-0.89038
 0.41391
   1  -4  -6   92.45    7.80   0 0.14384-0.10552 0.43521-0.90452-0.88867
 0.41298
   6  -4  -6  538.55   11.36   0 0.14043 0.08883 0.43769-0.90685-0.88800
 0.41149
   7  -4  -6  167.63    8.58   0 0.14756 0.12042 0.43250-0.90214-0.88939
 0.41375
  16  -3  -6   58.99    7.30   0 0.14856 0.46396 0.43176-0.78303-0.88958
 0.41332
  10  -3  -4   94.14    6.27   0 0.14691 0.23588 0.43297-0.78532-0.88927
 0.57182
 -12  -2  -6  503.37   20.07   0 0.18491-0.64532 0.40455-0.63843-0.89557 0.41998
  18  -2  -5   79.61    6.30   0 0.13933 0.55010 0.43849-0.67415-0.88778
 0.49200
  16  -2  -4  110.78    7.29   0 0.14108 0.47172 0.43722-0.67209-0.88813
 0.57004
  13  -2  -3  974.79   12.93   0 0.14279 0.35505 0.43598-0.67129-0.88847
 0.65004
   0  -2  -2  524.93   15.55   0 0.14909-0.15003 0.43138-0.66682-0.88968
 0.72982
   7  -2  -2 1105.81   15.00   0 0.14070 0.12662 0.43750-0.67312-0.88805
 0.72824
 -16  -1  -7   13.06    7.82   0 0.15644-0.76875 0.42596-0.54423-0.89103
 0.33663
 -15  -1  -6   16.92    7.68   0 0.15365-0.72809 0.42802-0.54517-0.89053
 0.41608
  14  -1  -2   79.76    5.29   0 0.13872 0.39795 0.43894-0.55746-0.88765
 0.72809
   9  -1  -1 1002.87   15.18   0 0.14556 0.19890 0.43396-0.55228-0.88901
 0.80922
 -18   0  -7   48.60    8.45   0 0.14632-0.83596 0.43340-0.43477-0.88916
 0.33556
 -17   0  -6   -3.13    7.88   0 0.15221-0.80317 0.42908-0.42904-0.89027
 0.41386
  22   0  -4  149.59   10.75   0 0.14769 0.69616 0.43240-0.43291-0.88942
 0.57198
  20   0  -3   34.49    6.86   0 0.14436 0.62246 0.43483-0.43487-0.88878
 0.65011
  14   0  -1 1260.46   15.62   0 0.14318 0.39358 0.43569-0.43620-0.88854
 0.80880
 -16   1  -4  225.65    8.83   0 0.14324-0.75594 0.43565-0.31997-0.88856
 0.57146
  22   1  -3    2.62    8.78   0 0.14991 0.69325 0.43077-0.31183-0.88984
 0.64922
 -12   1  -2  351.23    9.58   0 0.14440-0.60486 0.43480-0.31909-0.88878
 0.72982
  -9   1  -1  951.98   15.22   0 0.14918-0.49480 0.43131-0.31532-0.88970
 0.80991
 -17   2  -4  181.90    8.21   0 0.14406-0.79546 0.43505-0.20222-0.88872
 0.57159
  21   2  -2   76.22    9.64   0 0.15102 0.65482 0.42995-0.19412-0.89005
 0.73006
  -7   2   0  185.65    7.64   0 0.14355-0.41306 0.43542-0.20158-0.88862
 0.88821
   0   2   1 1586.65   27.39   0 0.14696-0.14753 0.43293-0.19890-0.88928
 0.96883
 -19   3  -5  148.32    8.06   0 0.13890-0.86639 0.43880-0.08890-0.88769
 0.49172
 -16   3  -3  127.15    6.94   0 0.14137-0.75479 0.43701-0.08666-0.88819
 0.65048
 -14   3  -2  102.47    6.34   0 0.14132-0.67838 0.43704-0.08667-0.88818
 0.72981
  19   3  -1   47.24    9.13   0 0.14672 0.58199 0.43311-0.08002-0.88923
 0.80900
  -8   3   0  244.35    7.81   0 0.14369-0.45147 0.43532-0.08420-0.88864
 0.88844
  -2   3   1  896.42   15.80   0 0.15220-0.22976 0.42908-0.07779-0.89026
 0.97018
 -16   4  -3   11.29    5.86   0 0.14416-0.75811 0.43498 0.03316-0.88874
 0.65152
 -14   4  -2   41.30    6.25   0 0.14490-0.68233 0.43444 0.03335-0.88888
 0.73049
  -8   4   0   73.90    6.01   0 0.14846-0.45634 0.43184 0.03641-0.88956
 0.88921
  16   4   0  562.00   19.84   0 0.16558 0.44847 0.41916 0.05180-0.89261
 0.89219
 -11   5  -1    5.50    5.93   0 0.14442-0.56659 0.43479 0.15149-0.88879
 0.81013
  -1   5   1   71.87    6.60   0 0.14920-0.18869 0.43129 0.15586-0.88971
 0.96969
 -10   6  -1   12.43    5.45   0 0.13972-0.52428 0.43821 0.26589-0.88785
 0.80915
  -6   6   0    4.44    6.09   0 0.14632-0.37573 0.43340 0.26955-0.88916
 0.88682
  -8   7  -1   29.02    6.27   0 0.13933-0.44700 0.43849 0.38341-0.88778
 0.80837
  -2   7   0   48.44    8.43   0 0.15225-0.22980 0.42905 0.39300-0.89027
 0.89053
   9   7   0   13.62   11.79   0 0.18106 0.16456 0.40749 0.41521-0.89502
 0.89487
  -6  -4  -8   51.44   14.12   0 0.18818-0.41935 0.40191-0.86939-0.89584
 0.26131
  -4  -4  -7   16.98    9.56   0 0.17072-0.32403 0.41518-0.88372-0.89327
 0.33738
  12  -4  -7   69.28    8.03   0 0.16056 0.29842 0.42278-0.89259-0.89158
 0.33674
  -1  -4  -6   90.81    9.20   0 0.17093-0.20941 0.41502-0.88406-0.89330
 0.41728
   8  -4  -6  125.87    7.48   0 0.15439 0.15150 0.42735-0.89702-0.89048
 0.41423
   9  -4  -6    9.02    6.13   0 0.16536 0.17981 0.41920-0.89076-0.89239
 0.41638
  14  -3  -5   74.93    5.98   0 0.15353 0.38248 0.42798-0.78035-0.89032
 0.49369
  -3  -3  -4  319.00   14.21   0 0.17190-0.28745 0.41429-0.76573-0.89345
 0.57490
  11  -3  -4  394.15    9.28   0 0.16080 0.25960 0.42260-0.77581-0.89162
 0.57418
 -14  -2  -8   24.99   12.29   0 0.19487-0.73042 0.39676-0.63044-0.89671
 0.26313
  19  -2  -5   52.69    7.49   0 0.16179 0.56656 0.42186-0.65795-0.89179
 0.49505
  17  -2  -4  179.52    8.29   0 0.16323 0.48788 0.42079-0.65688-0.89203
 0.57394
  14  -2  -3  930.90   12.77   0 0.16241 0.37356 0.42140-0.65768-0.89189
 0.65332
   8  -2  -2  449.03    9.80   0 0.15344 0.15257 0.42805-0.66395-0.89031
 0.73136
   9  -2  -2  959.80   13.34   0 0.16512 0.17885 0.41938-0.65587-0.89235
 0.73268
  20  -1  -4   55.89    7.51   0 0.15481 0.61209 0.42704-0.54469-0.89056 0.57243
  18  -1  -3  138.53    7.43   0 0.16134 0.52883 0.42220-0.54086-0.89171
 0.65329
  15  -1  -2   17.52    5.43   0 0.16246 0.41182 0.42136-0.54035-0.89190
 0.73308
  10  -1  -1  881.68   13.95   0 0.16384 0.21903 0.42034-0.53969-0.89214
 0.81229
 -14   0  -4   64.68    7.78   0 0.16447-0.70135 0.41986-0.42071-0.89224
 0.57540
 -12   0  -3   29.78    6.78   0 0.16939-0.62942 0.41618-0.41747-0.89305
 0.65531
  18   0  -2  102.76    7.37   0 0.15973 0.53083 0.42340-0.42502-0.89143
 0.73259
   8   0   0 1909.04   23.50   0 0.15410 0.15238 0.42756-0.42901-0.89043
 0.88991
 -18   1  -6    6.68    8.33   0 0.16140-0.85507 0.42215-0.30656-0.89172
 0.41834
 -17   1  -5  115.75    8.08   0 0.16053-0.81215 0.42280-0.30637-0.89157
 0.49663
 -14   1  -3  237.97    8.78   0 0.15350-0.69068 0.42800-0.31164-0.89032
 0.65254
  20   1  -2   25.65    6.91   0 0.16017 0.60712 0.42306-0.30639-0.89151
 0.73268
  17   1  -1   26.22    6.18   0 0.15575 0.49553 0.42634-0.30914-0.89073
 0.81127
  13   1   0  780.21   14.71   0 0.16443 0.33473 0.41989-0.30335-0.89224
 0.89178
 -19   2  -6   18.26    7.73   0 0.15956-0.88888 0.42352-0.19004-0.89140
 0.41702
 -18   2  -5   71.66    7.57   0 0.15791-0.84746 0.42474-0.19117-0.89111
 0.49535
 -15   2  -3  182.85    7.85   0 0.15755-0.73270 0.42501-0.19109-0.89105
 0.65321
 -13   2  -2  340.95    8.10   0 0.15394-0.65300 0.42768-0.19391-0.89040
 0.73212
  15   2   0   38.56    6.93   0 0.16308 0.41274 0.42090-0.18615-0.89201
 0.89136
 -17   3  -4   52.90    6.84   0 0.16330-0.81476 0.42074-0.07000-0.89204
 0.57566
 -11   3  -1  162.77    7.44   0 0.15680-0.57911 0.42557-0.07422-0.89091
 0.81191
  16   3   0   11.89    7.92   0 0.17124 0.44367 0.41479-0.06232-0.89335
 0.89389
 -17   4  -4   50.37    6.98   0 0.16397-0.81610 0.42024 0.04804-0.89216
 0.57604
 -11   4  -1  621.46   11.04   0 0.15894-0.58127 0.42398 0.04482-0.89129
 0.81258
  -2   4   1  576.84   12.04   0 0.15742-0.23443 0.42511 0.04454-0.89102
 0.97118
 -15   5  -3    7.24    6.48   0 0.16295-0.73819 0.42100 0.16516-0.89199
 0.65422
 -13   5  -2   49.73    6.63   0 0.16038-0.65958 0.42291 0.16309-0.89154
 0.73389
  -7   5   0  313.66    8.86   0 0.15530-0.42447 0.42668 0.16009-0.89064
 0.89134
   0   5   1  122.52    8.61   0 0.16253-0.16292 0.42131 0.16589-0.89192
 0.97275
 -12   6  -2   48.58    6.91   0 0.15859-0.61957 0.42424 0.27946-0.89123
 0.73373
  -9   6  -1   69.23    7.06   0 0.16247-0.50826 0.42136 0.28241-0.89190
 0.81382
  -5   6   0  248.54    9.00   0 0.16092-0.35317 0.42251 0.28208-0.89164
 0.89227
  -7   7  -1   40.32    7.19   0 0.15873-0.42747 0.42413 0.39735-0.89126
 0.81234
  -1   7   0   20.56    8.58   0 0.16327-0.20208 0.42076 0.40132-0.89204
 0.89371
  13  -4  -7   44.82    8.14   0 0.17363 0.32412 0.41305-0.88253-0.89358
 0.33938
  10  -4  -6   12.32    6.77   0 0.17202 0.21060 0.41426-0.88389-0.89333
 0.41640
  17  -3  -6   47.25    6.07   0 0.16789 0.48309 0.41737-0.76950-0.89267
 0.41650
  15  -3  -5   41.32    6.60   0 0.17066 0.40370 0.41529-0.76772-0.89311
 0.49649
  12  -3  -4   15.17    5.67   0 0.17249 0.28547 0.41391-0.76501-0.89340
 0.57627
 -13  -2  -7  277.28   16.67   0 0.20502-0.70262 0.38893-0.62345-0.89778
 0.34279
  10  -2  -2  936.59   12.97   0 0.17852 0.20411 0.40935-0.64536-0.89432
 0.73529
  21   0  -3   60.40    7.70   0 0.17428 0.63099 0.41256-0.41276-0.89368
 0.65619
  -6   0  -1 3112.54   34.26   0 0.17899-0.40992 0.40899-0.40944-0.89440
 0.81471
  15   0  -1   17.39    6.26   0 0.17090 0.40526 0.41511-0.41629-0.89315
 0.81333
   9   0   0    9.88    6.04   0 0.17427 0.16889 0.41257-0.41434-0.89368
 0.89380
 -10   2  -1  571.48   10.42   0 0.16744-0.55175 0.41770-0.18362-0.89259
 0.81344
  19   2  -1  328.72   12.09   0 0.17692 0.55246 0.41056-0.17510-0.89408
 0.81464
   1   2   1 1186.44   25.77   0 0.17880-0.13994 0.40913-0.17574-0.89437
 0.97426
   9   2   1  413.51   17.31   0 0.20375 0.14168 0.38992-0.15586-0.89763
 0.97736
 -18   3  -5   67.30    7.87   0 0.17408-0.86457 0.41271-0.06332-0.89365
 0.49858
 -15   3  -3   15.51    5.69   0 0.17509-0.75147 0.41194-0.06188-0.89381
 0.65689
 -13   3  -2  233.38    7.89   0 0.17577-0.67487 0.41143-0.06086-0.89391
 0.73545
  -7   3   0  588.73   10.80   0 0.17451-0.44382 0.41239-0.06115-0.89372
 0.89401
  -1   3   1 1118.52   18.17   0 0.17829-0.21721 0.40952-0.05826-0.89429
 0.97435
  11   3   1  164.86   14.47   0 0.22134 0.20039 0.37604-0.02352-0.89941
 0.97938
 -15   4  -3   28.74    6.29   0 0.17537-0.75196 0.41174 0.05591-0.89385
 0.65696
 -13   4  -2  189.74    7.50   0 0.17548-0.67493 0.41166 0.05627-0.89387
 0.73585
  -7   4   0    1.88    4.83   0 0.17688-0.44468 0.41059 0.05894-0.89408
 0.89385
  -1   4   1   67.19    6.48   0 0.17788-0.21687 0.40983 0.05965-0.89423
 0.97446
 -10   5  -1   33.37    5.94   0 0.17075-0.55547 0.41522 0.17099-0.89313
 0.81398
  -6   5   0   21.51    6.54   0 0.17776-0.40837 0.40992 0.17692-0.89421
 0.89572
   1   5   1   80.97    8.17   0 0.17649-0.13906 0.41089 0.17665-0.89402
 0.97461
   2   5   1   27.27    7.66   0 0.18875-0.11157 0.40154 0.18543-0.89577
 0.97652
   7   5   1  582.03   20.14   0 0.20459 0.06412 0.38927 0.19846-0.89773
 0.97823
  -4   6   0    7.03    6.00   0 0.17784-0.33204 0.40986 0.29423-0.89422
 0.89653
  -6   7  -1   17.09    6.77   0 0.17673-0.40840 0.41070 0.41115-0.89406
 0.81540
   0   7   0   11.18    7.43   0 0.17642-0.17801 0.41094 0.41078-0.89401
 0.89465
   1   7   0   15.20    8.23   0 0.18311-0.14359 0.40586 0.41614-0.89499
 0.89836
   8   7   0   19.82   10.96   0 0.19628 0.11128 0.39573 0.42698-0.89675
 0.89788
  -2  -4  -6   56.79    8.72   0 0.19458-0.27303 0.39674-0.86504-0.89652
 0.41987
  11  -4  -6   28.91    7.13   0 0.18300 0.23783 0.40564-0.87569-0.89498
 0.41918
  16  -3  -5  187.07    8.60   0 0.18788 0.42288 0.40190-0.75613-0.89565
 0.49857
  13  -3  -4  226.74    8.01   0 0.18875 0.30730 0.40123-0.75543-0.89577
 0.57784
   4  -3  -3  117.88    6.94   0 0.19270-0.04155 0.39819-0.75169-0.89629
 0.65729
   5  -3  -3  241.99    8.34   0 0.19142-0.00195 0.39918-0.75286-0.89612
 0.65728
   6  -3  -3  861.82   13.22   0 0.19194 0.03601 0.39878-0.75216-0.89619
 0.65710
  20  -2  -5   13.81    7.18   0 0.18705 0.58080 0.40253-0.64036-0.89554
 0.50192
  -8  -2  -4  150.07   15.50   0 0.27155-0.57903 0.33452-0.56879-0.90191
 0.58332
  18  -2  -4  131.52    7.80   0 0.18424 0.50501 0.40468-0.64146-0.89515
 0.57682
  15  -2  -3  175.74    6.74   0 0.18110 0.39327 0.40709-0.64282-0.89470
 0.65668
  -1  -2  -2 1540.08   28.62   0 0.18754-0.22763 0.40216-0.63711-0.89561
 0.73557
  11  -2  -2  602.45   11.01   0 0.19204 0.22819 0.39870-0.63568-0.89620
 0.73675
 -16  -1  -8    5.83    9.86   0 0.20808-0.82199 0.38622-0.50430-0.89809
 0.26402
 -13  -1  -5  203.54   10.89   0 0.20225-0.70045 0.39078-0.50801-0.89745
 0.50054
  21  -1  -4   22.22    6.00   0 0.18110 0.62380 0.40709-0.52502-0.89470
 0.57851
  19  -1  -3   25.40    6.80   0 0.18592 0.54251 0.40340-0.52348-0.89538
 0.65652
  16  -1  -2  307.27    8.57   0 0.18475 0.42819 0.40430-0.52426-0.89522
 0.73557
  11  -1  -1  564.89   10.92   0 0.18049 0.24030 0.40754-0.52599-0.89462 0.81528
 -17   0  -7    7.10    8.17   0 0.19764-0.85163 0.39437-0.39560-0.89690
 0.34322
 -15   0  -5    6.73    6.91   0 0.19298-0.76893 0.39798-0.39789-0.89632
 0.49975
  19   0  -2    3.35    6.30   0 0.18785 0.54118 0.40193-0.40273-0.89565
 0.73790
  10   0   0 2646.47   25.58   0 0.19279 0.19079 0.39812-0.40046-0.89630
 0.89582
 -15   1  -4  243.56    8.97   0 0.18876-0.76383 0.40122-0.28336-0.89577
 0.57929
 -11   1  -2 1072.17   14.70   0 0.19037-0.61247 0.39999-0.28271-0.89598
 0.73764
  21   1  -2   77.54    8.41   0 0.19295 0.61327 0.39800-0.28360-0.89632
 0.73709
  18   1  -1   48.57    6.90   0 0.18954 0.50147 0.40062-0.28595-0.89587
 0.81640
  -4   1   0  184.82   11.04   0 0.18530-0.33919 0.40388-0.28669-0.89530
 0.89549
  14   1   0  877.85   15.37   0 0.19445 0.34304 0.39684-0.28100-0.89651
 0.89610
 -16   2  -4  103.87    7.09   0 0.18357-0.79679 0.40520-0.17002-0.89506
 0.57933
 -12   2  -2   75.87    5.98   0 0.19427-0.65406 0.39698-0.16359-0.89649
 0.73808
  22   2  -2   32.11    8.50   0 0.19049 0.65502 0.39990-0.16730-0.89600
 0.73692
  -6   2   0   91.53    6.43   0 0.18007-0.41064 0.40786-0.17406-0.89456
 0.89465
 -10   3  -1   95.33    6.52   0 0.18992-0.57345 0.40033-0.04813-0.89592 0.81750
  20   3  -1    6.86    7.94   0 0.19210 0.57580 0.39865-0.04677-0.89621
 0.81646
 -10   4  -1   33.68    5.70   0 0.18802-0.57104 0.40180 0.06755-0.89567
 0.81794
   0   4   1   58.76    7.20   0 0.19791-0.19760 0.39416 0.07508-0.89694
 0.97740
 -14   5  -3    9.59    6.07   0 0.19138-0.72690 0.39921 0.18754-0.89612
 0.66047
 -12   5  -2   35.96    6.36   0 0.18799-0.64691 0.40182 0.18502-0.89567
 0.73966
  16   5   0    9.57   17.36   0 0.25511 0.35813 0.34827 0.23956-0.90150
 0.90289
   3   5   1   68.96    8.10   0 0.20041-0.08470 0.39221 0.19523-0.89723
 0.97728
   4   5   1   42.44    7.58   0 0.20560-0.05268 0.38816 0.19925-0.89782
 0.97874
   5   5   1   20.11    8.16   0 0.20921-0.01763 0.38533 0.20247-0.89821 0.97936
   6   5   1  161.43   11.76   0 0.21049 0.01948 0.38432 0.20383-0.89835
 0.97907
 -13   6  -3   12.85    6.63   0 0.18962-0.68744 0.40056 0.30404-0.89589
 0.65950
 -11   6  -2  400.94   10.18   0 0.18378-0.60466 0.40504 0.29978-0.89509
 0.73793
  -8   6  -1   64.21    6.78   0 0.18511-0.49122 0.40402 0.30110-0.89527
 0.81742
  -5   7  -1   99.75    7.89   0 0.19425-0.38612 0.39699 0.42536-0.89648
 0.81880
   2   7   0   55.42    8.54   0 0.19459-0.11711 0.39673 0.42574-0.89653
 0.89768
   3   7   0  152.39   11.07   0 0.20108-0.08647 0.39170 0.43096-0.89731
 0.89869
   7   7   0   14.52    9.85   0 0.20692 0.06109 0.38713 0.43486-0.89797
 0.89898
  -5  -4  -7   23.06   11.52   0 0.22597-0.41738 0.37191-0.84061-0.89962
 0.34361
  12  -4  -6  129.40    7.16   0 0.19431 0.26350 0.39681-0.86787-0.89637
 0.42025
  13  -4  -6   17.89    7.43   0 0.20550 0.29171 0.38811-0.85780-0.89768
 0.42233
   2  -4  -5  304.14   10.69   0 0.20925-0.13309 0.38517-0.85458-0.89808
 0.50068
   3  -4  -5  363.63   10.51   0 0.20311-0.08883 0.38998-0.85999-0.89741
 0.50126
   4  -4  -5  205.25    8.70   0 0.19694-0.04516 0.39478-0.86445-0.89669
 0.49946
   5  -4  -5  267.75    9.29   0 0.19562-0.00578 0.39580-0.86591-0.89653
 0.49899
   6  -4  -5  180.51    8.28   0 0.19601 0.03218 0.39550-0.86525-0.89658
 0.49916
   7  -4  -5   24.08    6.30   0 0.19999 0.06733 0.39241-0.86278-0.89706
 0.49998
   8  -4  -5   95.67    7.36   0 0.20541 0.10033 0.38818-0.85875-0.89767
 0.50142
 -11  -3  -9   19.74   18.11   0 0.30859-0.73081 0.30254-0.65562-0.90109
 0.18822
  17  -3  -5  110.82    8.15   0 0.20598 0.44522 0.38774-0.74115-0.89773
 0.50193
  14  -3  -4  150.56    7.49   0 0.20324 0.33250 0.38988-0.74271-0.89743
 0.58056
   2  -3  -3  243.84   10.31   0 0.20683-0.13140 0.38707-0.73975-0.89782
 0.65878
   3  -3  -3  181.23    8.70   0 0.19648-0.08311 0.39513-0.74811-0.89664
 0.65725
   7  -3  -3  763.32   12.47   0 0.19526 0.07144 0.39607-0.74930-0.89649
 0.65742
   8  -3  -3  239.83    8.35   0 0.20231 0.10302 0.39060-0.74401-0.89732
 0.65927
 -10  -2  -5  554.25   21.08   0 0.24843-0.63132 0.35370-0.58875-0.90104
 0.50334
  19  -2  -4   26.69    6.49   0 0.20591 0.52282 0.38779-0.62384-0.89772
 0.58062
  16  -2  -3   90.41    6.82   0 0.20022 0.41228 0.39223-0.62819-0.89708
 0.65942
  12  -2  -2   54.08    6.17   0 0.20659 0.25260 0.38726-0.62356-0.89780
 0.73925
  -9  -1  -3 1019.81   21.53   0 0.21681-0.56198 0.37921-0.49717-0.89882
 0.65982
  -6  -1  -2 3441.37   49.05   0 0.23713-0.46773 0.36292-0.48093-0.90042
 0.74046
  12  -1  -1  718.26   12.36   0 0.19788 0.26170 0.39405-0.51318-0.89681
 0.81697
 -16   0  -6    3.77    6.72   0 0.20154-0.81683 0.39120-0.39203-0.89724
 0.42184
  22   0  -3    0.88    6.86   0 0.20248 0.64087 0.39047-0.39156-0.89734
 0.66038
  -9   0  -2  220.04    9.41   0 0.20210-0.54793 0.39076-0.39135-0.89730
 0.73827
  16   0  -1  111.09    7.37   0 0.19565 0.41779 0.39578-0.39714-0.89653
 0.81702
 -18   1  -7   58.88    9.37   0 0.20837-0.89859 0.38587-0.27066-0.89799
 0.34409
 -16   1  -5    6.94    6.26   0 0.20279-0.81962 0.39023-0.27387-0.89738
 0.50203
 -13   1  -3   48.13    6.14   0 0.19803-0.69816 0.39394-0.27725-0.89682
 0.65902
  -8   1  -1   89.20    6.28   0 0.19558-0.50280 0.39583-0.27906-0.89653
 0.81725
 -18   2  -6    5.52    6.71   0 0.20093-0.89165 0.39168-0.15848-0.89716
 0.42299
 -17   2  -5  281.17    9.84   0 0.19776-0.84976 0.39414-0.16082-0.89679
 0.50099
 -14   2  -3  965.51   13.94   0 0.19628-0.73374 0.39529-0.16160-0.89661
 0.65901
  16   2   0  389.44   11.94   0 0.20214 0.41213 0.39073-0.15616-0.89730
 0.89783
   2   2   1 1159.05   29.33   0 0.21909-0.14278 0.37740-0.14333-0.89903
 0.97899
 -16   3  -4  126.19    7.87   0 0.19857-0.81266 0.39351-0.04294-0.89689
 0.58032
  -6   3   0   82.47    6.65   0 0.20679-0.43759 0.38710-0.03576-0.89782 0.89800
  17   3   0  345.94   14.35   0 0.21540 0.43682 0.38032-0.02690-0.89869
 0.89953
   0   3   1  435.66   12.91   0 0.20402-0.20458 0.38927-0.03789-0.89752
 0.97787
 -16   4  -4   61.52    6.18   0 0.19695-0.81060 0.39477 0.07276-0.89669
 0.58040
  -6   4   0   21.71    5.38   0 0.20105-0.43192 0.39159 0.07733-0.89718
 0.89829
  17   4   0   56.66   12.92   0 0.22734 0.42472 0.37081 0.10001-0.89973
 0.90032
  -9   5  -1  249.91    7.09   0 0.19604-0.54220 0.39548 0.19098-0.89658
 0.81801
  -5   5   0  536.75   11.27   0 0.20108-0.39401 0.39156 0.19516-0.89718
 0.89804
  -3   6   0   30.48    6.44   0 0.19729-0.31357 0.39450 0.30931-0.89673
 0.89790
  -8   7  -2   75.13    8.32   0 0.20638-0.51452 0.38742 0.43378-0.89778
 0.73978
   4   7   0   14.82    7.79   0 0.20500-0.05328 0.38851 0.43426-0.89762
 0.89975
   5   7   0   70.26    8.93   0 0.21064-0.02010 0.38408 0.43915-0.89822
 0.89877
   6   7   0   13.32    9.47   0 0.21415 0.01543 0.38131 0.44049-0.89857 0.89824
   4  -5  -8   61.65    9.50   0 0.22292-0.06888 0.37401-0.96118-0.89908
 0.26497
   5  -5  -8   17.29    9.18   0 0.22025-0.02768 0.37614-0.96332-0.89886
 0.26485
   6  -5  -8   23.74    9.84   0 0.21926 0.01152 0.37693-0.96354-0.89877
 0.26534
  -3  -4  -6   96.95   10.34   0 0.22960-0.34406 0.36866-0.83727-0.89961
 0.42242
  14  -4  -6  151.91    8.96   0 0.21876 0.31821 0.37732-0.84722-0.89872
 0.42439
   1  -4  -5  482.71   12.79   0 0.22197-0.18330 0.37477-0.84432-0.89900
 0.50134
   9  -4  -5    1.84    5.87   0 0.21800 0.12639 0.37793-0.85271-0.89865
 0.50538
  10  -4  -5   52.14    6.50   0 0.21839 0.16490 0.37762-0.84757-0.89869
 0.50302
  15  -3  -4   51.59    6.62   0 0.21870 0.35612 0.37737-0.72999-0.89872
 0.58255
   1  -3  -3 1110.89   18.39   0 0.22328-0.18526 0.37372-0.72645-0.89912
 0.65990
   9  -3  -3  101.23    5.80   0 0.20876 0.13565 0.38522-0.73832-0.89775
 0.65940
  10  -3  -3  139.38    7.03   0 0.21829 0.16486 0.37769-0.73080-0.89868
 0.66118
  17  -2  -3  134.88    7.54   0 0.21940 0.43229 0.37682-0.61200-0.89878
 0.66179
 -15  -1  -7    7.83    7.69   0 0.22283-0.79796 0.37409-0.49303-0.89908
 0.34395
 -14  -1  -6   70.62    8.73   0 0.22433-0.76043 0.37289-0.49117-0.89920
 0.42231
 -11  -1  -4   57.65    7.34   0 0.22868-0.64994 0.36940-0.48764-0.89954
 0.58069
  20  -1  -3   25.15    5.61   0 0.20916 0.55767 0.38491-0.50203-0.89779
 0.66100
  17  -1  -2   21.90    4.75   0 0.20745 0.44409 0.38625-0.50456-0.89761
 0.74014
  13  -1  -1   64.53    6.24   0 0.21362 0.28305 0.38139-0.49910-0.89824
 0.81846
 -13   0  -4  644.40   13.82   0 0.22144-0.72002 0.37519-0.37662-0.89896
 0.58081
  20   0  -2   14.91    6.73   0 0.21439 0.55285 0.38079-0.38077-0.89832
 0.74134
  17   0  -1  357.52   10.01   0 0.22162 0.43061 0.37505-0.37541-0.89897
 0.82069
  11   0   0   15.70    6.35   0 0.21127 0.21076 0.38325-0.38445-0.89801
 0.89831
 -17   1  -6   43.04    7.47   0 0.21256-0.86481 0.38223-0.26742-0.89814
 0.42289
  19   1  -1   76.75    8.03   0 0.21985 0.50927 0.37646-0.25906-0.89882
 0.82097
  15   1   0   98.02    8.54   0 0.22278 0.35261 0.37412-0.25649-0.89907
 0.89996
  -9   2  -1  362.44    8.74   0 0.20709-0.55300 0.38653-0.15257-0.89758
 0.81792
  20   2  -1   95.48    8.55   0 0.21405 0.55343 0.38105-0.14571-0.89828
 0.82060
  -5   2   0 1937.26   21.68   0 0.21980-0.41248 0.37649-0.14282-0.89882
 0.89877
  10   2   1  716.84   20.03   0 0.23495 0.14832 0.36435-0.12958-0.89999
 0.98037
 -17   3  -5  119.51    8.25   0 0.21165-0.86392 0.38295-0.03358-0.89805
 0.50116
 -14   3  -3   45.71    5.69   0 0.21245-0.75021 0.38232-0.03157-0.89813
 0.65927
 -12   3  -2  187.05    6.89   0 0.20995-0.67146 0.38429-0.03414-0.89787
 0.73919
 -17   4  -5   12.58    5.98   0 0.20857-0.86038 0.38536 0.08136-0.89773
 0.50209
 -14   4  -3  123.16    6.14   0 0.20864-0.74647 0.38531 0.08259-0.89774
 0.65940
 -12   4  -2  126.27    5.89   0 0.20696-0.66808 0.38663 0.08178-0.89756
 0.73881
  -9   4  -1  205.80    7.44   0 0.21806-0.56502 0.37788 0.09064-0.89866
 0.81948
   1   4   1   62.80    7.31   0 0.21641-0.17962 0.37919 0.09026-0.89851
 0.97952
 -15   5  -4  108.73    8.09   0 0.21146-0.78815 0.38309 0.20137-0.89803
 0.58101
 -13   5  -3    3.37    6.16   0 0.21061-0.71665 0.38377 0.20405-0.89794
 0.66639
 -11   5  -2  237.11    8.55   0 0.21548-0.63956 0.37992 0.20554-0.89842
 0.74033
 -12   6  -3   24.96    7.19   0 0.21605-0.67770 0.37947 0.32326-0.89847
 0.66032
 -10   6  -2   60.58    6.25   0 0.20831-0.59330 0.38557 0.31800-0.89771
 0.73943
  -7   6  -1  115.84    6.36   0 0.20779-0.47805 0.38598 0.31816-0.89765
 0.81873
  -2   6   0  340.23   10.76   0 0.21468-0.29382 0.38056 0.32410-0.89834
 0.89953
  -4   7  -1   74.33    8.30   0 0.21311-0.36886 0.38179 0.43984-0.89819
 0.81930
   2  -5  -8   13.93    8.77   0 0.23621-0.15991 0.36361-0.95003-0.89991
 0.26567
   3  -5  -8    6.07    7.81   0 0.23140-0.11640 0.36750-0.95644-0.89958
 0.26540
  15  -4  -6    6.04    6.93   0 0.23216 0.34182 0.36688-0.83739-0.89964
 0.42568
  11  -4  -5   47.69    6.24   0 0.22829 0.19297 0.37000-0.84113-0.89935
 0.50397
  18  -3  -5   98.30    6.96   0 0.22305 0.46663 0.37420-0.72664-0.89893
 0.50381
  -4  -3  -4  370.00   17.36   0 0.24850-0.40183 0.35358-0.70551-0.90059
 0.58145
  11  -3  -3  228.44    7.98   0 0.22820 0.19298 0.37007-0.72318-0.89935
 0.66209
  20  -2  -4   46.15    7.31   0 0.22681 0.53993 0.37119-0.60676-0.89924
 0.58329
  13  -2  -2  392.51    8.96   0 0.22136 0.27677 0.37554-0.61125-0.89879
 0.74079
  21  -1  -3  101.41    8.23   0 0.23343 0.57122 0.36586-0.48414-0.89973
 0.66298
  18  -1  -2   97.88    7.07   0 0.22945 0.46093 0.36907-0.48740-0.89944
 0.74154
  14  -1  -1   57.49    5.80   0 0.22950 0.30456 0.36903-0.48685-0.89944
 0.81828
 -11   0  -3  644.30   13.54   0 0.22841-0.65052 0.36991-0.37111-0.89936
 0.66061
  12   0   0 2227.46   22.24   0 0.23083 0.22930 0.36796-0.36898-0.89954
 0.90039
 -14   1  -4   26.91    7.48   0 0.23642-0.77304 0.36344-0.24761-0.89992
 0.58204
  22   1  -2  105.12    9.33   0 0.22289 0.62088 0.37433-0.25651-0.89892
 0.74140
 -15   2  -4  428.36   10.27   0 0.22397-0.79979 0.37346-0.14043-0.89901
 0.58185
 -11   2  -2  534.92   10.63   0 0.23505-0.65769 0.36455-0.13118-0.89983
 0.74031
  17   2   0    1.56    7.09   0 0.23496 0.41560 0.36463-0.12958-0.89983
 0.90076
  -9   3  -1  520.35   10.11   0 0.22462-0.57105 0.37294-0.02199-0.89906
 0.81956
  21   3  -1  115.77   10.44   0 0.23477 0.57114 0.36478-0.01174-0.89982
 0.82176
   1   3   1 1069.24   19.99   0 0.23261-0.19518 0.36652-0.01507-0.89967
 0.98027
 -15   4  -4   83.30    6.96   0 0.23050-0.80613 0.36822 0.09969-0.89952
 0.58210
  -5   4   0  360.04    9.24   0 0.22949-0.42293 0.36904 0.09984-0.89944
 0.90011
   2   4   1  571.58   14.41   0 0.23929-0.16314 0.36111 0.10885-0.90010
 0.98051
   9   4   1  236.89   22.90   0 0.35860-0.01394 0.25712 0.21315-0.89618
 0.97733
  -8   5  -1  461.61    8.93   0 0.22265-0.53120 0.37452 0.21174-0.89890
 0.81989
  -4   5   0   16.42    5.95   0 0.22599-0.38085 0.37185 0.21508-0.89917
 0.89906
  -9   6  -2  115.02    7.70   0 0.23314-0.57965 0.36609 0.33734-0.89971
 0.74151
  -6   6  -1   98.61    7.06   0 0.23020-0.46175 0.36846 0.33553-0.89950
 0.82103
  -1   6   0   97.83    7.52   0 0.23311-0.27273 0.36612 0.33891-0.89970
 0.90066
  -7   7  -2   -2.09    6.84   0 0.22854-0.49657 0.36980 0.45157-0.89937
 0.74143
  -3   7  -1   39.50    7.77   0 0.22936-0.34570 0.36914 0.45359-0.89943
 0.82180
   1  -5  -8  136.07   10.84   0 0.24921-0.21056 0.35315-0.93991-0.90089
 0.26667
   0  -4  -5  214.01   10.52   0 0.24270-0.24270 0.35849-0.82802-0.90056
 0.50365
  12  -4  -5   71.64    6.04   0 0.23649 0.22243 0.36355-0.83363-0.90018
 0.50441
  13  -4  -5   12.26    6.25   0 0.24556 0.25221 0.35615-0.82507-0.90071
 0.50454
  19  -3  -5  142.35    9.39   0 0.24171 0.48635 0.35930-0.71200-0.90050
 0.50588
  16  -3  -4  132.06    6.90   0 0.23503 0.37773 0.36473-0.71820-0.90008
 0.58362
   0  -3  -3  251.67   11.09   0 0.24862-0.24930 0.35364-0.70604-0.90086
 0.66129
  12  -3  -3  361.42    9.22   0 0.23803 0.22122 0.36229-0.71505-0.90028
 0.66217
  21  -2  -4  145.92    8.99   0 0.24787 0.55728 0.35425-0.58927-0.90083
 0.58463
  18  -2  -3  145.66    7.62   0 0.23836 0.45140 0.36202-0.59734-0.90030
 0.66238
  14  -2  -2  101.50    5.92   0 0.23656 0.29959 0.36348-0.59909-0.90019
 0.74181
 -14   0  -5   83.45    7.92   0 0.25163-0.78786 0.35116-0.35151-0.90100
 0.50418
  21   0  -2   52.34    7.43   0 0.24092 0.56463 0.35994-0.36016-0.90045
 0.74258
  18   0  -1  289.44    9.73   0 0.24733 0.44312 0.35470-0.35558-0.90080
 0.82276
  13   0   0   14.81    7.26   0 0.24962 0.25025 0.35281-0.35337-0.90091
 0.90102
 -12   1  -3  196.20    8.18   0 0.24936-0.70987 0.35303-0.23680-0.90090
 0.66221
 -10   1  -2 1833.78   19.67   0 0.23982-0.62384 0.36084-0.24449-0.90039
 0.74127
  -7   1  -1  664.55   13.77   0 0.24871-0.51802 0.35357-0.23696-0.90087
 0.82097
  20   1  -1   49.03    8.40   0 0.24900 0.51820 0.35332-0.23585-0.90088
 0.82219
  -3   1   0 9398.30   62.42   0 0.24391-0.35959 0.35750-0.24086-0.90062
 0.90071
  16   1   0  147.17    8.79   0 0.25043 0.36333 0.35214-0.23511-0.90095
 0.90145
 -17   2  -6    8.98    7.10   0 0.24243-0.89552 0.35871-0.12622-0.90054
 0.42565
 -16   2  -5   49.04    7.13   0 0.23947-0.85358 0.36112-0.12787-0.90037
 0.50398
 -13   2  -3  943.31   13.54   0 0.23771-0.73716 0.36255-0.12903-0.90026
 0.66236
  21   2  -1   65.12    9.82   0 0.24754 0.55754 0.35452-0.11932-0.90081
 0.82184
   3   2   1  792.50   29.54   0 0.27694-0.16157 0.32997-0.09586-0.90160
 0.98188
  11   2   1   42.81    8.78   0 0.26375 0.15835 0.34109-0.10716-0.90141
 0.98151
 -16   3  -5  202.50    8.58   0 0.24920-0.86301 0.35316-0.00272-0.90089
 0.50441
 -15   3  -4   44.87    5.42   0 0.23619-0.81177 0.36379-0.01345-0.90016
 0.58308
 -11   3  -2   56.22    6.29   0 0.24670-0.66971 0.35522-0.00422-0.90077
 0.74200
  -5   3   0  684.19   12.46   0 0.24064-0.43343 0.36017-0.00876-0.90044
 0.90074
  18   3   0  277.36   13.36   0 0.25889 0.43249 0.34514 0.00737-0.90127
 0.90200
  12   3   1  345.61   17.40   0 0.27230 0.18876 0.33390 0.01767-0.90156
 0.98206
 -16   4  -5   21.32    6.90   0 0.24185-0.85641 0.35918 0.10784-0.90051
 0.50440
 -13   4  -3  184.29    7.90   0 0.24079-0.74063 0.36005 0.10765-0.90045
 0.66281
 -11   4  -2  862.44   12.35   0 0.23849-0.66166 0.36192 0.10631-0.90031
 0.74186
   3   4   1   50.20    8.11   0 0.25677-0.14267 0.34691 0.12288-0.90120
 0.98221
 -14   5  -4   -0.04    6.38   0 0.24356-0.78019 0.35778 0.22877-0.90060
 0.58202
 -10   5  -2   56.10    6.83   0 0.24479-0.62994 0.35678 0.22891-0.90067
 0.74205
  -3   5   0    5.32    5.75   0 0.24496-0.36160 0.35664 0.23019-0.90068
 0.90358
 -11   6  -3   27.48    6.67   0 0.24237-0.66520 0.35876 0.34468-0.90054
 0.66248
   0   6   0   23.44    7.43   0 0.24913-0.25104 0.35321 0.35056-0.90089
 0.90269
  12   6   0  137.29   18.86   0 0.31400 0.14639 0.29781 0.40794-0.90067
 0.90201
  -6   7  -2  124.63    8.41   0 0.24827-0.48013 0.35393 0.46767-0.90085
 0.74263
  -2   7  -1   22.90    7.40   0 0.24732-0.32560 0.35470 0.46757-0.90080
 0.82240
   0  -5  -8   29.20   10.34   0 0.26724-0.26944 0.33837-0.92481-0.90147
 0.26716
   4  -5  -7   40.84    9.37   0 0.25942-0.10730 0.34492-0.93130-0.90128
 0.34694
   5  -5  -7   81.20    8.64   0 0.25551-0.06492 0.34817-0.93509-0.90115
 0.34732
   6  -5  -7   64.02    8.51   0 0.25246-0.02344 0.35070-0.93725-0.90104
 0.34685
   7  -5  -7    7.33    7.73   0 0.25817 0.00977 0.34596-0.93732-0.90124
 0.34737
   8  -5  -7   27.66    7.89   0 0.25557 0.04982 0.34812-0.93611-0.90116
 0.34724
   9  -5  -7   26.96    7.51   0 0.25766 0.08571 0.34638-0.93360-0.90123
 0.34707
  10  -5  -7    5.77    7.37   0 0.26272 0.11908 0.34217-0.92963-0.90138
 0.34794
  -1  -4  -5  459.45   13.81   0 0.26820-0.30827 0.33756-0.80611-0.90149
 0.50378
  14  -4  -5   32.85    6.77   0 0.25803 0.27709 0.34608-0.81663-0.90124
 0.50588
  17  -3  -4   47.09    6.14   0 0.25015 0.40038 0.35261-0.70531-0.90094
 0.58490
  13  -3  -3  216.66    7.21   0 0.24997 0.24755 0.35276-0.70586-0.90093
 0.66334
 -13  -2  -8  135.13   14.47   0 0.29067-0.78880 0.31840-0.55287-0.90148
 0.26673
  19  -2  -3  372.86   10.41   0 0.25854 0.46931 0.34565-0.58188-0.90126
 0.66434
  -2  -2  -2   84.50   12.08   0 0.26241-0.34035 0.34242-0.57739-0.90137
 0.74099
  15  -2  -2  185.64    7.52   0 0.25250 0.32216 0.35067-0.58666-0.90104
 0.74290
  22  -1  -3   -3.23    7.65   0 0.25713 0.58596 0.34682-0.46472-0.90121
 0.66430
  19  -1  -2   50.48    7.02   0 0.25124 0.47710 0.35170-0.46994-0.90098
 0.74292
  15  -1  -1   54.74    6.43   0 0.25234 0.32245 0.35079-0.46930-0.90103
 0.82209
 -16   0  -7    2.86    7.33   0 0.25463-0.87103 0.34890-0.34892-0.90112
 0.34401
 -15   0  -6    5.97    8.16   0 0.26571-0.83905 0.33966-0.33974-0.90144
 0.42322
  -5   0  -1 6052.41   52.99   0 0.25959-0.45230 0.34477-0.34520-0.90129
 0.82125
 -17   1  -7    4.87    7.38   0 0.25554-0.90834 0.34815-0.23177-0.90115
 0.34641
 -16   1  -6   23.46    6.88   0 0.26155-0.87539 0.34314-0.22530-0.90134
 0.42606
 -15   1  -5  113.32    8.03   0 0.25439-0.83010 0.34910-0.23273-0.90111
 0.50514
  -8   2  -1  122.21    6.04   0 0.24924-0.55679 0.35336-0.11932-0.90090
 0.82100
 -17   3  -6   41.15    7.72   0 0.25120-0.90370 0.35174-0.00069-0.90098
 0.42668
 -13   3  -3  184.42    6.69   0 0.24926-0.74833 0.35333-0.00221-0.90090
 0.66210
  -8   3  -1  477.78    9.92   0 0.26109-0.56858 0.34353 0.00795-0.90133
 0.82167
   2   3   1  998.46   20.89   0 0.26680-0.18969 0.33874 0.01310-0.90147
 0.98146
  -8   4  -1   43.57    4.91   0 0.24966-0.55737 0.35300 0.11562-0.90092
 0.82139
  -4   4   0   13.15    5.46   0 0.25829-0.41296 0.34586 0.12291-0.90125
 0.90187
  18   4   0   52.25   12.71   0 0.28412 0.40729 0.32403 0.14549-0.90157
 0.90245
   4   4   1   59.32    8.95   0 0.27886-0.12447 0.32853 0.14086-0.90159
 0.98212
 -12   5  -3  162.80    6.70   0 0.24997-0.71072 0.35276 0.23319-0.90093
 0.66278
  -7   5  -1  517.13    9.59   0 0.24965-0.51914 0.35302 0.23378-0.90091
 0.82149
  -8   6  -2   99.33    7.69   0 0.25755-0.56509 0.34648 0.35792-0.90122
 0.74280
  -5   6  -1  155.64    7.51   0 0.25289-0.44547 0.35034 0.35410-0.90105
 0.82194
   1   6   0  116.96    8.57   0 0.26652-0.22704 0.33898 0.36598-0.90146
 0.90252
  -1   7  -1  213.53   10.82   0 0.26377-0.30144 0.34129 0.48117-0.90140
 0.82319
   2  -5  -7   31.60    9.03   0 0.27846-0.20366 0.32913-0.91520-0.90138
 0.34590
   3  -5  -7    8.23    7.47   0 0.26768-0.15476 0.33825-0.92468-0.90127
 0.34612
  -4  -4  -6   11.02    9.56   0 0.28919-0.44357 0.31993-0.78834-0.90131
 0.42427
  15  -4  -5   52.24    7.42   0 0.26931 0.30309 0.33689-0.80809-0.90129
 0.50440
   4  -4  -4  304.39   10.89   0 0.27563-0.12448 0.33154-0.80157-0.90137
 0.58334
   5  -4  -4  326.22    9.97   0 0.26927-0.07994 0.33692-0.80713-0.90129
 0.58355
   6  -4  -4   37.70    6.75   0 0.26568-0.03688 0.33994-0.81023-0.90123
 0.58363
   7  -4  -4  169.90    8.55   0 0.26405 0.00295 0.34130-0.81137-0.90119
 0.58327
   8  -4  -4   36.25    6.78   0 0.26491 0.03971 0.34058-0.81041-0.90121
 0.58332
   9  -4  -4  185.76    8.19   0 0.26873 0.07380 0.33737-0.80796-0.90128
 0.58348
  10  -4  -4  135.55    7.07   0 0.27359 0.10717 0.33327-0.80418-0.90135
 0.58358
  18  -3  -4  219.84    9.28   0 0.26662 0.42162 0.33915-0.69376-0.90125
 0.58354
  14  -3  -3   39.02    5.18   0 0.26232 0.27338 0.34276-0.69592-0.90114
 0.66342
 -12  -2  -7  145.46   13.60   0 0.30954-0.76987 0.30218-0.53560-0.90068
 0.34481
 -11  -2  -6  538.26   19.66   0 0.30258-0.72435 0.30830-0.54201-0.90097
 0.42398
  16  -2  -2   25.46    5.74   0 0.26961 0.34346 0.33663-0.57411-0.90130
 0.74291
   7  -2  -1 1611.40   18.07   0 0.27421-0.00740 0.33274-0.56940-0.90136
 0.82113
 -15  -1  -8   98.43   10.95   0 0.27755-0.85345 0.32991-0.44599-0.90138
 0.26737
 -12  -1  -5  525.19   13.95   0 0.27795-0.73856 0.32957-0.44593-0.90138
 0.50376
  20  -1  -2   22.06    6.97   0 0.27433 0.49237 0.33264-0.45300-0.90136
 0.74325
  16  -1  -1  383.11    9.89   0 0.27173 0.34149 0.33484-0.45521-0.90133
 0.82210
 -12   0  -4    5.98    6.86   0 0.27945-0.74074 0.32829-0.32852-0.90138
 0.58436
  -8   0  -2 1311.97   20.26   0 0.27113-0.57873 0.33535-0.33512-0.90132
 0.74211
  22   0  -2  133.54    9.22   0 0.26728 0.57647 0.33859-0.34159-0.90126
 0.74261
  19   0  -1   -1.21    6.62   0 0.27070 0.45738 0.33571-0.33697-0.90132
 0.82310
  14   0   0  905.47   14.08   0 0.26902 0.26838 0.33713-0.33975-0.90129
 0.90127
  21   1  -1  129.96    9.98   0 0.27775 0.52805 0.32974-0.21443-0.90138
 0.82211
  17   1   0   13.09    7.09   0 0.27784 0.37424 0.32965-0.21381-0.90138
 0.90254
 -14   2  -4  711.97   12.13   0 0.26632-0.80351 0.33940-0.10404-0.90124
 0.58486
  -4   2   0  261.34    9.97   0 0.26358-0.41759 0.34170-0.10715-0.90118
 0.90156
  18   2   0  263.44   11.49   0 0.27104 0.42088 0.33542-0.10231-0.90132
 0.90175
  12   2   1  366.77   13.83   0 0.28932 0.17143 0.31982-0.08600-0.90131
 0.98153
 -14   3  -4  141.70    7.23   0 0.27339-0.81012 0.33344 0.01923-0.90135
 0.58490
 -15   4  -5   44.01    6.60   0 0.27573-0.85115 0.33145 0.13844-0.90137
 0.50549
 -14   4  -4  143.42    6.69   0 0.26358-0.80043 0.34170 0.12823-0.90118
 0.58473
 -12   4  -3   53.60    6.25   0 0.27413-0.73416 0.33281 0.13733-0.90135
 0.66423
 -10   4  -2   75.85    6.50   0 0.27021-0.65394 0.33613 0.13377-0.90131
 0.74400
   5   4   1   27.78    8.82   0 0.29450-0.10330 0.31534 0.15414-0.90121
 0.98274
 -13   5  -4   10.91    6.22   0 0.27102-0.76951 0.33544 0.25177-0.90132
 0.58638
  -9   5  -2  108.78    7.10   0 0.27310-0.61790 0.33369 0.25368-0.90134
 0.74385
  -2   5   0   18.06    5.93   0 0.27226-0.34803 0.33439 0.25313-0.90134
 0.90262
 -12   6  -4    2.01    5.37   0 0.26425-0.72478 0.34114 0.36298-0.90119
 0.58536
 -10   6  -3   62.45    7.23   0 0.26759-0.65043 0.33833 0.36653-0.90126
 0.66510
  -4   6  -1    9.02    6.33   0 0.27540-0.42844 0.33173 0.37366-0.90136
 0.82276
   2   6   0  356.14   11.99   0 0.28152-0.20433 0.32652 0.37850-0.90138
 0.90311
  -5   7  -2  116.84    8.61   0 0.26850-0.45937 0.33757 0.48506-0.90128
 0.74434
   0   7  -1    7.01    7.82   0 0.28014-0.27973 0.32770 0.49454-0.90138
 0.82335
  -1  -5  -8  147.51   12.48   0 0.28985-0.32884 0.31906-0.90523-0.90115
 0.26657
   1  -5  -7   16.17    9.32   0 0.29631-0.25770 0.31347-0.90128-0.90100
 0.34600
  -6  -4  -7    5.35   13.28   0 0.32936-0.55936 0.28420-0.75340-0.89921
 0.34289
  16  -4  -5   35.74    7.42   0 0.28253 0.32915 0.32534-0.79635-0.90123
 0.50691
   3  -4  -4   14.82    6.35   0 0.28701-0.17404 0.32150-0.79136-0.90119
 0.58427
  11  -4  -4   76.23    6.64   0 0.27943 0.14040 0.32798-0.79870-0.90124
 0.58411
  12  -4  -4   31.58    6.43   0 0.28632 0.17153 0.32209-0.79236-0.90120
 0.58451
  19  -3  -4  136.53    8.76   0 0.28362 0.44363 0.32441-0.67832-0.90122
 0.58563
  -1  -3  -3 1112.64   21.69   0 0.28731-0.32685 0.32124-0.67363-0.90118
 0.66094
  15  -3  -3   16.64    5.34   0 0.27545 0.29770 0.33136-0.68510-0.90123
 0.66438
  20  -2  -3   47.52    6.35   0 0.27699 0.48913 0.33006-0.56614-0.90124
 0.66368
  17  -2  -2  127.62    7.49   0 0.28542 0.36576 0.32286-0.55966-0.90121
 0.74352
   5  -2  -1 1119.42   17.27   0 0.28259-0.09259 0.32528-0.56158-0.90123
 0.82105
   6  -2  -1  371.91    9.75   0 0.27670-0.04791 0.33030-0.56701-0.90124
 0.82124
   8  -2  -1  155.14    6.58   0 0.27540 0.02983 0.33141-0.56792-0.90123
 0.82164
   9  -2  -1  355.04    8.92   0 0.27855 0.06522 0.32873-0.56540-0.90124
 0.82142
  10  -2  -1  672.16   11.69   0 0.28470 0.09743 0.32348-0.56012-0.90121
 0.82193
 -14  -1  -7   62.42    9.64   0 0.29504-0.83166 0.31456-0.43264-0.90104
 0.34533
 -13  -1  -6   -4.26    7.82   0 0.29577-0.79497 0.31393-0.43130-0.90102
 0.42399
 -16   0  -8    4.68    8.40   0 0.29029-0.90783 0.31867-0.32127-0.90114
 0.26674
 -10   0  -3  420.42   11.98   0 0.29250-0.67656 0.31676-0.31763-0.90110
 0.66232
  15   0   0   21.20    6.50   0 0.28847 0.28535 0.32024-0.32294-0.90117
 0.90245
 -13   1  -4 2389.37   22.23   0 0.28484-0.78363 0.32336-0.20648-0.90121
 0.58385
 -17   2  -7   20.61    7.64   0 0.28059-0.93273 0.32699-0.09265-0.90124
 0.34630
 -16   2  -6   21.76    6.65   0 0.28452-0.89945 0.32363-0.08945-0.90122
 0.42568
 -15   2  -5   93.96    6.92   0 0.28148-0.85704 0.32623-0.09193-0.90123
 0.50500
 -12   2  -3  511.10   10.37   0 0.28002-0.74108 0.32747-0.09302-0.90124
 0.66321
 -10   2  -2  903.13   13.42   0 0.27728-0.66151 0.32981-0.09519-0.90124
 0.74230
  22   2  -1   39.64    8.31   0 0.28337 0.56086 0.32462-0.09109-0.90122
 0.82391
 -16   3  -6   62.95    7.57   0 0.28846-0.90345 0.32025 0.03032-0.90117
 0.42580
 -15   3  -5   48.44    7.19   0 0.28496-0.86148 0.32326 0.02828-0.90121
 0.50526
 -12   3  -3  341.43    8.89   0 0.28569-0.74650 0.32263 0.02895-0.90120
 0.66326
 -10   3  -2  303.36    8.68   0 0.28335-0.66746 0.32464 0.02724-0.90122
 0.74281
  -4   3   0  222.09    8.11   0 0.27637-0.43012 0.33059 0.02118-0.90123
 0.90166
  19   3   0   -0.84    8.04   0 0.29683 0.43145 0.31301 0.03843-0.90099
 0.90227
   3   3   1 1533.02   27.79   0 0.30035-0.18560 0.30994 0.04149-0.90088
 0.98143
  13   3   1 1017.73   25.97   0 0.31291 0.18643 0.29891 0.05297-0.90033
 0.98151
  -7   4  -1   10.89    5.14   0 0.28129-0.54967 0.32640 0.14258-0.90123
 0.82225
  -3   4   0  193.82    7.89   0 0.28844-0.40410 0.32026 0.14910-0.90117
 0.90191
   6   4   1  552.16   19.05   0 0.31622-0.08603 0.29597 0.17375-0.90014
 0.98114
   8   4   1   52.08   12.33   0 0.34989-0.04355 0.26545 0.20458-0.89718
 0.97814
 -14   5  -5   13.57    6.55   0 0.28246-0.82148 0.32539 0.26099-0.90123
 0.50586
 -11   5  -3  510.84    9.93   0 0.27795-0.70088 0.32924 0.25732-0.90124
 0.66430
  -6   5  -1  143.99    6.50   0 0.27639-0.50676 0.33057 0.25651-0.90123
 0.82247
  -7   6  -2  127.48    7.68   0 0.28149-0.55088 0.32622 0.37810-0.90123
 0.74360
   3   6   0   33.01    8.11   0 0.29625-0.18254 0.31352 0.39146-0.90100
 0.90222
  -7   7  -3    9.30    7.18   0 0.28679-0.55585 0.32169 0.49904-0.90119
 0.66464
  -4   7  -2   17.30    6.76   0 0.28852-0.44278 0.32020 0.50191-0.90117
 0.74301
   5  -5  -6   88.12    8.05   0 0.30042-0.10841 0.30992-0.89710-0.90081
 0.42640
   6  -5  -6   56.80    7.55   0 0.29577-0.06560 0.31397-0.90112-0.90095
 0.42680
   7  -5  -6    9.75    6.33   0 0.29132-0.02379 0.31782-0.90408-0.90106
 0.42506
   8  -5  -6    9.36    6.68   0 0.29404 0.01107 0.31546-0.90418-0.90100
 0.42547
   9  -5  -6   16.92    7.06   0 0.29399 0.05133 0.31551-0.90270-0.90100
 0.42581
  10  -5  -6   64.50    7.79   0 0.29709 0.08609 0.31282-0.89987-0.90092
 0.42632
  11  -5  -6   38.28    7.57   0 0.30157 0.12028 0.30892-0.89611-0.90077
 0.42609
  -2  -4  -5  303.01   12.41   0 0.30662-0.38383 0.30450-0.77300-0.90057
 0.50259
  17  -4  -5   10.09    7.29   0 0.29349 0.35689 0.31594-0.78499-0.90101 0.50613
   2  -4  -4 1457.15   19.88   0 0.29978-0.22328 0.31048-0.77995-0.90083
 0.58263
  13  -4  -4   72.51    6.72   0 0.29457 0.20345 0.31501-0.78477-0.90098
 0.58469
 -10  -3  -8    5.44   15.76   0 0.37960-0.76337 0.23759-0.59056-0.89285
 0.25796
  20  -3  -4   23.45    7.34   0 0.29903 0.46719 0.31114-0.66247-0.90086
 0.58573
  16  -3  -3  126.23    6.65   0 0.28869 0.32366 0.32008-0.67363-0.90110
 0.66415
   6  -3  -2 1334.74   16.20   0 0.29777-0.06856 0.31223-0.66526-0.90090
 0.74212
   7  -3  -2  274.18    8.50   0 0.29447-0.02690 0.31509-0.66801-0.90099
 0.74244
   8  -3  -2 1335.73   15.96   0 0.29419 0.01166 0.31534-0.66853-0.90099
 0.74247
   9  -3  -2  945.50   13.50   0 0.29586 0.04854 0.31389-0.66686-0.90095
 0.74258
  10  -3  -2  321.79    8.65   0 0.29994 0.08283 0.31034-0.66349-0.90083
 0.74266
  21  -2  -3   -4.83    6.57   0 0.29677 0.50833 0.31310-0.54839-0.90092
 0.66437
   4  -2  -1 1440.74   19.78   0 0.29511-0.14293 0.31454-0.55045-0.90097
 0.82122
  11  -2  -1   40.11    6.18   0 0.29170 0.12875 0.31749-0.55246-0.90105
 0.82291
  12  -2  -1  373.80    9.15   0 0.30040 0.15925 0.30994-0.54572-0.90081
 0.82216
 -10  -1  -4   80.16    8.66   0 0.31295-0.69689 0.29892-0.41613-0.90026
 0.58159
  -8  -1  -3 5058.50   46.42   0 0.31973-0.62693 0.29290-0.41082-0.89985
 0.65967
  21  -1  -2   82.93    7.78   0 0.29498 0.51040 0.31465-0.43214-0.90097
 0.74399
  17  -1  -1   22.84    5.33   0 0.28995 0.36122 0.31900-0.43799-0.90108
 0.82334
   7  -1   0   42.48    6.54   0 0.29792-0.03033 0.31210-0.43107-0.90089
 0.90098
   8  -1   0  161.06    8.16   0 0.29718 0.00910 0.31275-0.43174-0.90091
 0.90122
   9  -1   0 1680.47   20.31   0 0.29972 0.04485 0.31053-0.42945-0.90083
 0.90134
 -13   0  -5  237.95    9.93   0 0.30825-0.80739 0.30306-0.30267-0.90049
 0.50392
  23   0  -2  110.89    9.54   0 0.29282 0.58959 0.31652-0.31639-0.90102
 0.74401
  20   0  -1    0.35    6.38   0 0.29972 0.46999 0.31054-0.31155-0.90083
 0.82642
 -16   1  -7   15.84    8.36   0 0.30269-0.91750 0.30794-0.19113-0.90073
 0.34622
 -14   1  -5  153.85    8.71   0 0.30345-0.84097 0.30728-0.18961-0.90070
 0.50447
 -11   1  -3   29.34    6.03   0 0.29899-0.72194 0.31117-0.19480-0.90086
 0.66197
  -9   1  -2  728.72   13.60   0 0.29189-0.63789 0.31733-0.20100-0.90104
 0.74163
  18   1   0   19.19    7.35   0 0.30246 0.38797 0.30814-0.19150-0.90074
 0.90209
   7   1   1  752.58   21.21   0 0.30523-0.03711 0.30572-0.18991-0.90063
 0.98068
   8   1   1   94.13    8.81   0 0.30101 0.00577 0.30941-0.19308-0.90079
 0.98084
   9   1   1 1004.98   20.07   0 0.30661 0.03815 0.30451-0.18885-0.90057
 0.98102
  -7   2  -1 1524.41   17.35   0 0.29264-0.56227 0.31668-0.08276-0.90103
 0.82144
  19   2   0  104.68    9.33   0 0.30256 0.42697 0.30805-0.07351-0.90073
 0.90207
  13   2   1  133.63    9.59   0 0.31357 0.18554 0.29837-0.06418-0.90022
 0.98082
  -7   3  -1   47.72    5.45   0 0.29759-0.56719 0.31239 0.03910-0.90090
 0.82155
 -13   4  -4   64.15    6.52   0 0.29620-0.79638 0.31359 0.15438-0.90094
 0.58349
   7   4   1   11.30    9.58   0 0.33034-0.06250 0.28338 0.18704-0.89906
 0.98056
 -12   5  -4  114.93    7.50   0 0.30107-0.76275 0.30935 0.27663-0.90079
 0.58365
  -8   5  -2   80.61    5.96   0 0.30107-0.60928 0.30936 0.27752-0.90079
 0.74215
  -1   5   0   31.42    5.93   0 0.29559-0.33553 0.31412 0.27314-0.90096
 0.90139
 -11   6  -4   24.80    5.31   0 0.29048-0.71426 0.31854 0.38420-0.90107
 0.58446
  -9   6  -3    1.72    5.81   0 0.29746-0.64121 0.31250 0.39016-0.90090
 0.66035
  -3   6  -1   63.94    7.15   0 0.29620-0.41354 0.31360 0.39062-0.90094
 0.82237
   4   6   0   12.26    8.13   0 0.30675-0.15452 0.30438 0.39982-0.90056
 0.90388
  11   6   0  129.13   16.03   0 0.33812 0.08306 0.27633 0.42961-0.89836
 0.90008
   1   7  -1  164.38   10.30   0 0.29438-0.25805 0.31517 0.50745-0.90099
 0.82257
  -2  -5  -8   15.14   11.34   0 0.32183-0.39699 0.29134-0.87765-0.89983
 0.26569
   0  -5  -7   40.08    8.27   0 0.31453-0.31519 0.29784-0.88343-0.90029
 0.34435
   3  -5  -6   16.61    8.73   0 0.31711-0.20268 0.29554-0.88194-0.90014
 0.42370
   4  -5  -6   39.88    7.54   0 0.30782-0.15586 0.30376-0.89072-0.90064
 0.42527
  12  -5  -6   59.85    8.47   0 0.30701 0.15124 0.30446-0.89192-0.90067
 0.42546
  14  -4  -4  171.11    6.98   0 0.30362 0.23232 0.30744-0.77752-0.90081
 0.58397
  15  -4  -4   91.07    7.33   0 0.31435 0.25869 0.29799-0.76911-0.90030
 0.58411
  17  -3  -3   11.57    5.36   0 0.30272 0.34903 0.30823-0.66102-0.90085
 0.66424
   4  -3  -2   88.83    7.35   0 0.31524-0.16322 0.29721-0.65037-0.90025
 0.74061
   5  -3  -2  526.52   11.53   0 0.30386-0.11290 0.30723-0.66044-0.90081
 0.74118
  11  -3  -2   56.86    6.53   0 0.30463 0.11640 0.30656-0.65977-0.90077
 0.74179
  12  -3  -2  186.37    7.87   0 0.31247 0.14624 0.29966-0.65363-0.90041
 0.74203
 -13  -2  -9   56.56   12.79   0 0.34238-0.84057 0.27275-0.50808-0.89806
 0.18396
  18  -2  -2   12.09    4.91   0 0.30205 0.38809 0.30881-0.54447-0.90087
 0.74375
   3  -2  -1  762.05   15.91   0 0.31502-0.20144 0.29740-0.53357-0.90026
 0.82025
  13  -2  -1  135.65    7.12   0 0.30920 0.18767 0.30254-0.53897-0.90057
 0.82085
  18  -1  -1   55.06    6.52   0 0.30855 0.38144 0.30312-0.42285-0.90060
 0.82225
   6  -1   0  882.41   15.94   0 0.30354-0.07392 0.30751-0.42691-0.90082
 0.90054
  10  -1   0    4.12    5.69   0 0.30420 0.07812 0.30693-0.42468-0.90079
 0.90156
  11  -1   0 2073.90   19.94   0 0.31181 0.10952 0.30024-0.41983-0.90044
 0.90063
 -15   0  -7   16.84    7.92   0 0.31437-0.88929 0.29797-0.29771-0.90030
 0.34465
 -14   0  -6   10.50    7.07   0 0.31561-0.85379 0.29688-0.29811-0.90023
 0.42449
  16   0   0 1174.43   15.69   0 0.30719 0.30650 0.30431-0.30631-0.90066
 0.90143
 -15   1  -6   16.26    6.42   0 0.30763-0.88447 0.30393-0.18606-0.90065
 0.42582
  -6   1  -1 4506.50   34.95   0 0.30542-0.53631 0.30586-0.18899-0.90074
 0.82132
  22   1  -1  157.05   10.32   0 0.30650 0.53743 0.30491-0.18926-0.90070
 0.82256
   6   1   1 4882.12   57.11   0 0.32204-0.09219 0.29115-0.17500-0.89982
 0.97984
  10   1   1  980.97   19.09   0 0.31285 0.07086 0.29932-0.18301-0.90039
 0.98044
 -13   2  -4  225.64    8.74   0 0.30877-0.80798 0.30292-0.06828-0.90059
 0.58369
  -3   2   0  129.28    8.51   0 0.31191-0.42746 0.30015-0.06588-0.90044
 0.90078
 -13   3  -4  211.90    7.55   0 0.31074-0.80966 0.30119 0.05084-0.90050
 0.58343
  -3   3   0 2834.98   25.68   0 0.31410-0.42978 0.29821 0.05322-0.90032
 0.90072
 -15   4  -6   15.29    7.13   0 0.31095-0.88817 0.30100 0.16849-0.90048
 0.42648
 -14   4  -5   39.54    6.59   0 0.30838-0.84607 0.30327 0.16661-0.90061
 0.50535
 -11   4  -3   87.27    6.20   0 0.30654-0.72919 0.30488 0.16494-0.90069
 0.66325
  -9   4  -2  790.51   11.20   0 0.30337-0.64959 0.30766 0.16181-0.90082
 0.74208
  -6   4  -1  523.93   10.28   0 0.31203-0.54308 0.30004 0.16935-0.90043
 0.82181
  19   4   0   21.03   12.29   0 0.33446 0.39373 0.27997 0.19027-0.89883
 0.90018
 -13   5  -5   38.15    6.95   0 0.31462-0.81363 0.29775 0.28944-0.90029
 0.50357
 -10   5  -3   26.62    6.11   0 0.30903-0.69233 0.30269 0.28419-0.90058
 0.66269
  -5   5  -1   19.26    5.47   0 0.30337-0.49627 0.30766 0.27875-0.90082
 0.82186
   0   5   0   34.07    7.33   0 0.31650-0.31806 0.29609 0.29187-0.90018
 0.90195
  -6   6  -2    9.32    6.07   0 0.30554-0.53647 0.30575 0.39923-0.90074
 0.74336
   5   6   0  258.21   12.11   0 0.32210-0.13184 0.29110 0.41436-0.89982
 0.90089
  -6   7  -3  132.30    8.74   0 0.30848-0.53870 0.30318 0.51861-0.90061
 0.66407
  -3   7  -2    3.37    6.63   0 0.30469-0.42304 0.30650 0.51590-0.90077
 0.74510
   2   7  -1   22.73    7.47   0 0.31003-0.23295 0.30181 0.52007-0.90053
 0.82215
   2  -5  -6   11.21    7.88   0 0.33240-0.25564 0.28173-0.86795-0.89920
 0.42405
   1  -4  -4 1808.76   22.75   0 0.32272-0.28412 0.29044-0.76013-0.89996
 0.58282
  16  -4  -4   61.67    7.47   0 0.32479 0.28883 0.28858-0.75803-0.89981
 0.58474
  -9  -3  -7  210.86   21.60   0 0.43294-0.77654 0.18513-0.53777-0.88130
 0.32549
  18  -3  -3   88.53    6.47   0 0.31653 0.37289 0.29594-0.64891-0.90037
 0.66342
  13  -3  -2  282.15    8.60   0 0.32010 0.17814 0.29277-0.64538-0.90014
 0.74252
  19  -2  -2  114.78    7.47   0 0.31792 0.41085 0.29471-0.52958-0.90028
 0.74243
  14  -2  -1  438.16    9.63   0 0.32097 0.21577 0.29200-0.52730-0.90009
 0.82171
  22  -1  -2  113.84    8.24   0 0.31722 0.52632 0.29533-0.41439-0.90033
 0.74307
  19  -1  -1   88.32    7.39   0 0.32669 0.40233 0.28688-0.40421-0.89967
 0.82177
   5  -1   0 3194.89   32.03   0 0.31576-0.12449 0.29663-0.41622-0.90042
 0.90003
  12  -1   0  191.55    8.08   0 0.32034 0.14017 0.29256-0.41078-0.90013
 0.90073
  21   0  -1   26.07    7.43   0 0.31770 0.48781 0.29491-0.29488-0.90030
 0.82219
  17   0   0   15.90    6.78   0 0.32502 0.32526 0.28837-0.28925-0.89980
 0.90056
  19   1   0  775.81   15.00   0 0.32767 0.40151 0.28600-0.16774-0.89959
 0.90084
  11   1   1  590.17   14.69   0 0.32339 0.09836 0.28983-0.17272-0.89992
 0.98002
 -16   2  -7   21.32    7.08   0 0.32194-0.93591 0.29114-0.05905-0.90002
 0.34568
 -15   2  -6    8.81    6.80   0 0.32630-0.90348 0.28723-0.05365-0.89970
 0.42378
 -14   2  -5  512.43   11.20   0 0.32389-0.86151 0.28939-0.05680-0.89988
 0.50315
 -11   2  -3 1078.98   14.14   0 0.32436-0.74722 0.28897-0.05592-0.89985
 0.66101
  -9   2  -2  898.14   13.32   0 0.32161-0.66791 0.29142-0.05801-0.90004
 0.74090
  20   2   0   12.49    7.88   0 0.33126 0.43543 0.28277-0.04703-0.89930
 0.89960
   4   2   1 1436.92   46.78   0 0.38316-0.23046 0.23445 0.00011-0.89254
 0.97275
  14   2   1  418.76   13.56   0 0.33757 0.19917 0.27705-0.04139-0.89873
 0.97934
 -16   3  -7    0.62    7.41   0 0.32154-0.93602 0.29149 0.05922-0.90005
 0.34577
 -15   3  -6   51.95    7.19   0 0.32649-0.90325 0.28706 0.06299-0.89969
 0.42333
 -14   3  -5   66.12    6.53   0 0.32356-0.86160 0.28968 0.05999-0.89990
 0.50292
 -11   3  -3  206.11    7.65   0 0.32347-0.74684 0.28977 0.06080-0.89991
 0.66125
  -9   3  -2  900.16   12.75   0 0.32160-0.66830 0.29144 0.05939-0.90004
 0.74065
  20   3   0   13.17    9.47   0 0.33626 0.43024 0.27824 0.07550-0.89885
 0.90023
   4   3   1  310.56   15.31   0 0.34166-0.18950 0.27332 0.07863-0.89832
 0.97855
  14   3   1  448.70   18.12   0 0.34660 0.18998 0.26880 0.08430-0.89779
 0.97851
  -2   4   0  694.53   13.14   0 0.31886-0.39740 0.29387 0.17552-0.90022
 0.90037
 -10   6  -4   11.61    5.05   0 0.31671-0.70173 0.29579 0.40812-0.90036
 0.58381
  -8   6  -3  152.14    7.89   0 0.31828-0.62815 0.29439 0.40885-0.90026
 0.66187
  -2   6  -1    2.46    5.98   0 0.32007-0.39705 0.29280 0.41069-0.90015
 0.82081
   6   6   0    7.42    8.35   0 0.33028-0.10191 0.28365 0.42089-0.89938
 0.90170
   7   6   0   40.70    8.98   0 0.34227-0.07577 0.27276 0.43273-0.89826
 0.89871
   8   6   0   17.28    9.84   0 0.34686-0.04189 0.26856 0.43715-0.89777
 0.89882
   9   6   0  210.11   14.30   0 0.34960-0.00575 0.26604 0.43976-0.89745
 0.89855
  10   6   0   95.56   13.52   0 0.34767 0.03456 0.26781 0.43835-0.89767
 0.89863
  -2   7  -2   55.25    7.55   0 0.32650-0.40620 0.28705 0.53521-0.89968
 0.74087
   3   7  -1   41.87    7.69   0 0.32275-0.20996 0.29041 0.53230-0.89996
 0.82047
   4   7  -1   58.90    9.53   0 0.33446-0.18398 0.27987 0.54283-0.89902
 0.81985
  -1  -5  -7   23.41    9.36   0 0.34237-0.37980 0.27267-0.85824-0.89841
 0.34315
   7  -5  -5   15.34    7.81   0 0.34217-0.07333 0.27286-0.86109-0.89843
 0.50207
   8  -5  -5    3.29    6.84   0 0.34091-0.03349 0.27401-0.86255-0.89856
 0.50389
   9  -5  -5   28.22    7.24   0 0.33913 0.00620 0.27564-0.86307-0.89874
 0.50417
  10  -5  -5   14.57    6.66   0 0.33915 0.04439 0.27562-0.86255-0.89874
 0.50324
  17  -4  -4   43.42    7.69   0 0.33631 0.31579 0.27821-0.74796-0.89901
 0.58369
   7  -4  -3  435.86   10.41   0 0.33916-0.07102 0.27560-0.74573-0.89874
 0.66154
   8  -4  -3 1106.61   15.07   0 0.33586-0.02937 0.27861-0.74860-0.89905
 0.66154
   9  -4  -3  243.04    8.45   0 0.33572 0.00914 0.27874-0.74874-0.89906
 0.66204
  10  -4  -3  125.65    7.16   0 0.33658 0.04666 0.27795-0.74763-0.89898
 0.66179
  11  -4  -3   83.04    6.51   0 0.34010 0.08138 0.27475-0.74473-0.89864
 0.66177
  -2  -3  -3  278.12   13.73   0 0.34624-0.42229 0.26912-0.62079-0.89800
 0.65912
  19  -3  -3   10.21    6.62   0 0.33108 0.39688 0.28294-0.63486-0.89947
 0.66296
   3  -3  -2   97.90    6.99   0 0.33155-0.21712 0.28252-0.63539-0.89943
 0.74000
  14  -3  -2  110.53    6.07   0 0.32943 0.20690 0.28443-0.63744-0.89961
 0.74190
  15  -3  -2    7.91    5.79   0 0.33714 0.23748 0.27745-0.62924-0.89893
 0.73980
  20  -2  -2   64.24    7.95   0 0.33470 0.43192 0.27966-0.51413-0.89915
 0.74118
  15  -2  -1   88.64    6.54   0 0.33259 0.24263 0.28158-0.51702-0.89934
 0.82070
 -14  -1  -8   28.52    8.64   0 0.34608-0.88270 0.26927-0.38705-0.89802
 0.26416
   4  -1   0  198.13   11.40   0 0.33711-0.18462 0.27748-0.39670-0.89893
 0.89852
  13  -1   0  732.20   12.04   0 0.33026 0.16803 0.28368-0.40201-0.89954
 0.89990
 -11   0  -4   29.81    6.73   0 0.34432-0.76658 0.27089-0.27215-0.89821
 0.58027
  22   0  -1   14.18    8.79   0 0.34051 0.50227 0.27437-0.27402-0.89860
 0.82051
 -16   1  -8    3.84    7.86   0 0.33705-0.95023 0.27753-0.16159-0.89894
 0.26476
 -12   1  -4  465.52   10.67   0 0.33550-0.79629 0.27894-0.16303-0.89908
 0.58137
  23   1  -1   62.53    8.97   0 0.33374 0.54729 0.28053-0.16295-0.89924
 0.82140
  12   1   1  704.04   15.40   0 0.33619 0.12409 0.27832-0.16130-0.89902
 0.97905
  -6   2  -1  320.56    9.43   0 0.34032-0.57152 0.27455-0.04064-0.89862
 0.81895
  -6   3  -1  536.30   10.76   0 0.33596-0.56758 0.27852 0.07286-0.89904
 0.81964
 -12   4  -4   18.78    5.11   0 0.32943-0.79125 0.28443 0.18351-0.89961
 0.58291
 -10   4  -3  118.79    6.79   0 0.34033-0.72552 0.27454 0.19365-0.89862
 0.66005
  -8   4  -2   74.00    6.32   0 0.33611-0.64474 0.27838 0.18997-0.89903
 0.74011
 -11   5  -4   12.31    5.25   0 0.33064-0.75448 0.28334 0.30244-0.89951
 0.58238
  -9   5  -3   87.98    6.77   0 0.33715-0.68424 0.27744 0.30843-0.89893
 0.66072
  -7   5  -2  633.55   10.00   0 0.32922-0.60010 0.28462 0.30178-0.89962
 0.74074
  -4   5  -1   47.49    5.52   0 0.32943-0.48503 0.28443 0.30195-0.89961
 0.82069
   1   5   0   31.84    7.27   0 0.34188-0.30534 0.27312 0.31388-0.89846
 0.89914
  -5   6  -2   81.67    5.88   0 0.32943-0.52403 0.28443 0.41962-0.89961
 0.74132
  -1   6  -1  137.65    8.30   0 0.33922-0.37981 0.27556 0.42917-0.89873
 0.81972
  -5   7  -3   14.15    5.88   0 0.32943-0.52310 0.28443 0.53669-0.89961
 0.66245
   5   7  -1   85.07    9.88   0 0.34601-0.15534 0.26934 0.55324-0.89803
 0.81892
  -3  -5  -8    5.24   11.91   0 0.36554-0.48055 0.25095-0.83660-0.89527
 0.26044
   1  -5  -6  123.74   10.01   0 0.35194-0.31380 0.26366-0.84991-0.89708
 0.42157
   5  -5  -5   86.94    8.70   0 0.35321-0.16201 0.26247-0.84923-0.89692
 0.50135
   6  -5  -5   12.08    6.81   0 0.34723-0.11751 0.26800-0.85637-0.89763
 0.50175
  11  -5  -5    2.35    5.62   0 0.34229 0.07935 0.27255-0.86042-0.89816
 0.50291
  12  -5  -5   24.65    7.36   0 0.34620 0.11320 0.26896-0.85691-0.89774
 0.50253
  13  -5  -5   30.51    7.51   0 0.35171 0.14569 0.26387-0.85172-0.89710
 0.50308
  -5  -4  -6   42.99   13.59   0 0.37895-0.57000 0.23820-0.70691-0.89315
 0.41644
  -3  -4  -5  340.43   14.27   0 0.36258-0.47754 0.25372-0.72267-0.89569
 0.49770
   0  -4  -4 2594.34   28.50   0 0.35010-0.35018 0.26536-0.73471-0.89730
 0.57940
  18  -4  -4    9.76    7.34   0 0.34769 0.34237 0.26758-0.73833-0.89757
 0.58145
   5  -4  -3  694.09   12.56   0 0.35244-0.16137 0.26319-0.73322-0.89702
 0.65951
   6  -4  -3  425.47   10.03   0 0.34323-0.11376 0.27168-0.74176-0.89806
 0.66002
  12  -4  -3   54.80    6.52   0 0.34344 0.11590 0.27149-0.74136-0.89804
 0.66074
  13  -4  -3  191.17    8.36   0 0.34992 0.14754 0.26552-0.73576-0.89732 0.66079
  20  -3  -3   53.67    8.10   0 0.34613 0.41997 0.26902-0.62220-0.89775
 0.66130
   2  -3  -2  183.51    9.15   0 0.35503-0.27908 0.26078-0.61336-0.89669
 0.73761
  16  -3  -2  136.45    7.57   0 0.34975 0.26297 0.26568-0.61888-0.89734
 0.74035
  -9  -2  -5  138.30   12.20   0 0.39224-0.73686 0.22537-0.46047-0.89073
 0.49262
  21  -2  -2   55.15    8.15   0 0.35322 0.45159 0.26246-0.49864-0.89692 0.74063
   2  -2  -1 1112.60   19.47   0 0.34330-0.26764 0.27162-0.50770-0.89806 0.81781
  16  -2  -1  568.50   10.74   0 0.34433 0.26861 0.27068-0.50621-0.89795
 0.81977
 -13  -1  -7  281.67   12.48   0 0.36590-0.86442 0.25060-0.36818-0.89521
 0.33969
 -11  -1  -5  709.10   15.67   0 0.35896-0.78039 0.25712-0.37495-0.89618
 0.49808
  20  -1  -1   45.25    7.44   0 0.34505 0.42145 0.27001-0.38819-0.89787
 0.82028
  14  -1   0  893.63   12.78   0 0.34229 0.19462 0.27255-0.39126-0.89816
 0.89961
  15  -1   0  111.71    7.34   0 0.35373 0.22123 0.26199-0.38038-0.89686
 0.89820
 -15   0  -8   31.06    7.92   0 0.35195-0.92710 0.26364-0.26403-0.89707
 0.26329
  -7   0  -2   37.21    6.19   0 0.34755-0.61674 0.26771-0.26834-0.89759
 0.73832
  18   0   0  261.98    9.15   0 0.34526 0.34509 0.26982-0.27052-0.89785
 0.89933
 -15   1  -7   18.84    6.98   0 0.35149-0.92730 0.26407-0.14747-0.89713
 0.34167
 -13   1  -5  193.04    8.52   0 0.35420-0.85301 0.26155-0.14521-0.89680
 0.49915
 -10   1  -3  215.03    8.01   0 0.35345-0.73731 0.26225-0.14609-0.89689
 0.65774
  -8   1  -2 5174.18   35.11   0 0.34831-0.65597 0.26701-0.15071-0.89750
 0.73795
  20   1   0   48.45    8.83   0 0.35273 0.41476 0.26292-0.14577-0.89698
 0.89901
  13   1   1   57.87    7.41   0 0.34972 0.14895 0.26571-0.14859-0.89734
 0.97783
 -12   2  -4  147.75    7.59   0 0.35331-0.81406 0.26238-0.02881-0.89691
 0.57823
  15   2   1   94.69    9.20   0 0.36123 0.21464 0.25499-0.02053-0.89587
 0.97693
 -12   3  -4    8.85    5.57   0 0.34805-0.80865 0.26725 0.08429-0.89753
 0.58057
  -2   3   0 3515.02   29.08   0 0.35366-0.43135 0.26206 0.08936-0.89686
 0.89689
  15   3   1  168.54   13.49   0 0.37828 0.19726 0.23884 0.11393-0.89326
 0.97422
 -14   4  -6  117.77    8.20   0 0.34557-0.88370 0.26953 0.19873-0.89781
 0.42220
 -13   4  -5   10.10    4.85   0 0.34229-0.84177 0.27255 0.19617-0.89816
 0.50141
  -5   4  -1   27.47    5.70   0 0.34542-0.53788 0.26967 0.19946-0.89783
 0.81813
  -1   4   0   74.43    6.55   0 0.34951-0.38909 0.26590 0.20334-0.89736
 0.89783
 -12   5  -5   16.87    5.55   0 0.34357-0.80524 0.27137 0.31419-0.89803
 0.50162
  -9   6  -4   22.82    5.40   0 0.34229-0.68946 0.27255 0.43027-0.89816
 0.58178
  -7   6  -3  160.03    7.19   0 0.34288-0.61336 0.27200 0.43174-0.89810
 0.66057
  -4   6  -2   10.29    6.04   0 0.35338-0.50781 0.26232 0.44257-0.89690
 0.73850
  -4   7  -3    4.18    6.90   0 0.34933-0.50428 0.26607 0.55611-0.89739
 0.66021
  -1   7  -2   21.89    7.69   0 0.34421-0.38454 0.27078 0.55156-0.89796
 0.73997
   6   7  -1   35.49    8.77   0 0.35521-0.12527 0.26061 0.56185-0.89667
 0.81793
   7   7  -1   48.20   10.78   0 0.36154-0.09477 0.25470 0.56814-0.89583
 0.81774
   4  -5  -5   85.60    9.02   0 0.36475-0.21226 0.25155-0.83850-0.89545
 0.50037
  14  -5  -5   18.18    7.85   0 0.35685 0.17836 0.25895-0.84664-0.89653
 0.50091
   4  -4  -3  530.43   11.68   0 0.36502-0.21249 0.25129-0.72124-0.89541
 0.65797
  14  -4  -3  133.45    7.67   0 0.35605 0.17943 0.25970-0.72986-0.89663
 0.65924
  15  -4  -3   29.37    6.78   0 0.36506 0.20877 0.25125-0.72197-0.89541
 0.65937
  -5  -3  -4  852.92   34.97   0 0.41233-0.60407 0.20540-0.55739-0.88651
 0.56754
  17  -3  -2   40.42    6.71   0 0.36095 0.29001 0.25512-0.60846-0.89599
 0.73868
 -12  -2  -8   53.08   12.24   0 0.38665-0.84592 0.23065-0.46565-0.89187
 0.25717
  17  -2  -1    6.08    5.56   0 0.35802 0.29327 0.25786-0.49377-0.89638
 0.81874
 -14  -1  -9   26.97    9.99   0 0.37940-0.91680 0.23763-0.35520-0.89316
 0.17959
 -12  -1  -6  154.86    9.72   0 0.37296-0.83253 0.24378-0.36144-0.89421
 0.41751
  21  -1  -1  110.09    8.13   0 0.36456 0.44080 0.25172-0.37065-0.89548
 0.81802
  16  -1   0  165.37    8.52   0 0.36642 0.24692 0.24997-0.36851-0.89521
 0.89634
 -14   0  -7  100.92    9.50   0 0.36921-0.90641 0.24733-0.24806-0.89479
 0.33958
 -12   0  -5 1276.91   18.63   0 0.36952-0.83011 0.24704-0.24756-0.89475
 0.49757
  -9   0  -3  361.30   11.17   0 0.36165-0.70735 0.25446-0.25528-0.89589
 0.65739
  23   0  -1   17.03    8.12   0 0.36322 0.51774 0.25299-0.25414-0.89567
 0.81770
  19   0   0   10.82    6.81   0 0.36234 0.36514 0.25382-0.25404-0.89579
 0.89608
 -14   1  -6   68.33    7.46   0 0.35742-0.89504 0.25842-0.14178-0.89646
 0.42083
  14   1   1   36.57    7.34   0 0.36432 0.17299 0.25196-0.13476-0.89551
 0.97585
 -15   2  -7   76.29    7.80   0 0.36318-0.93908 0.25302-0.01922-0.89568
 0.34129
 -13   2  -5   85.26    7.18   0 0.36689-0.86595 0.24953-0.01552-0.89514
 0.49818
  -2   2   0 3880.70   34.72   0 0.36574-0.44301 0.25062-0.01675-0.89531
 0.89548
  21   2   0   86.97   10.52   0 0.36273 0.44305 0.25345-0.01924-0.89574
 0.89713
 -15   3  -7  132.13    8.90   0 0.35745-0.93432 0.25839 0.09286-0.89645
 0.34254
 -14   3  -6   54.69    7.07   0 0.36375-0.90151 0.25249 0.09860-0.89559
 0.41982
 -13   3  -5   25.50    5.76   0 0.36010-0.86009 0.25592 0.09514-0.89610
 0.49970
 -10   3  -3  131.99    6.58   0 0.36120-0.74595 0.25488 0.09636-0.89595
 0.65771
  -8   3  -2 1202.95   14.40   0 0.35936-0.66756 0.25661 0.09461-0.89620
 0.73737
  21   3   0   16.27   10.12   0 0.37218 0.43327 0.24452 0.10760-0.89434
 0.89575
   5   3   1   83.88   11.64   0 0.39226-0.20118 0.22520 0.12682-0.89081
 0.97107
 -11   4  -4   67.16    6.20   0 0.36245-0.78574 0.25371 0.21457-0.89578
 0.57900
  20   4   0    4.42   11.53   0 0.38790 0.38058 0.22943 0.24066-0.89164
 0.89384
 -10   5  -4   31.53    6.35   0 0.36088-0.74492 0.25518 0.33062-0.89599
 0.57857
  -8   5  -3   44.98    6.16   0 0.36501-0.67374 0.25130 0.33509-0.89541
 0.65784
  -6   5  -2  756.68   11.96   0 0.35690-0.58875 0.25891 0.32784-0.89652
 0.73819
  -3   5  -1   77.25    6.84   0 0.35571-0.47237 0.26002 0.32653-0.89668
 0.81821
   2   5   0   23.63    7.19   0 0.36484-0.28898 0.25146 0.33611-0.89544
 0.89625
 -10   6  -5   11.00    6.63   0 0.35654-0.74197 0.25924 0.44548-0.89657
 0.50037
   0   6  -1    3.82    6.09   0 0.35672-0.35766 0.25908 0.44767-0.89655
 0.81944
   0   7  -2   28.48    7.44   0 0.36226-0.36393 0.25389 0.56831-0.89580
 0.73800
   8   7  -1   38.22   10.06   0 0.36937-0.06289 0.24719 0.57533-0.89477
 0.81604
   9   7  -1   39.92   10.45   0 0.37116-0.02743 0.24549 0.57757-0.89450
 0.81648
  -2  -5  -7   28.74   10.09   0 0.38098-0.45778 0.23605-0.82148-0.89257
 0.33766
   0  -5  -6  158.71   10.34   0 0.37765-0.37815 0.23925-0.82543-0.89314
 0.41707
   3  -5  -5  609.49   14.32   0 0.37775-0.26372 0.23916-0.82564-0.89312
 0.49709
   3  -4  -3  600.94   12.69   0 0.38002-0.26587 0.23698-0.70664-0.89273
 0.65418
  16  -4  -3    9.83    6.74   0 0.37310 0.23930 0.24360-0.71410-0.89388
 0.65789
  18  -3  -2   30.80    6.55   0 0.37237 0.31750 0.24429-0.59732-0.89400
 0.73685
  22  -2  -2   54.30    8.30   0 0.37014 0.47275 0.24641-0.48234-0.89435
 0.73841
  18  -2  -1  215.52    8.23   0 0.37049 0.31927 0.24608-0.48206-0.89429
 0.81637
  -5  -1  -2 2762.41   48.14   0 0.41229-0.60513 0.20536-0.32308-0.88617
 0.72547
   3  -1   0 9999.99   64.17   0 0.37117-0.25748 0.24543-0.36464-0.89419
 0.89370
 -13   0  -6    8.47    6.30   0 0.37403-0.87459 0.24271-0.24236-0.89373
 0.41705
 -15   1  -8   92.26   10.42   0 0.38089-0.95765 0.23614-0.11952-0.89258
 0.25895
  -5   1  -1 6775.20   44.52   0 0.37005-0.56247 0.24649-0.12975-0.89436
 0.81477
  21   1   0   76.68    8.49   0 0.37630 0.42948 0.24054-0.12366-0.89336
 0.89571
  15   1   1   61.19    7.88   0 0.38004 0.19538 0.23696-0.11996-0.89273
 0.97382
 -14   2  -6  108.11    7.66   0 0.36800-0.90660 0.24843-0.01453-0.89467
 0.41906
 -10   2  -3  300.42    8.25   0 0.36804-0.75251 0.24840-0.01447-0.89466
 0.65619
  -8   2  -2  410.22    9.44   0 0.36734-0.67502 0.24906-0.01518-0.89477
 0.73564
  16   2   1  599.51   15.34   0 0.38293 0.23103 0.23417 0.00040-0.89222
 0.97362
  -5   3  -1   78.00    6.27   0 0.37494-0.56760 0.24185 0.10968-0.89358
 0.81442
 -13   4  -6   15.71    6.27   0 0.37709-0.87801 0.23979 0.23018-0.89323
 0.41738
 -12   4  -5   71.85    6.65   0 0.37492-0.83640 0.24186 0.22637-0.89359
 0.49702
  -9   4  -3  243.80    8.18   0 0.37230-0.71895 0.24435 0.22441-0.89401
 0.65600
  -7   4  -2  473.80    9.15   0 0.36861-0.63829 0.24786 0.22120-0.89458
 0.73571
  -4   4  -1   60.31    5.95   0 0.37667-0.53117 0.24019 0.22927-0.89330
 0.81435
   0   4   0   51.59    7.59   0 0.38001-0.38140 0.23699 0.23437-0.89273
 0.89333
 -12   5  -6   74.49    7.71   0 0.37809-0.83941 0.23883 0.34652-0.89306
 0.41669
 -11   5  -5    5.96    6.15   0 0.37704-0.79642 0.23983 0.34570-0.89324
 0.49429
  -8   6  -4    8.09    4.95   0 0.36798-0.67619 0.24846 0.45539-0.89467
 0.57768
  -6   6  -3   97.56    6.50   0 0.36799-0.59951 0.24845 0.45568-0.89467
 0.65674
  -3   6  -2   37.39    6.76   0 0.37738-0.49330 0.23951 0.46460-0.89318
 0.73446
   1   6  -1  139.60    8.42   0 0.38045-0.34334 0.23656 0.46836-0.89266
 0.81359
  -3   7  -3   22.77    6.95   0 0.36904-0.48631 0.24745 0.57469-0.89451
 0.65742
   1   7  -2   42.87    8.96   0 0.37963-0.34249 0.23736 0.58506-0.89280
 0.73475
   8  -5  -4   55.89    7.15   0 0.39130-0.08544 0.22627-0.81303-0.89110
 0.57532
   9  -5  -4   97.98    7.46   0 0.38890-0.04469 0.22860-0.81593-0.89156
 0.57593
  10  -5  -4   25.93    7.33   0 0.38737-0.00510 0.23008-0.81667-0.89184
 0.57669
  11  -5  -4   20.72    6.96   0 0.38800 0.03240 0.22947-0.81664-0.89172
 0.57595
  12  -5  -4  112.70    8.19   0 0.39026 0.06888 0.22728-0.81448-0.89130
 0.57589
  -1  -4  -4 1749.36   23.81   0 0.38874-0.42703 0.22875-0.69817-0.89159
 0.57323
  17  -4  -3   54.43    7.21   0 0.38203 0.26865 0.23524-0.70537-0.89281
 0.65629
   1  -3  -2  533.25   13.50   0 0.38894-0.35127 0.22856-0.58138-0.89155
 0.73281
  19  -3  -2   48.94    6.84   0 0.38486 0.34259 0.23252-0.58495-0.89230
 0.73569
   9  -3  -1  524.36   10.37   0 0.39010-0.04561 0.22743-0.58043-0.89133
 0.81266
  10  -3  -1  102.58    6.77   0 0.38877-0.00608 0.22872-0.58148-0.89158
 0.81326
  11  -3  -1  174.99    7.66   0 0.38963 0.03154 0.22788-0.58079-0.89142
 0.81325
 -11  -2  -7   94.41   11.53   0 0.41329-0.83460 0.20455-0.43872-0.88638
 0.33076
 -10  -2  -6  172.34   12.91   0 0.42002-0.80314 0.19778-0.43233-0.88474
 0.40778
   1  -2  -1 1157.31   21.47   0 0.38934-0.35198 0.22817-0.46428-0.89147
 0.81174
  19  -2  -1  320.61    9.87   0 0.38453 0.34384 0.23283-0.46823-0.89236
 0.81451
  -9  -1  -4   81.94    8.67   0 0.40726-0.75272 0.21057-0.32791-0.88777
 0.56904
  22  -1  -1  175.62    9.57   0 0.38254 0.46087 0.23475-0.35309-0.89272
 0.81503
  17  -1   0   10.08    4.96   0 0.38020 0.27106 0.23700-0.35580-0.89312
 0.89480
  20   0   0   45.99    7.08   0 0.38419 0.38342 0.23315-0.23390-0.89242
 0.89415
   9   0   1  292.37   10.15   0 0.38776-0.04289 0.22970-0.23086-0.89177
 0.97185
  10   0   1 1025.77   16.53   0 0.38527-0.00194 0.23212-0.23313-0.89223
 0.97233
  11   0   1  544.80   12.50   0 0.38720 0.03452 0.23025-0.23128-0.89187
 0.97224
  12   0   1   13.99    6.98   0 0.39473 0.06479 0.22291-0.22349-0.89042
 0.97258
 -11   1  -4   52.01    6.49   0 0.38693-0.80957 0.23051-0.11419-0.89192
 0.57411
  16   1   1  393.80   11.50   0 0.39674 0.21741 0.22094-0.10459-0.89002
 0.97085
 -15   2  -8  118.58    8.95   0 0.39037-0.96582 0.22717 0.00681-0.89128
 0.25725
  -5   2  -1 1191.95   16.63   0 0.38956-0.58248 0.22796 0.00586-0.89143
 0.81169
  22   2   0  395.43   13.74   0 0.39110 0.45367 0.22646 0.00828-0.89114
 0.89201
 -11   3  -4  360.06    9.07   0 0.38534-0.80881 0.23205 0.11886-0.89222
 0.57449
  16   3   1   51.76   10.86   0 0.40686 0.20718 0.21096 0.14123-0.88786
 0.96851
  -9   5  -4   95.51    6.96   0 0.38869-0.73588 0.22880 0.35741-0.89160
 0.57404
  -5   5  -2  427.21    9.44   0 0.38514-0.57902 0.23224 0.35442-0.89225
 0.73342
  -2   5  -1   20.63    6.35   0 0.38269-0.46158 0.23460 0.35224-0.89269
 0.81352
   3   5   0    4.79    6.89   0 0.38702-0.27263 0.23042 0.35632-0.89191
 0.89339
  -9   6  -5    6.27    6.28   0 0.38799-0.72993 0.22948 0.47222-0.89173
 0.49331
  -2   7  -3    6.31    6.79   0 0.38954-0.46757 0.22797 0.59480-0.89144
 0.65347
  -1  -5  -6  111.35   10.78   0 0.41046-0.44879 0.20754-0.79293-0.88696
 0.40996
   2  -5  -5   46.87    7.09   0 0.39713-0.32074 0.22073-0.80722-0.88985
 0.49383
   6  -5  -4   15.93    7.34   0 0.40144-0.17233 0.21649-0.80195-0.88895
 0.57082
   7  -5  -4   45.58    6.85   0 0.39650-0.12883 0.22135-0.80855-0.88998
 0.57311
  13  -5  -4   14.20    7.03   0 0.39303 0.10471 0.22474-0.81149-0.89067
 0.57456
  14  -5  -4   -1.79    6.45   0 0.39820 0.13713 0.21968-0.80706-0.88963
 0.57406
   2  -4  -3 1026.72   16.32   0 0.40256-0.32648 0.21538-0.68500-0.88871
 0.64986
  18  -4  -3   39.70    6.40   0 0.39264 0.29613 0.22512-0.69518-0.89074
 0.65523
  19  -4  -3   14.87    7.32   0 0.40106 0.32583 0.21686-0.68549-0.88903
 0.65141
  20  -3  -2   27.89    6.97   0 0.39750 0.36857 0.22036-0.57348-0.88977
 0.73206
   7  -3  -1   46.99    5.96   0 0.40055-0.13329 0.21737-0.57022-0.88914
 0.80982
   8  -3  -1  466.98    9.44   0 0.39323-0.08708 0.22454-0.57751-0.89063
 0.81104
  12  -3  -1  348.68    8.80   0 0.39209 0.06752 0.22566-0.57854-0.89085
 0.81254
  13  -3  -1 1063.36   13.69   0 0.39597 0.10130 0.22187-0.57526-0.89008
 0.81144
  14  -3  -1  446.64    9.86   0 0.39990 0.13538 0.21801-0.57113-0.88928
 0.80947
  -3  -2  -2  720.75   30.26   0 0.42814-0.54400 0.18971-0.42488-0.88257
 0.72197
  20  -2  -1   99.82    7.79   0 0.39926 0.36723 0.21863-0.45522-0.88941
 0.81158
   9  -2   0  129.49    6.67   0 0.40136-0.05687 0.21657-0.45282-0.88897
 0.88929
  10  -2   0  152.03    7.10   0 0.39875-0.01590 0.21914-0.45544-0.88951
 0.88971
  11  -2   0  684.31   11.28   0 0.39946 0.02183 0.21844-0.45492-0.88937
 0.88994
  12  -2   0   28.94    5.84   0 0.40080 0.06042 0.21712-0.45324-0.88909
 0.88910
 -13  -1  -8   24.39    9.10   0 0.41398-0.91228 0.20403-0.32102-0.88614
 0.25148
  23  -1  -1   67.03    8.44   0 0.40212 0.48005 0.21582-0.33512-0.88881
 0.81146
  18  -1   0   20.66    6.32   0 0.39421 0.29693 0.22358-0.34204-0.89043
 0.89188
 -14   0  -8    5.39    8.38   0 0.40940-0.94439 0.20860-0.20771-0.88720
 0.25242
  21   0   0    5.98    6.62   0 0.40335 0.40031 0.21461-0.21647-0.88854
 0.89106
   8   0   1 1937.16   23.75   0 0.39471-0.08852 0.22310-0.22465-0.89033
 0.97005
  13   0   1  716.51   13.27   0 0.39759 0.10111 0.22028-0.22149-0.88975
 0.96992
  14   0   1 1214.08   16.42   0 0.40562 0.13108 0.21236-0.21360-0.88805
 0.96817
 -14   1  -7   73.59    7.72   0 0.39740-0.93564 0.22047-0.10312-0.88979
 0.33555
 -13   1  -6   -2.79    6.72   0 0.41278-0.90830 0.20522-0.08612-0.88642
 0.40749
 -12   1  -5  518.38   11.59   0 0.40423-0.86481 0.21373-0.09694-0.88835
 0.49087
  22   1   0    5.26    7.50   0 0.39730 0.44536 0.22056-0.10370-0.88981
 0.89008
 -14   2  -7  207.47    8.72   0 0.40456-0.94217 0.21340 0.02046-0.88828
 0.33289
 -11   2  -4 1044.32   14.24   0 0.39519-0.81850 0.22263 0.01134-0.89024
 0.57295
  17   2   1    6.07    7.03   0 0.40578 0.24618 0.21220 0.02256-0.88801
 0.96942
 -14   3  -7   53.08    7.54   0 0.39382-0.93248 0.22397 0.12783-0.89051
 0.33657
 -13   3  -6  191.07    8.68   0 0.40006-0.90003 0.21784 0.13376-0.88924
 0.41353
 -12   3  -5   63.64    6.15   0 0.39814-0.85944 0.21973 0.13197-0.88964
 0.49266
  -9   3  -3   89.88    6.68   0 0.39968-0.74623 0.21822 0.13325-0.88932
 0.65111
  -7   3  -2  235.73    7.75   0 0.39875-0.66853 0.21913 0.13230-0.88951
 0.73083
  -1   3   0  654.92   13.60   0 0.39568-0.43504 0.22215 0.12987-0.89014
 0.89037
 -10   4  -4  133.26    7.03   0 0.39561-0.78073 0.22222 0.24698-0.89015
 0.57306
  -6   4  -2   39.86    5.51   0 0.40208-0.63371 0.21586 0.25409-0.88881
 0.72991
 -10   5  -5   15.98    6.15   0 0.40097-0.78699 0.21695 0.37032-0.88905
 0.49284
  -7   5  -3   32.17    5.70   0 0.39530-0.66450 0.22252 0.36449-0.89022
 0.65178
   4   5   0   14.69    7.38   0 0.40963-0.25775 0.20837 0.37939-0.88715
 0.88855
  -7   6  -4   15.43    5.21   0 0.39315-0.66322 0.22462 0.47937-0.89064
 0.57441
  -5   6  -3   10.67    4.77   0 0.39264-0.58580 0.22512 0.47846-0.89074
 0.65384
  -2   6  -2    7.85    6.29   0 0.40155-0.47890 0.21638 0.48783-0.88893
 0.72965
   2   6  -1    1.07    6.01   0 0.40297-0.32738 0.21498 0.48813-0.88862
 0.80902
  -4   7  -4   49.64    8.07   0 0.39971-0.55465 0.21819 0.60366-0.88931
 0.57266
   2   7  -2   35.00    7.78   0 0.39697-0.32130 0.22089 0.60126-0.88988
 0.73174
   8  -6  -6  220.07   11.50   0 0.41740-0.11111 0.20069-0.90438-0.88522
 0.41086
  -4  -5  -8   59.62   14.14   0 0.43053-0.58402 0.18737-0.77201-0.88183
 0.24729
   1  -5  -5  352.46   11.65   0 0.42100-0.38272 0.19706-0.78302-0.88432
 0.48835
   5  -5  -4   59.46    6.91   0 0.41482-0.22391 0.20328-0.79015-0.88584
 0.56919
  15  -5  -4  130.35    7.65   0 0.40450 0.16918 0.21357-0.80159-0.88820
 0.57340
   8  -4  -2   74.95    6.27   0 0.41239-0.10684 0.20572-0.67614-0.88642
 0.72816
   9  -4  -2  835.02   12.48   0 0.40754-0.06356 0.21055-0.68059-0.88752
 0.72920
  10  -4  -2   79.60    5.48   0 0.40524-0.02291 0.21283-0.68286-0.88804
 0.72960
  11  -4  -2  826.70   11.71   0 0.40526 0.01560 0.21281-0.68298-0.88803
 0.72980
  12  -4  -2  143.43    7.07   0 0.40680 0.05256 0.21128-0.68146-0.88769
 0.72959
  13  -4  -2  245.96    8.37   0 0.41023 0.08731 0.20787-0.67817-0.88691
 0.72944
  14  -4  -2   47.31    6.74   0 0.41488 0.12129 0.20322-0.67397-0.88582
 0.72857
  21  -3  -2   38.02    7.35   0 0.41182 0.39348 0.20628-0.55948-0.88655
 0.73013
   6  -3  -1  567.75   11.33   0 0.41164-0.18277 0.20647-0.55976-0.88659
 0.80733
  15  -3  -1  149.98    7.27   0 0.40793 0.16673 0.21016-0.56352-0.88744
 0.80911
 -12  -2  -9   94.24   12.62   0 0.43018-0.89003 0.18772-0.42201-0.88193
 0.16819
  21  -2  -1   61.64    7.85   0 0.41394 0.39105 0.20416-0.44002-0.88605
 0.80901
   8  -2   0   95.59    5.58   0 0.40587-0.10006 0.21221-0.44847-0.88790
 0.88759
  13  -2   0  639.96   10.52   0 0.40532 0.09286 0.21275-0.44910-0.88802
 0.88853
  14  -2   0   73.97    6.00   0 0.41048 0.12640 0.20762-0.44397-0.88686
 0.88705
  19  -1   0  744.76   12.60   0 0.40796 0.32074 0.21014-0.32877-0.88743
 0.88877
 -10   0  -4   31.32    5.98   0 0.40985-0.79397 0.20825-0.20823-0.88700
 0.56918
   7   0   1   -1.09    5.35   0 0.40934-0.14080 0.20876-0.20991-0.88712
 0.96706
  15   0   1   27.56    7.27   0 0.41681 0.15762 0.20129-0.20251-0.88536
 0.96670
  -9   1  -3  933.33   14.41   0 0.40690-0.75314 0.21118-0.09428-0.88767
 0.64942
  -7   1  -2  173.06    8.40   0 0.40769-0.67705 0.21040-0.09350-0.88749
 0.72849
  -1   1   0 8048.49   68.35   0 0.41528-0.45404 0.20282-0.08603-0.88573
 0.88582
  17   1   1   23.68    7.50   0 0.41236 0.24012 0.20575-0.08905-0.88642
 0.96707
 -13   2  -6   39.74    6.71   0 0.41077-0.91044 0.20733 0.02683-0.88679
 0.41107
 -12   2  -5  225.87    8.62   0 0.40898-0.87024 0.20912 0.02490-0.88720
 0.49035
  -9   2  -3   98.05    6.48   0 0.41462-0.76061 0.20349 0.03067-0.88589
 0.64705
  -7   2  -2 1134.84   14.71   0 0.41584-0.68521 0.20226 0.03200-0.88560
 0.72635
  18   2   1  211.58   11.68   0 0.42468 0.26642 0.19333 0.04171-0.88338
 0.96349
   6   3   1  597.72   24.03   0 0.45714-0.22773 0.15966 0.19218-0.87384
 0.95432
  17   3   1  599.50   20.26   0 0.43464 0.21797 0.18315 0.16908-0.88070
 0.96171
 -13   4  -7   37.95    6.24   0 0.40667-0.90696 0.21141 0.25695-0.88772
 0.33289
 -12   4  -6   95.33    7.36   0 0.41107-0.87297 0.20703 0.26170-0.88672
 0.41067
 -11   4  -5   47.07    6.18   0 0.40834-0.83152 0.20976 0.25869-0.88735
 0.49059
  -8   4  -3 1032.35   12.91   0 0.40620-0.71462 0.21188 0.25741-0.88782
 0.64951
  -3   4  -1   45.81    5.48   0 0.41079-0.52726 0.20732 0.26192-0.88679
 0.80767
   1   4   0   82.32    7.50   0 0.41426-0.37708 0.20384 0.26554-0.88597
 0.88688
 -11   5  -6   41.47    5.96   0 0.40615-0.83025 0.21192 0.37419-0.88783
 0.41254
  -4   5  -2   30.47    5.82   0 0.41432-0.56870 0.20379 0.38318-0.88596
 0.72732
  -1   5  -1   79.58    7.02   0 0.41039-0.44993 0.20772 0.37954-0.88688
 0.80802
  -8   6  -5    9.19    6.53   0 0.40872-0.71743 0.20937 0.49467-0.88726
 0.49021
   3   6  -1   72.83    8.25   0 0.41957-0.30560 0.19850 0.50636-0.88468
 0.80633
  -1   7  -3  128.91    8.88   0 0.40934-0.45008 0.20876 0.61317-0.88712
 0.64921
   3   7  -2    6.71    7.16   0 0.41377-0.30032 0.20434 0.61696-0.88609
 0.72757
   3  -6  -7   75.47    9.84   0 0.43160-0.31701 0.18592-0.88894-0.88101
 0.32720
   7  -6  -6   71.64    9.06   0 0.42428-0.15633 0.19338-0.89752-0.88296
 0.41011
  -3  -5  -7    7.40   10.54   0 0.43752-0.55306 0.17983-0.76565-0.87935
 0.32394
   4  -5  -4  210.87    9.36   0 0.42831-0.27542 0.18929-0.77605-0.88191
 0.56490
  -4  -4  -5  230.80   15.48   0 0.44739-0.60028 0.16957-0.63832-0.87642
 0.47807
   1  -4  -3  601.98   13.46   0 0.43183-0.39392 0.18569-0.65492-0.88095
 0.64224
   6  -4  -2   46.48    6.14   0 0.42813-0.19911 0.18947-0.65904-0.88195
 0.72349
   7  -4  -2  446.25    9.77   0 0.41849-0.15097 0.19924-0.66944-0.88443
 0.72577
  15  -4  -2   10.14    6.13   0 0.42009 0.15507 0.19763-0.66841-0.88403
 0.72716
  16  -4  -2    2.87    6.38   0 0.42621 0.18701 0.19143-0.66180-0.88246
 0.72583
 -10  -3  -9   36.28   13.78   0 0.46751-0.85067 0.14823-0.49986-0.86975
 0.15581
  -3  -3  -3  196.99   13.40   0 0.44003-0.55493 0.17724-0.52914-0.87863
 0.63887
   0  -3  -2   22.71    6.74   0 0.43292-0.43361 0.18457-0.53679-0.88065
 0.72126
   5  -3  -1   81.81    6.71   0 0.42555-0.23499 0.19210-0.54544-0.88264
 0.80283
  16  -3  -1   49.78    5.79   0 0.41530 0.19755 0.20245-0.55579-0.88521
 0.80750
  17  -3  -1  581.61   11.62   0 0.42377 0.22760 0.19390-0.54740-0.88310
 0.80544
  22  -2  -1   60.40    7.71   0 0.42795 0.41500 0.18966-0.42536-0.88200
 0.80520
   7  -2   0  188.64    7.18   0 0.41595-0.14843 0.20180-0.43843-0.88505
 0.88525
  15  -2   0   32.22    4.52   0 0.41741 0.15744 0.20033-0.43690-0.88470
 0.88558
  16  -2   0  396.53    9.46   0 0.42618 0.18702 0.19145-0.42785-0.88247
 0.88436
 -12  -1  -7   62.24    8.92   0 0.43519-0.89576 0.18223-0.29930-0.88002
 0.32443
 -10  -1  -5  326.31   11.82   0 0.44069-0.82422 0.17656-0.29433-0.87843
 0.48018
  -7  -1  -3   83.58    9.34   0 0.43689-0.70556 0.18048-0.29816-0.87953
 0.63988
  20  -1   0   44.91    7.29   0 0.42257 0.34486 0.19512-0.31422-0.88341
 0.88525
 -14   0  -9   13.64    8.24   0 0.42532-0.96595 0.19233-0.19295-0.88270
 0.16768
 -13   0  -7  112.48    8.55   0 0.42465-0.92366 0.19301-0.19289-0.88287
 0.32734
 -11   0  -5   16.35    6.99   0 0.43007-0.85270 0.18749-0.18799-0.88143
 0.48414
  22   0   0  196.10   10.85   0 0.42197 0.42176 0.19573-0.19671-0.88356
 0.88622
  16   0   1  118.07    7.86   0 0.42708 0.18653 0.19054-0.19206-0.88223
 0.96382
 -14   1  -8   37.05    7.36   0 0.42797-0.96558 0.18963-0.07249-0.88200
 0.24643
  23   1   0   13.60    7.84   0 0.42210 0.45869 0.19560-0.07928-0.88353
 0.88636
  18   1   1   52.28    7.88   0 0.42951 0.26139 0.18806-0.07163-0.88158
 0.96327
 -14   2  -8   30.12    6.99   0 0.42901-0.96726 0.18857 0.04593-0.88172
 0.24704
  -1   2   0 6356.23   46.17   0 0.42600-0.46504 0.19164 0.04209-0.88252
 0.88299
 -10   3  -4   82.44    6.14   0 0.42305-0.80817 0.19464 0.15696-0.88328
 0.56578
  -4   3  -1  248.52    7.88   0 0.41689-0.57138 0.20085 0.15090-0.88482
 0.80535
  -8   5  -4   43.07    5.55   0 0.41712-0.72623 0.20062 0.38574-0.88477
 0.56810
  -6   5  -3  515.42    9.86   0 0.42268-0.65481 0.19501 0.39169-0.88338
 0.64553
   5   5   0  534.30   13.98   0 0.43463-0.24366 0.18281 0.40459-0.88017
 0.88144
  -6   6  -4   71.64    5.95   0 0.41770-0.65054 0.20003 0.50408-0.88462
 0.56764
  -4   6  -3   16.65    5.07   0 0.41712-0.57278 0.20062 0.50285-0.88477
 0.64698
  -1   6  -2   -3.28    6.08   0 0.42277-0.46304 0.19492 0.50906-0.88335
 0.72536
  -3   7  -4  108.30    8.97   0 0.41994-0.53768 0.19779 0.62373-0.88407
 0.56743
   0   7  -3   16.41    7.39   0 0.42557-0.42779 0.19208 0.63016-0.88263 0.64819
   4   7  -2   18.68    8.40   0 0.42948-0.27743 0.18809 0.63271-0.88159
 0.72340
   5  -6  -6  146.75   10.61   0 0.44080-0.24963 0.17641-0.87927-0.87851
 0.40323
   6  -6  -6  192.85   10.16   0 0.43070-0.20149 0.18681-0.88992-0.88137
 0.40707
  11  -5  -3  564.62   12.05   0 0.43927-0.01844 0.17798-0.76545-0.87895
 0.64247
  12  -5  -3  198.53    8.87   0 0.43931 0.01983 0.17795-0.76542-0.87894
 0.64265
  -2  -4  -4 1407.41   22.95   0 0.44194-0.51822 0.17522-0.64395-0.87817
 0.55972
  17  -4  -2   17.84    6.57   0 0.43413 0.21726 0.18329-0.65430-0.88042
 0.72475
  18  -3  -1  134.07    7.57   0 0.43307 0.25628 0.18438-0.53803-0.88072
 0.80359
  -7  -2  -4   92.71   12.31   0 0.48699-0.75505 0.12697-0.36190-0.86247
 0.54335
   6  -2   0   98.26    6.62   0 0.42911-0.20070 0.18844-0.42437-0.88180
 0.88184
  17  -2   0    1.37    5.37   0 0.43673 0.21486 0.18061-0.41645-0.87969
 0.88384
 -13  -1  -9    8.84    8.36   0 0.44207-0.94105 0.17509-0.29205-0.87813
 0.16485
 -11  -1  -6  132.64    9.52   0 0.44784-0.86916 0.16907-0.28639-0.87638
 0.39931
  21  -1   0   84.29    7.75   0 0.43780 0.36751 0.17951-0.29865-0.87938
 0.88178
 -12   0  -6  321.48   10.36   0 0.43318-0.89417 0.18427-0.18432-0.88069 0.40455
  -8   0  -3  723.03   14.94   0 0.43628-0.74359 0.18108-0.18162-0.87982
 0.64080
  -6   0  -2   25.78    6.76   0 0.43648-0.66666 0.18087-0.18149-0.87976
 0.72054
  23   0   0   13.39    8.94   0 0.43824 0.44062 0.17906-0.18062-0.87925
 0.88061
   6   0   1 3341.56   35.57   0 0.43444-0.20507 0.18297-0.18483-0.88034
 0.96031
  17   0   1  358.52   10.02   0 0.43888 0.21331 0.17839-0.17980-0.87907
 0.96083
 -10   1  -4   72.91    6.56   0 0.44027-0.82447 0.17695-0.06036-0.87866
 0.56007
 -10   2  -4  412.78    9.22   0 0.44030-0.82503 0.17692 0.05695-0.87865
 0.56000
  19   2   1  311.85   13.27   0 0.44689 0.28212 0.17006 0.06460-0.87667
 0.95804
 -13   3  -7    7.54    5.75   0 0.42971-0.93030 0.18782 0.16343-0.88164
 0.32663
 -12   3  -6   63.79    6.59   0 0.43609-0.89805 0.18128 0.17056-0.87987
 0.40367
 -11   3  -5   49.34    5.98   0 0.43437-0.85802 0.18304 0.16835-0.88036
 0.48341
  -8   3  -3  247.69    7.91   0 0.43855-0.74700 0.17873 0.17254-0.87916
 0.64037
  -6   3  -2 1327.52   15.11   0 0.43923-0.67087 0.17803 0.17329-0.87897
 0.71952
   0   3   0   40.48    7.92   0 0.44013-0.44163 0.17709 0.17440-0.87870
 0.87910
  18   3   1  124.91   12.78   0 0.46118 0.22957 0.15498 0.19750-0.87205
 0.95379
 -12   4  -7   59.88    7.06   0 0.43870-0.90017 0.17858 0.29061-0.87912
 0.32346
  -9   4  -4  172.68    6.27   0 0.42884-0.77571 0.18871 0.27998-0.88187
 0.56424
  -7   4  -3  385.20    9.36   0 0.43932-0.70979 0.17793 0.29086-0.87894 0.64031
  -5   4  -2   32.47    5.46   0 0.43587-0.62930 0.18150 0.28724-0.87993
 0.72099
 -10   5  -6   51.05    7.20   0 0.43450-0.82028 0.18291 0.40328-0.88032
 0.40499
  -9   5  -5   23.73    5.25   0 0.43025-0.77764 0.18727 0.39927-0.88149
 0.48486
   0   5  -1  123.80    7.39   0 0.43663-0.43839 0.18072 0.40640-0.87972
 0.80112
  -7   6  -5   22.05    6.49   0 0.43168-0.70336 0.18581 0.51844-0.88110
 0.48603
  -3   6  -3  165.51    7.53   0 0.44049-0.55764 0.17673 0.52804-0.87860
 0.64012
   4   6  -1   14.89    7.15   0 0.43600-0.28423 0.18136 0.52424-0.87990
 0.80269
  -2   7  -4    5.53    6.91   0 0.43792-0.51791 0.17939 0.64335-0.87935
 0.56389
   5   7  -2  165.67   10.25   0 0.44158-0.25116 0.17559 0.64710-0.87828
 0.72007
   2  -6  -7   64.55    9.99   0 0.45069-0.37393 0.16614-0.86893-0.87567
 0.32165
   9  -6  -5   -1.07    7.12   0 0.45167-0.10852 0.16512-0.86982-0.87535
 0.48066
  10  -6  -5   10.10    7.01   0 0.44634-0.06338 0.17071-0.87382-0.87703
 0.48173
  -2  -5  -6   12.44    9.50   0 0.45659-0.53224 0.15993-0.74593-0.87376
 0.39735
   0  -5  -5  400.57   12.63   0 0.45076-0.45044 0.16607-0.75201-0.87564
 0.47888
   3  -5  -4 1640.22   20.59   0 0.44597-0.33115 0.17110-0.75742-0.87714
 0.56109
   8  -5  -3   52.16    6.67   0 0.44903-0.14275 0.16789-0.75460-0.87619
 0.63980
   9  -5  -3   85.88    6.84   0 0.44363-0.09884 0.17354-0.76072-0.87785
 0.64104
  10  -5  -3   32.61    5.52   0 0.44104-0.05928 0.17623-0.76337-0.87862
 0.64294
  13  -5  -3    0.63    5.22   0 0.44074 0.05801 0.17654-0.76411-0.87871
 0.64273
  14  -5  -3    3.14    6.17   0 0.44341 0.09353 0.17377-0.76092-0.87792
 0.64249
  15  -5  -3   13.57    6.58   0 0.44426 0.13075 0.17288-0.75823-0.87766
 0.63934
   5  -4  -2   32.26    5.94   0 0.44192-0.25110 0.17532-0.64523-0.87836
 0.72048
  18  -4  -2   10.95    5.53   0 0.44104 0.24834 0.17623-0.64642-0.87862
 0.72246
  19  -4  -2   48.39    7.60   0 0.45010 0.27813 0.16676-0.63740-0.87585
 0.71973
   4  -3  -1  295.08    9.62   0 0.44510-0.29239 0.17200-0.52484-0.87740
 0.79827
  19  -3  -1   56.40    7.11   0 0.44272 0.28618 0.17448-0.52797-0.87812
 0.80068
   0  -2  -1 1822.36   28.46   0 0.45111-0.45179 0.16570-0.40135-0.87553
 0.79511
   5  -2   0 1932.71   21.05   0 0.44817-0.25711 0.16879-0.40492-0.87646
 0.87654
  18  -2   0  265.89    8.78   0 0.44448 0.24552 0.17265-0.40867-0.87759
 0.87990
  10  -1   1 1014.40   15.16   0 0.45120-0.06815 0.16561-0.28438-0.87550
 0.95605
  11  -1   1  549.67   11.11   0 0.44821-0.02685 0.16875-0.28753-0.87645
 0.95730
  12  -1   1  670.89   11.83   0 0.44755 0.01220 0.16944-0.28804-0.87665
 0.95757
  13  -1   1   54.87    5.99   0 0.44935 0.04927 0.16755-0.28627-0.87609
 0.95704
 -13   0  -8  129.85    9.90   0 0.45735-0.95683 0.15911-0.15935-0.87350
 0.23938
  18   0   1  318.43   10.45   0 0.45114 0.23942 0.16568-0.16646-0.87552
 0.95728
 -14   1  -9   18.12    8.14   0 0.44578-0.98446 0.17130-0.05382-0.87720
 0.16385
 -13   1  -7  246.67    9.38   0 0.44428-0.94393 0.17286-0.05590-0.87765
 0.32243
 -12   1  -6  148.17    8.51   0 0.45322-0.91476 0.16348-0.04670-0.87486
 0.39852
 -11   1  -5  743.72   13.45   0 0.45311-0.87605 0.16360-0.04692-0.87489
 0.47731
  -4   1  -1 5682.76   44.25   0 0.44293-0.59753 0.17427-0.05759-0.87806
 0.79801
  19   1   1   80.00    8.50   0 0.44624 0.28276 0.17081-0.05409-0.87705
 0.95849
 -13   2  -7  287.88    9.90   0 0.44413-0.94391 0.17301 0.06098-0.87770
 0.32210
 -12   2  -6  472.51   10.34   0 0.45245-0.91376 0.16429 0.06946-0.87510
 0.39791
 -11   2  -5   83.16    6.82   0 0.45167-0.87466 0.16512 0.06871-0.87535
 0.47755
  -4   2  -1 1368.37   18.00   0 0.44219-0.59704 0.17503 0.05880-0.87828
 0.79842
 -13   3  -8  179.89    8.80   0 0.45210-0.95231 0.16466 0.18644-0.87522
 0.23993
 -11   4  -6   28.24    5.30   0 0.44222-0.86678 0.17500 0.29412-0.87827
 0.40123
 -10   4  -5   51.39    4.87   0 0.44073-0.82579 0.17655 0.29191-0.87872
 0.48097
  -2   4  -1  575.52   11.17   0 0.44395-0.52259 0.17320 0.29610-0.87775
 0.79832
   2   4   0  703.98   14.68   0 0.44840-0.37350 0.16855 0.30076-0.87639
 0.87665
  -7   5  -4   42.97    6.49   0 0.44622-0.71694 0.17083 0.41501-0.87706
 0.55892
  -5   5  -3  250.60    7.90   0 0.45168-0.64543 0.16511 0.42139-0.87535
 0.63588
  -3   5  -2   56.35    5.96   0 0.44104-0.55805 0.17623 0.41053-0.87862
 0.72004
   6   5   0   14.27    7.12   0 0.45720-0.22758 0.15928 0.42831-0.87355
 0.87403
  -5   6  -4   15.59    6.40   0 0.44153-0.63576 0.17572 0.52841-0.87848
 0.56176
   0   6  -2  180.02    8.46   0 0.44413-0.44645 0.17301 0.53182-0.87770
 0.71885
   5   6  -1  147.19    9.74   0 0.45721-0.26656 0.15926 0.54583-0.87355
 0.79389
   1   7  -3  114.31    9.17   0 0.44552-0.40960 0.17157 0.65049-0.87728
 0.63908
   6   7  -2  122.43    9.79   0 0.45474-0.22637 0.16188 0.66101-0.87436
 0.71510
   4  -6  -6    6.98    7.32   0 0.45765-0.30473 0.15861-0.86375-0.87358
 0.39998
   7  -6  -5   30.92    9.29   0 0.46389-0.19657 0.15197-0.85561-0.87146
 0.47816
   8  -6  -5   13.34    8.14   0 0.45818-0.15267 0.15806-0.86378-0.87340
 0.47971
   7  -5  -3   37.87    6.53   0 0.45674-0.18932 0.15958-0.74647-0.87388
 0.63738
  16  -5  -3   76.94    6.55   0 0.45213 0.15967 0.16446-0.75193-0.87538
 0.64050
   0  -4  -3   22.74    7.45   0 0.46669-0.46650 0.14896-0.61815-0.87047
 0.63104
   4  -4  -2  220.15    8.24   0 0.45829-0.30594 0.15793-0.62757-0.87337
 0.71498
  20  -3  -1   12.20    5.31   0 0.45299 0.31375 0.16355-0.51717-0.87511
 0.79756
 -11  -2  -8   68.49   10.06   0 0.47575-0.89717 0.13915-0.37319-0.86717
 0.23219
  19  -2   0   98.45    7.53   0 0.45459 0.27419 0.16186-0.39805-0.87459
 0.87644
  22  -1   0    0.58    6.72   0 0.45294 0.39007 0.16360-0.28196-0.87512
 0.87784
   9  -1   1  989.79   15.34   0 0.45726-0.11272 0.15903-0.27819-0.87371
 0.95363
  14  -1   1   34.42    5.90   0 0.45290 0.08404 0.16365-0.28261-0.87514
 0.95589
  15  -1   1   65.71    6.45   0 0.45929 0.11610 0.15688-0.27595-0.87303
 0.95457
  19   0   1    5.25    7.11   0 0.46694 0.26167 0.14869-0.14879-0.87039
 0.95442
  -8   1  -3 4496.77   31.35   0 0.46414-0.77210 0.15170-0.03470-0.87137
 0.63243
  20   1   1   40.07    8.28   0 0.46271 0.30477 0.15323-0.03659-0.87187
 0.95257
  -8   2  -3  603.75   10.96   0 0.45941-0.76757 0.15675 0.07749-0.87299
 0.63428
  20   2   1   93.27    9.86   0 0.46913 0.29875 0.14633 0.08762-0.86960
 0.95104
  -9   3  -4  100.22    6.24   0 0.46025-0.80726 0.15586 0.19601-0.87271
 0.55480
  -3   3  -1 1495.98   18.12   0 0.45808-0.57442 0.15816 0.19352-0.87344
 0.79391
  -8   4  -4   27.65    5.68   0 0.46058-0.76954 0.15550 0.31396-0.87259
 0.55445
 -10   5  -7   17.77    6.85   0 0.45776-0.84506 0.15851 0.42855-0.87354
 0.31868
  -9   5  -6    9.61    6.07   0 0.46169-0.80970 0.15432 0.43244-0.87222
 0.39547
  -8   5  -5    4.30    5.64   0 0.46093-0.76762 0.15512 0.43024-0.87247
 0.47367
   1   5  -1   73.59    7.40   0 0.46386-0.42673 0.15200 0.43498-0.87147
 0.79190
  -6   6  -5   59.51    6.98   0 0.45653-0.68976 0.15981 0.54408-0.87395
 0.47664
  -2   6  -3   57.08    6.48   0 0.46310-0.54190 0.15281 0.55184-0.87173
 0.63283
   1   6  -2    6.97    6.89   0 0.46553-0.42824 0.15021 0.55373-0.87089
 0.71322
  -1   7  -4   57.63    7.62   0 0.45923-0.50006 0.15694 0.66453-0.87305
 0.55445
   2   7  -3    8.62    7.36   0 0.46346-0.38860 0.15243 0.66915-0.87161
 0.63266
   7   7  -2    1.71    8.11   0 0.47177-0.20390 0.14347 0.67562-0.86864
 0.70796
   1  -6  -7  112.51   11.23   0 0.47638-0.43883 0.13883-0.84141-0.86701
 0.31338
   3  -6  -6  107.21    9.96   0 0.47235-0.35761 0.14321-0.84595-0.86851
 0.39426
   6  -6  -5   73.14    9.43   0 0.47350-0.24401 0.14196-0.84593-0.86808
 0.47353
   2  -5  -4  122.45    8.13   0 0.46851-0.39241 0.14736-0.73349-0.86990
 0.55379
   6  -5  -3  564.81   11.52   0 0.46657-0.23752 0.14945-0.73598-0.87059
 0.63345
  11  -4  -1  745.26   11.69   0 0.47419-0.05330 0.14120-0.61150-0.86783
 0.78958
  12  -4  -1  855.21   12.31   0 0.47299-0.01396 0.14251-0.61278-0.86827
 0.79040
  13  -4  -1   38.79    6.05   0 0.47321 0.02432 0.14228-0.61259-0.86819
 0.79043
   3  -3  -1 1488.81   19.33   0 0.47122-0.35752 0.14443-0.49750-0.86892
 0.78947
  21  -3  -1  127.18    7.07   0 0.46440 0.34016 0.15177-0.50446-0.87135
 0.79496
  12  -3   0  284.19    8.48   0 0.47409-0.01471 0.14132-0.49477-0.86787
 0.86911
  13  -3   0 1452.44   15.65   0 0.47447 0.02345 0.14090-0.49446-0.86772
 0.86921
   4  -2   0  287.72   10.46   0 0.47470-0.32283 0.14065-0.37674-0.86764
 0.86747
  20  -2   0    7.40    6.47   0 0.46792 0.29969 0.14800-0.38500-0.87011
 0.87400
 -12  -1  -8    9.23    7.81   0 0.47536-0.93726 0.13993-0.25707-0.86739
 0.23214
  23  -1   0   17.55    7.22   0 0.46903 0.41257 0.14680-0.26537-0.86971
 0.87272
   8  -1   1   92.88    7.22   0 0.46908-0.16312 0.14675-0.26607-0.86970
 0.94973
  16  -1   1  383.83   10.17   0 0.46474 0.14900 0.15142-0.27021-0.87123
 0.95176
  17  -1   1   20.46    6.52   0 0.47311 0.17830 0.14238-0.26058-0.86823
 0.94948
 -13   0  -9    5.46    7.92   0 0.47958-0.97898 0.13533-0.13455-0.86579
 0.14993
 -12   0  -7   25.09    7.36   0 0.47913-0.94007 0.13582-0.13543-0.86596
 0.31018
  -9   0  -4  385.73   11.33   0 0.47760-0.82363 0.13749-0.13765-0.86654
 0.54796
   5   0   1 6634.04   54.39   0 0.47339-0.28167 0.14207-0.14422-0.86812
 0.94793
  20   0   1    3.27    7.43   0 0.48016 0.28742 0.13469-0.13576-0.86556
 0.94897
 -13   1  -8   14.37    6.95   0 0.47200-0.97135 0.14358-0.02632-0.86863
 0.23365
  -6   1  -2 3569.11   29.71   0 0.47181-0.70277 0.14379-0.02677-0.86870
 0.70915
 -13   2  -8  113.28    8.18   0 0.46697-0.96747 0.14902 0.08519-0.87045
 0.23615
  -6   2  -2  681.24   11.61   0 0.46431-0.69564 0.15188 0.08270-0.87138
 0.71193
 -12   3  -7    2.95    4.74   0 0.46470-0.92679 0.15146 0.20071-0.87125
 0.31570
 -11   3  -6   11.46    5.47   0 0.47153-0.89522 0.14409 0.20855-0.86881
 0.39202
 -10   3  -5  317.73    8.57   0 0.47102-0.85616 0.14465 0.20683-0.86899
 0.47169
  19   3   1   63.04   11.71   0 0.48568 0.24399 0.12862 0.22348-0.86340
 0.94410
 -11   4  -7  102.82    7.22   0 0.46863-0.89267 0.14723 0.32172-0.86986
 0.31430
 -10   4  -6    9.08    5.68   0 0.47450-0.85869 0.14087 0.32976-0.86771
 0.39081
  -9   4  -5   -0.52    5.40   0 0.47592-0.81765 0.13932 0.33123-0.86718
 0.46934
  -6   4  -3  440.65    9.17   0 0.47186-0.70379 0.14373 0.32552-0.86868
 0.62993
  -4   4  -2  206.40    7.47   0 0.46853-0.62356 0.14734 0.32206-0.86989
 0.71095
  -6   5  -4   17.85    5.56   0 0.47429-0.70590 0.14110 0.44624-0.86779
 0.54874
  -2   5  -2  315.76    9.16   0 0.46913-0.54750 0.14669 0.44034-0.86968
 0.71038
   7   5   0  317.50   12.50   0 0.47852-0.21006 0.13649 0.45146-0.86619
 0.86658
  -7   6  -6  101.25    6.29   0 0.46399-0.73469 0.15222 0.55141-0.87149
 0.39425
  -4   6  -4    6.66    5.87   0 0.46556-0.62088 0.15053 0.55443-0.87094
 0.55306
   6   6  -1  112.08    8.86   0 0.47257-0.24384 0.14297 0.56236-0.86843
 0.78942
   8   7  -2   90.63    9.72   0 0.47709-0.17062 0.13805 0.68470-0.86674
 0.70798
   5  -6  -5   11.22    8.26   0 0.48605-0.29568 0.12793-0.83220-0.86323
 0.46818
  11  -6  -4   16.17    7.32   0 0.48351-0.06360 0.13073-0.83401-0.86424
 0.54810
  12  -6  -4    1.89    7.21   0 0.48481-0.02505 0.12930-0.83566-0.86373
 0.54885
  -1  -5  -5  326.47   12.97   0 0.49059-0.52960 0.12289-0.70844-0.86138
 0.46478
   5  -5  -3  254.74    9.10   0 0.48063-0.29045 0.13390-0.72079-0.86537
 0.62859
   3  -4  -2  793.14   13.39   0 0.48122-0.36744 0.13326-0.60319-0.86514
 0.70692
   9  -4  -1  209.40    7.35   0 0.48280-0.13897 0.13152-0.60190-0.86452
 0.78613
  10  -4  -1   40.72    5.66   0 0.47777-0.09513 0.13703-0.60835-0.86647
 0.78784
  14  -4  -1  626.18   10.79   0 0.47465 0.06114 0.14044-0.61089-0.86765
 0.78974
  15  -4  -1   47.05    6.64   0 0.47789 0.09642 0.13690-0.60771-0.86642
 0.78879
  16  -4  -1   24.28    6.19   0 0.48289 0.13052 0.13142-0.60296-0.86449
 0.78763
  -1  -3  -2  548.69   15.51   0 0.49169-0.53079 0.12167-0.47406-0.86093
 0.70102
   9  -3   0  329.43    8.69   0 0.48534-0.14138 0.12871-0.48215-0.86351
 0.86433
  10  -3   0  184.91    7.26   0 0.47915-0.09672 0.13552-0.48898-0.86594
 0.86678
  11  -3   0   78.07    5.95   0 0.47566-0.05515 0.13934-0.49250-0.86727
 0.86855
  14  -3   0 1638.75   15.60   0 0.47566 0.06050 0.13934-0.49283-0.86727
 0.86836
  15  -3   0  306.15    8.58   0 0.47919 0.09525 0.13548-0.48917-0.86592
 0.86742
  16  -3   0    9.27    5.61   0 0.48391 0.13027 0.13030-0.48425-0.86409
 0.86572
  21  -2   0  108.58    7.86   0 0.47752 0.32767 0.13731-0.37387-0.86656
 0.86875
   7  -1   1  762.13   14.64   0 0.48479-0.21671 0.12932-0.24872-0.86373
 0.94349
  18  -1   1   53.29    6.60   0 0.48254 0.20760 0.13180-0.25081-0.86462
 0.94617
 -11   0  -6  370.93   10.91   0 0.49096-0.91379 0.12248-0.12230-0.86123
 0.38478
 -13   1  -9    7.86    8.55   0 0.48765-0.98835 0.12616-0.00865-0.86259
 0.14932
  21   1   1  101.40    8.56   0 0.48187 0.32434 0.13254-0.01672-0.86489
 0.94665
 -13   2  -9   47.20    7.49   0 0.48167-0.98279 0.13276 0.10266-0.86496
 0.15144
 -12   2  -7  149.11    8.02   0 0.48338-0.94475 0.13088 0.10376-0.86429
 0.30865
  -9   2  -4   60.38    5.83   0 0.48326-0.82993 0.13102 0.10350-0.86434
 0.54609
  21   2   1   57.78    9.09   0 0.48884 0.31726 0.12484 0.10918-0.86210
 0.94280
 -12   3  -8   46.53    6.99   0 0.48577-0.94707 0.12824 0.22374-0.86334
 0.22833
  -7   3  -3  763.85   11.29   0 0.47676-0.74675 0.13814 0.21363-0.86685
 0.62802
  -5   3  -2  498.58   10.28   0 0.47870-0.67175 0.13602 0.21587-0.86611
 0.70695
   1   3   0  661.18   14.97   0 0.48764-0.45016 0.12617 0.22576-0.86259
 0.86277
   7   3   1   48.56   12.23   0 0.54203-0.27389 0.06336 0.28884-0.83654
 0.91662
  -1   4  -1   59.39    5.95   0 0.47794-0.51761 0.13685 0.33268-0.86640
 0.78699
   3   4   0  193.70    9.22   0 0.48155-0.36782 0.13290 0.33692-0.86501
 0.86575
  -7   5  -5   20.40    5.79   0 0.48545-0.75548 0.12859 0.45883-0.86347
 0.46609
  -4   5  -3  186.04    7.24   0 0.47852-0.63330 0.13622 0.45112-0.86618
 0.62736
   2   5  -1   18.77    6.63   0 0.48951-0.41392 0.12409 0.46337-0.86183
 0.78250
   8   5   0    4.52    8.09   0 0.49374-0.18785 0.11937 0.46807-0.86007
 0.86292
  -5   6  -5    3.74    6.14   0 0.47911-0.67329 0.13557 0.56936-0.86595
 0.47036
  -1   6  -3  208.53    7.85   0 0.48600-0.52532 0.12799 0.57676-0.86325
 0.62440
   2   6  -2   21.03    6.92   0 0.48685-0.41103 0.12704 0.57793-0.86291
 0.70400
   7   6  -1  123.40    9.10   0 0.48953-0.22080 0.12407 0.58133-0.86182
 0.78249
   0   7  -4    6.34    6.46   0 0.47681-0.47884 0.13809 0.68366-0.86683
 0.54970
   3   7  -3   26.05    7.24   0 0.47890-0.36486 0.13580 0.68683-0.86604
 0.62771
   2  -6  -6   22.45    8.94   0 0.49404-0.41808 0.11946-0.82187-0.86016
 0.38544
   4  -6  -5   45.20    9.04   0 0.50142-0.34896 0.11116-0.81459-0.85698
 0.46222
   9  -6  -4   18.99    7.25   0 0.49347-0.15003 0.12010-0.82468-0.86040
 0.54505
  10  -6  -4   10.63    6.58   0 0.48757-0.10500 0.12667-0.83063-0.86283
 0.54670
  -4  -5  -7   35.78   13.34   0 0.51477-0.66818 0.09592-0.68141-0.85087
 0.29597
   1  -5  -4   72.54    8.15   0 0.49523-0.45743 0.11812-0.70392-0.85966
 0.54205
   4  -5  -3  207.11    9.16   0 0.49692-0.34428 0.11623-0.70304-0.85894
 0.62137
  10  -5  -2   75.64    6.86   0 0.49694-0.11469 0.11621-0.70351-0.85893
 0.70122
  11  -5  -2  245.01    8.48   0 0.49350-0.07309 0.12006-0.70731-0.86038
 0.70310
  12  -5  -2   27.24    5.96   0 0.49143-0.03245 0.12238-0.70973-0.86125
 0.70384
  13  -5  -2   55.82    6.76   0 0.49130 0.00582 0.12252-0.70997-0.86130
 0.70444
  14  -5  -2   31.43    6.75   0 0.49146 0.04382 0.12234-0.70903-0.86124
 0.70416
  15  -5  -2   13.17    6.20   0 0.49313 0.08098 0.12048-0.70678-0.86054
 0.70324
   8  -4  -1   51.09    5.59   0 0.49076-0.18476 0.12312-0.59360-0.86152
 0.78292
  17  -4  -1   76.49    6.21   0 0.48727 0.16321 0.12699-0.59778-0.86295
 0.78550
  18  -4  -1   53.67    7.25   0 0.49306 0.19606 0.12055-0.59101-0.86057
 0.78320
   8  -3   0  247.14    7.99   0 0.49411-0.18807 0.11938-0.47283-0.86013
 0.86050
  17  -3   0  337.81    9.02   0 0.48893 0.16215 0.12516-0.47878-0.86228
 0.86339
  18  -3   0  305.03    9.21   0 0.49556 0.19421 0.11776-0.47141-0.85952
 0.86091
 -11  -2  -9   23.34    9.69   0 0.50974-0.93073 0.10170-0.33620-0.85323
 0.13985
 -10  -2  -7  177.38   12.25   0 0.50979-0.89278 0.10164-0.33616-0.85321
 0.29717
  22  -2   0  334.77   11.04   0 0.48887 0.35430 0.12522-0.36155-0.86230
 0.86339
 -12  -1  -9   11.19    8.20   0 0.50202-0.96265 0.11048-0.22739-0.85672
 0.14353
 -11  -1  -7  296.11   11.19   0 0.50423-0.92613 0.10798-0.22512-0.85574
 0.30016
  -8  -1  -4  287.88   12.23   0 0.50489-0.81194 0.10723-0.22452-0.85544
 0.53691
  19  -1   1   78.98    7.13   0 0.49176 0.23706 0.12200-0.24069-0.86111
 0.94182
 -10   0  -5  807.92   14.48   0 0.49220-0.87657 0.12151-0.12157-0.86093
 0.46369
  21   0   1   24.60    7.02   0 0.49178 0.31318 0.12198-0.12359-0.86110
 0.94233
 -12   1  -7   54.27    6.86   0 0.49054-0.95139 0.12336-0.00570-0.86161
 0.30598
  -9   1  -4   80.09    6.12   0 0.49247-0.83864 0.12121-0.00422-0.86082
 0.54297
  22   1   1  181.81   10.44   0 0.49809 0.34623 0.11491 0.00185-0.85843
 0.93884
 -11   2  -6  498.84   10.50   0 0.49181-0.91529 0.12195 0.11259-0.86109
 0.38513
 -10   2  -5  508.83   10.31   0 0.49318-0.87800 0.12042 0.11402-0.86052
 0.46329
  20   3   1   11.10   10.50   0 0.50722 0.25940 0.10458 0.24838-0.85439
 0.93366
 -11   4  -8   68.39    6.39   0 0.48718-0.91107 0.12710 0.34264-0.86298
 0.22870
  -7   4  -4  156.07    7.03   0 0.49287-0.76325 0.12077 0.34855-0.86065
 0.54289
  -9   5  -7   14.57    5.37   0 0.48682-0.83308 0.12749 0.45948-0.86313
 0.30745
  -8   5  -6    7.28    5.83   0 0.49112-0.79762 0.12271 0.46317-0.86137
 0.38560
  -1   5  -2   75.45    6.60   0 0.49618-0.53607 0.11706 0.47023-0.85925
 0.70022
  -6   6  -6  186.44    7.18   0 0.48709-0.71876 0.12720 0.57766-0.86302
 0.38639
  -3   6  -4  120.43    7.38   0 0.48835-0.60562 0.12579 0.57907-0.86251
 0.54507
   8   6  -1   55.09    9.11   0 0.50353-0.19834 0.10878 0.59697-0.85605
 0.77693
   1   7  -4   67.17    7.97   0 0.49478-0.45804 0.11863 0.70368-0.85985
 0.54264
   4   7  -3    8.25    7.17   0 0.49527-0.34339 0.11808 0.70321-0.85964
 0.62206
   0  -6  -7    8.21    9.98   0 0.50904-0.51028 0.10270-0.80550-0.85333
 0.29917
   7  -6  -4   13.30    7.35   0 0.50617-0.23763 0.10597-0.80868-0.85464
 0.53753
   8  -6  -4    8.81    6.68   0 0.49893-0.19302 0.11417-0.81760-0.85784
 0.54204
  -3  -5  -6   19.99   10.45   0 0.51935-0.63465 0.09083-0.67616-0.84843
 0.37189
   9  -5  -2  115.17    6.99   0 0.50289-0.15848 0.10970-0.69686-0.85611
 0.69921
  16  -5  -2   42.21    6.20   0 0.49744 0.11431 0.11585-0.70349-0.85849
 0.70209
  17  -5  -2   41.83    7.21   0 0.50188 0.14908 0.11084-0.69794-0.85655
 0.70123
  -3  -4  -4   41.93    8.87   0 0.53063-0.64999 0.07761-0.54477-0.84272
 0.52788
   2  -4  -2   60.33    7.11   0 0.50816-0.43211 0.10371-0.57330-0.85373
 0.69498
   7  -4  -1   15.94    5.18   0 0.50300-0.23355 0.10958-0.58039-0.85606
 0.77962
  19  -4  -1   51.32    5.98   0 0.49918 0.22866 0.11389-0.58354-0.85774
 0.78016
  -9  -3  -8    4.31   10.74   0 0.53822-0.88326 0.06859-0.42054-0.83867
 0.20377
   2  -3  -1  898.80   16.21   0 0.50458-0.42893 0.10779-0.46067-0.85535
 0.77594
   7  -3   0  602.44   11.01   0 0.50628-0.23879 0.10585-0.45914-0.85458
 0.85514
  19  -3   0    1.97    5.99   0 0.49854 0.22813 0.11461-0.46568-0.85801
 0.85589
  -9  -2  -6   55.89    9.07   0 0.53080-0.87596 0.07741-0.31180-0.84263
 0.36537
  -8  -2  -5  132.84   10.94   0 0.53375-0.84049 0.07391-0.30848-0.84108
 0.44297
  11  -2   1   43.61    5.85   0 0.50524-0.08386 0.10703-0.34289-0.85506
 0.93552
  12  -2   1  350.18    8.88   0 0.50240-0.04264 0.11026-0.34654-0.85633
 0.93707
  13  -2   1  125.81    6.49   0 0.50139-0.00319 0.11140-0.34755-0.85677
 0.93778
  14  -2   1  400.55    9.30   0 0.50173 0.03504 0.11101-0.34705-0.85662
 0.93742
  15  -2   1   84.42    6.34   0 0.50410 0.07095 0.10833-0.34434-0.85557
 0.93648
  16  -2   1  612.94   11.12   0 0.50803 0.10558 0.10386-0.33981-0.85379
 0.93497
   6  -1   1 4913.90   35.61   0 0.50803-0.27837 0.10386-0.22329-0.85379
 0.93350
  20  -1   1   33.06    6.79   0 0.50368 0.26380 0.10881-0.22710-0.85576
 0.93825
 -12   0  -8   46.24    8.17   0 0.50878-0.96968 0.10300-0.10336-0.85345
 0.21872
  -3   0  -1 7763.89   71.77   0 0.50301-0.61963 0.10957-0.10969-0.85605
 0.77563
  22   0   1   18.50    7.20   0 0.50611 0.33754 0.10605-0.10638-0.85466
 0.93618
 -11   1  -6  138.00    7.57   0 0.50025-0.92359 0.11268 0.00438-0.85727
 0.38110
 -10   1  -5  327.46    9.12   0 0.50269-0.88741 0.10993 0.00694-0.85620
 0.45875
 -12   2  -8   57.13    6.87   0 0.50503-0.96669 0.10727 0.12668-0.85515
 0.22047
  -7   2  -3   15.73    5.07   0 0.50576-0.77586 0.10644 0.12754-0.85482
 0.61606
  -3   2  -1  734.28   13.80   0 0.49841-0.61467 0.11476 0.11987-0.85807
 0.77815
  22   2   1   54.59    9.36   0 0.50911 0.33486 0.10262 0.13269-0.85329
 0.93361
 -11   3  -7  106.90    6.54   0 0.49903-0.92275 0.11406 0.23710-0.85780
 0.30210
 -10   3  -6  293.43    8.20   0 0.50706-0.89201 0.10496 0.24625-0.85423
 0.37727
  -9   3  -5   47.93    5.54   0 0.50674-0.85399 0.10532 0.24648-0.85438
 0.45640
  -8   3  -4    2.69    4.30   0 0.49854-0.80647 0.11461 0.23784-0.85801
 0.53957
  -2   3  -1  925.76   14.94   0 0.50188-0.57971 0.11085 0.24117-0.85656
 0.77695
 -10   4  -7   39.18    5.44   0 0.49854-0.88457 0.11461 0.35363-0.85801
 0.30271
  -9   4  -6   -0.17    5.71   0 0.50187-0.85070 0.11085 0.35878-0.85656
 0.38264
  -8   4  -5   84.76    6.21   0 0.50323-0.81194 0.10932 0.35948-0.85596
 0.45834
  -5   4  -3  660.90   10.58   0 0.50423-0.69806 0.10818 0.36107-0.85551
 0.61684
  -3   4  -2  723.17   11.79   0 0.50186-0.61880 0.11086 0.35870-0.85656
 0.69749
  -5   5  -4   60.31    5.82   0 0.50092-0.69503 0.11192 0.47479-0.85697
 0.53856
  -3   5  -3   98.89    6.31   0 0.50576-0.62285 0.10644 0.48067-0.85482
 0.61597
   9   5   0  336.69   13.97   0 0.52049-0.17500 0.08950 0.49813-0.84787
 0.84873
  -4   6  -5   43.94    7.01   0 0.50268-0.65905 0.10993 0.59463-0.85620
 0.45940
   0   6  -3   12.08    6.06   0 0.50413-0.50763 0.10830 0.59759-0.85556
 0.61959
   3   6  -2   42.58    7.07   0 0.50694-0.39353 0.10510 0.60039-0.85429
 0.69528
   9   6  -1   72.17    9.15   0 0.51815-0.17388 0.09221 0.61334-0.84901
 0.76990
   5   7  -3    9.20    7.82   0 0.51209-0.32272 0.09921 0.72130-0.85191
 0.61211
   1  -6  -6   22.32    8.14   0 0.52030-0.48202 0.09006-0.79208-0.84789
 0.37294
   3  -6  -5  323.69   11.88   0 0.51968-0.40509 0.09078-0.79387-0.84819
 0.45241
   6  -6  -4   81.99    8.35   0 0.51955-0.29006 0.09094-0.79423-0.84826
 0.53337
   3  -5  -3  104.64    8.23   0 0.51833-0.40390 0.09235-0.67928-0.84885
 0.61179
   7  -5  -2  738.39   12.27   0 0.52005-0.25238 0.09035-0.67723-0.84801
 0.69076
   8  -5  -2  103.42    7.01   0 0.51021-0.20432 0.10171-0.68839-0.85271
 0.69577
  -1  -4  -3  638.83   14.93   0 0.51708-0.55557 0.09380-0.56286-0.84946
 0.61051
   6  -4  -1  524.99   10.54   0 0.51411-0.28490 0.09723-0.56709-0.85088
 0.77230
  20  -3   0   14.97    6.88   0 0.51112 0.25711 0.10066-0.45344-0.85228
 0.85453
   3  -2   0  129.40    7.61   0 0.50975-0.39587 0.10223-0.33844-0.85292
 0.85275
  10  -2   1  630.50   11.03   0 0.51091-0.12807 0.10090-0.33712-0.85238
 0.93259
  17  -2   1    4.03    6.11   0 0.51290 0.13836 0.09861-0.33570-0.85145
 0.93241
  18  -2   1  225.97    8.37   0 0.51920 0.17119 0.09134-0.32713-0.84843
 0.93008
 -10  -1  -6    9.21    6.32   0 0.52129-0.90491 0.08891-0.20471-0.84740
 0.37048
  -9  -1  -5  474.54   13.14   0 0.52490-0.87031 0.08469-0.20084-0.84559
 0.44723
   1  -1   0 7418.33   65.71   0 0.51139-0.47436 0.10035-0.21971-0.85216
 0.85130
  21  -1   1  116.83    8.07   0 0.51429 0.29125 0.09702-0.21507-0.85080
 0.93313
  -7   0  -3  225.04    9.33   0 0.51347-0.78297 0.09797-0.09824-0.85118
 0.61218
  23   0   1   15.52    8.67   0 0.52126 0.36119 0.08894-0.08931-0.84741
 0.92924
 -12   1  -8   10.14    6.14   0 0.51373-0.97557 0.09767 0.01957-0.85106
 0.21635
  23   1   1   60.32    9.69   0 0.51723 0.36514 0.09362 0.02399-0.84938
 0.93156
 -12   2  -9   89.97    7.83   0 0.51928-0.98028 0.09125 0.14343-0.84839
 0.13421
  -5   2  -2 1068.34   14.96   0 0.51423-0.70741 0.09709 0.13720-0.85082
 0.69155
 -11   3  -8   24.85    6.89   0 0.51834-0.94159 0.09234 0.25904-0.84885
 0.21359
  -6   3  -3  905.78   12.16   0 0.51535-0.74723 0.09580 0.25598-0.85029
 0.61144
  21   3   1   99.58   13.49   0 0.53305 0.27242 0.07509 0.27748-0.84137
 0.92172
 -10   4  -8   26.45    6.45   0 0.51589-0.90216 0.09518 0.37342-0.85003
 0.21481
   0   4  -1   58.06    6.36   0 0.51281-0.51414 0.09873 0.37062-0.85150
 0.77211
   4   4   0   28.87    6.87   0 0.51971-0.36780 0.09074 0.37700-0.84817
 0.84896
  -8   5  -7   13.69    6.31   0 0.51195-0.82151 0.09971 0.48672-0.85190
 0.29574
  -7   5  -6   11.45    5.83   0 0.51602-0.78631 0.09503 0.49166-0.84997
 0.37267
  -6   5  -5   12.13    5.77   0 0.51341-0.74496 0.09803 0.48791-0.85121
 0.45337
   3   5  -1   72.71    6.97   0 0.51604-0.40273 0.09500 0.49225-0.84996
 0.77050
  10   5   0   59.98   10.30   0 0.53981-0.15704 0.06702 0.52116-0.83772
 0.83817
  -5   6  -6  116.46    6.54   0 0.50960-0.70405 0.10241 0.60195-0.85299
 0.37553
  -2   6  -4  194.33    8.50   0 0.51080-0.59043 0.10103 0.60389-0.85243
 0.53406
  10   6  -1   14.40    8.04   0 0.52983-0.14651 0.07890 0.62669-0.84306
 0.76462
   2   7  -4    3.02    6.97   0 0.51774-0.44043 0.09304 0.72471-0.84914
 0.52878
   6   7  -3  130.87   10.37   0 0.52359-0.29436 0.08622 0.73591-0.84625
 0.60874
  11  -6  -3   27.59    7.09   0 0.52674-0.10707 0.08201-0.78623-0.84485
 0.60852
  12  -6  -3   26.49    7.51   0 0.52493-0.06741 0.08413-0.78950-0.84577
 0.61010
  13  -6  -3   17.81    7.75   0 0.52428-0.02722 0.08489-0.79130-0.84609
 0.61102
   0  -5  -4  627.24   14.29   0 0.53016-0.53112 0.07799-0.66391-0.84308
 0.52490
   5  -4  -1   31.45    5.46   0 0.53045-0.34083 0.07765-0.54760-0.84293
 0.76339
   6  -3   0   72.17    5.77   0 0.52100-0.29234 0.08873-0.44218-0.84773
 0.84731
  21  -3   0   17.98    5.80   0 0.52001 0.28518 0.08988-0.44266-0.84822
 0.85106
   9  -2   1  411.67    9.11   0 0.51951-0.17505 0.09047-0.32694-0.84847
 0.92836
  19  -2   1  328.83    9.83   0 0.52581 0.20250 0.08310-0.32057-0.84532
 0.92596
 -11  -1  -8   73.26    9.05   0 0.53685-0.95997 0.07003-0.18750-0.83953
 0.20526
  22  -1   1  161.30    9.64   0 0.52590 0.31766 0.08300-0.20343-0.84528
 0.92698
 -12   0  -9    2.12    6.91   0 0.52434-0.98717 0.08483-0.08430-0.84607
 0.13288
 -11   0  -7  336.13   10.87   0 0.53155-0.95431 0.07634-0.07655-0.84236
 0.28647
  -5   0  -2 4356.67   39.79   0 0.53314-0.72611 0.07445-0.07479-0.84152
 0.68180
 -12   1  -9    6.76    7.13   0 0.52952-0.99063 0.07873 0.03947-0.84341
 0.12869
  -7   1  -3   80.12    6.79   0 0.52206-0.79152 0.08749 0.03040-0.84721
 0.60861
  -3   1  -1 6499.42   48.91   0 0.52271-0.63862 0.08674 0.03080-0.84688
 0.76746
 -11   2  -7   84.09    6.84   0 0.52099-0.94414 0.08874 0.14722-0.84773
 0.29301
  -8   2  -4  145.03    6.83   0 0.52662-0.83447 0.08215 0.15334-0.84491
 0.52754
 -11   3  -9   31.62    6.92   0 0.52818-0.95319 0.08032 0.27262-0.84411
 0.13017
  -4   3  -2   76.76    5.25   0 0.51996-0.67403 0.08994 0.26217-0.84824
 0.68920
  -9   4  -7   13.96    5.83   0 0.52748-0.87419 0.08115 0.38969-0.84447
 0.28858
  -6   4  -4   33.20    5.46   0 0.52481-0.75541 0.08428 0.38577-0.84583
 0.52827
  -4   5  -4  186.65    7.21   0 0.52754-0.68156 0.08107 0.50660-0.84444
 0.52686
   0   5  -2  142.36    7.57   0 0.52256-0.52311 0.08691 0.50069-0.84696
 0.68863
  -3   6  -5  261.73    8.71   0 0.52533-0.64136 0.08367 0.62152-0.84557
 0.44892
   1   6  -3  216.75    8.59   0 0.52821-0.49066 0.08028 0.62483-0.84409
 0.60640
   4   6  -2   10.13    6.17   0 0.52639-0.37375 0.08243 0.62217-0.84503
 0.68711
  11   6  -1  399.16   16.40   0 0.54232-0.12100 0.06347 0.64208-0.83652
 0.75661
   3   7  -4  106.75    8.49   0 0.52768-0.41361 0.08091 0.74164-0.84437
 0.52738
  -1  -6  -7   70.53   12.65   0 0.54786-0.58564 0.05728-0.76011-0.83335
 0.27945
   2  -6  -5  236.44   10.87   0 0.54252-0.46533 0.06374-0.76657-0.83638
 0.44125
   5  -6  -4   16.30    6.72   0 0.53301-0.34223 0.07510-0.77828-0.84155
 0.52568
   9  -6  -3    5.89    6.22   0 0.53995-0.19522 0.06682-0.77289-0.83780
 0.60348
  10  -6  -3   99.49    6.90   0 0.53149-0.14990 0.07691-0.78092-0.84235
 0.60624
  -2  -5  -5   44.84    8.84   0 0.54191-0.61802 0.06448-0.65040-0.83672
 0.43987
   2  -5  -3  223.18    9.28   0 0.54204-0.46521 0.06432-0.65068-0.83665
 0.59904
   6  -5  -2  790.53   12.58   0 0.53189-0.30312 0.07644-0.66322-0.84214
 0.68368
   1  -4  -2   87.34    7.46   0 0.54136-0.50300 0.06513-0.53461-0.83703
 0.67792
  12  -4   0   19.34    5.84   0 0.53775-0.07637 0.06946-0.53874-0.83901
 0.83903
  13  -4   0   10.09    5.54   0 0.53499-0.03704 0.07276-0.54093-0.84050
 0.84038
  14  -4   0  128.63    7.03   0 0.53658 0.00000 0.07086-0.54037-0.83964
 0.84166
  15  -4   0  125.39    7.30   0 0.53760 0.03727 0.06964-0.53931-0.83909
 0.84162
  16  -4   0  574.89   11.23   0 0.53899 0.07461 0.06798-0.53738-0.83834
 0.84047
 -10  -2  -8   58.62   10.16   0 0.55587-0.93894 0.04748-0.28231-0.82864
 0.19377
  -1  -2  -1 1141.25   24.80   0 0.54602-0.58524 0.05951-0.29465-0.83441
 0.75407
   8  -2   1  137.62    6.06   0 0.53149-0.22592 0.07691-0.31359-0.84235
 0.92186
  20  -2   1  104.78    7.54   0 0.53365 0.23360 0.07435-0.30888-0.84121
 0.92269
   5  -1   1 7075.23   44.25   0 0.53940-0.34816 0.06748-0.18684-0.83811
 0.91786
  23  -1   1   66.31    8.25   0 0.53782 0.34410 0.06938-0.18631-0.83897
 0.92118
  -8   0  -4  378.66   11.30   0 0.54490-0.85262 0.06087-0.06153-0.83505
 0.51691
  13   0   2  360.68   10.43   0 0.54181-0.04304 0.06460-0.06517-0.83678
 0.99687
  14   0   2  301.26   10.24   0 0.54057-0.00346 0.06608-0.06645-0.83746
 0.99780
  15   0   2  131.34    8.48   0 0.53853 0.03525 0.06853-0.06985-0.83859
 0.99704
 -11   1  -7  271.33    9.21   0 0.53334-0.95673 0.07471 0.04165-0.84137
 0.28587
  -5   1  -2 2772.53   26.77   0 0.53778-0.73069 0.06942 0.04720-0.83899
 0.67942
   0   1   0    1.97   10.21   0 0.54390-0.54389 0.06207 0.05411-0.83561
 0.83617
  12   1   2  377.58   12.17   0 0.54676-0.08676 0.05861 0.05819-0.83398
 0.99431
  13   1   2  110.45    8.05   0 0.53958-0.04086 0.06727 0.05013-0.83801
 0.99779
  14   1   2   81.24    7.94   0 0.53765-0.00013 0.06958 0.04819-0.83906
 0.99881
  15   1   2   18.70    6.94   0 0.53877 0.03735 0.06824 0.04952-0.83845
 0.99813
  16   1   2  300.54   10.43   0 0.54362 0.07023 0.06241 0.05479-0.83576
 0.99616
 -11   2  -8   69.62    6.77   0 0.54124-0.96459 0.06528 0.16802-0.83709
 0.20157
 -10   2  -6  161.42    6.76   0 0.53149-0.91675 0.07691 0.15670-0.84235
 0.36556
  -9   2  -5  138.41    6.32   0 0.53413-0.88109 0.07378 0.15991-0.84096
 0.44323
 -10   3  -7  302.65    8.06   0 0.53196-0.91762 0.07635 0.27468-0.84211
 0.28566
  -9   3  -6   92.85    5.98   0 0.54070-0.88759 0.06593 0.28499-0.83739
 0.36022
  -7   3  -4    9.74    5.38   0 0.53557-0.80451 0.07206 0.28088-0.84018
 0.52166
   2   3   0 3915.13   34.84   0 0.53847-0.46330 0.06861 0.28329-0.83862
 0.83863
  -8   4  -6  108.90    6.70   0 0.53413-0.84322 0.07378 0.39435-0.84096
 0.36387
  -7   4  -5   25.65    5.26   0 0.53401-0.80402 0.07392 0.39483-0.84102
 0.44308
  -4   4  -3  520.70    9.65   0 0.53636-0.69206 0.07112 0.39808-0.83976
 0.60071
  -2   4  -2   47.18    5.57   0 0.53515-0.61369 0.07257 0.39728-0.84041
 0.68099
  -7   5  -7    0.94    5.77   0 0.54045-0.80731 0.06623 0.51940-0.83753
 0.27910
  -5   5  -5   90.24    6.70   0 0.53773-0.73251 0.06949 0.51708-0.83902
 0.44147
  -2   5  -3  206.38    7.90   0 0.53252-0.61131 0.07569 0.51139-0.84181
 0.60270
   4   5  -1   38.36    6.88   0 0.54159-0.38974 0.06486 0.52280-0.83690
 0.75721
  11   5   0  197.19   13.72   0 0.55782-0.13647 0.04507 0.54334-0.82746
 0.82786
  16   5   0   11.79   15.12   0 0.60727 0.00534-0.01886 0.60769-0.79289
 0.79390
  -4   6  -6    0.42    4.90   0 0.53149-0.68665 0.07691 0.62762-0.84235
 0.36585
  -1   6  -4  282.31    8.96   0 0.53274-0.57393 0.07542 0.62924-0.84169
 0.52297
   5   6  -2   68.73    8.44   0 0.54564-0.35578 0.05997 0.64521-0.83462
 0.67525
  12   6  -1  415.53   16.84   0 0.55199-0.09216 0.05225 0.65322-0.83095
 0.75109
  13   6  -1   57.49   12.25   0 0.55675-0.05906 0.04640 0.65949-0.82811
 0.74900
  14   6  -1  148.15   14.65   0 0.56216-0.02523 0.03970 0.66564-0.82479
 0.74551
   4   7  -4   46.20    8.82   0 0.54291-0.39253 0.06327 0.75940-0.83616
 0.51804
   7   7  -3    8.00    6.75   0 0.53795-0.27188 0.06923 0.75183-0.83890
 0.59998
   0  -6  -6    8.47    9.07   0 0.55792-0.55880 0.04475-0.74979-0.82737
 0.35313
   4  -6  -4   16.03    7.76   0 0.54811-0.39444 0.05678-0.75976-0.83318
 0.51630
   8  -6  -3  150.33    8.19   0 0.54506-0.23915 0.06049-0.76398-0.83493
 0.59917
   5  -5  -2  434.49   10.83   0 0.54771-0.35694 0.05728-0.64397-0.83342
 0.67618
  11  -5  -1   13.95    5.38   0 0.54844-0.12748 0.05638-0.64356-0.83299
 0.75483
  12  -5  -1   13.55    5.86   0 0.54580-0.08763 0.05960-0.64730-0.83451
 0.75743
  13  -5  -1   86.75    5.83   0 0.54258-0.04494 0.06349-0.65012-0.83633
 0.75886
  14  -5  -1   77.18    5.83   0 0.54208-0.00646 0.06410-0.65044-0.83661
 0.75999
  15  -5  -1   16.51    5.07   0 0.54229 0.03144 0.06384-0.65060-0.83649
 0.75934
  16  -5  -1    5.29    6.18   0 0.54779 0.06440 0.05718-0.64749-0.83337
 0.76000
  17  -5  -1   40.53    7.14   0 0.54630 0.10423 0.05899-0.64504-0.83422
 0.75777
   4  -4  -1   66.26    5.94   0 0.55135-0.39899 0.05284-0.52267-0.83130
 0.75274
  10  -4   0    6.70    5.16   0 0.54887-0.16604 0.05586-0.52609-0.83274
 0.83401
  11  -4   0   -1.72    5.13   0 0.54592-0.12476 0.05945-0.53079-0.83444
 0.83834
  17  -4   0   60.04    6.08   0 0.54208 0.10851 0.06410-0.53345-0.83661
 0.83952
  18  -4   0   51.84    6.81   0 0.54593 0.14392 0.05943-0.52912-0.83443
 0.83702
  19  -4   0   19.30    6.88   0 0.54992 0.17819 0.05458-0.52371-0.83213
 0.83391
  -9  -3  -9    8.70   10.82   0 0.57381-0.92048 0.02480-0.37604-0.81724
 0.10321
   1  -3  -1 1077.53   17.23   0 0.54587-0.50865 0.05951-0.41219-0.83447
 0.75487
   5  -3   0  755.73   12.52   0 0.54159-0.35083 0.06468-0.41793-0.83688
 0.83741
  14  -3   1  401.43    9.31   0 0.54982-0.01346 0.05471-0.40772-0.83219
 0.91327
  15  -3   1  145.84    6.87   0 0.54983 0.02492 0.05469-0.40755-0.83219
 0.91321
  -5  -2  -3  615.37   31.37   0 0.64953-0.84166-0.07932-0.15561-0.75459
 0.51510
   7  -2   1 1527.96   16.92   0 0.54729-0.27970 0.05779-0.29397-0.83366
 0.91348
  21  -2   1   66.91    6.44   0 0.54208 0.26329 0.06410-0.29880-0.83661
 0.91816
  22  -2   1   55.11    7.27   0 0.55172 0.29186 0.05238-0.28729-0.83108
 0.91324
 -11  -1  -9   11.79    7.77   0 0.55723-0.97969 0.04560-0.16270-0.82778
 0.11446
  -6  -1  -3 3875.77   42.14   0 0.56717-0.79767 0.03320-0.15117-0.82158
 0.58195
 -10   0  -6 1953.37   21.15   0 0.54737-0.93147 0.05769-0.05820-0.83361
 0.35688
  -9   0  -5  412.70   10.65   0 0.55322-0.89919 0.05054-0.05131-0.83019
 0.43238
  11   0   2  250.41    9.73   0 0.55405-0.13227 0.04952-0.05043-0.82970
 0.98964
  12   0   2  304.08    9.46   0 0.54689-0.08686 0.05827-0.05944-0.83388
 0.99428
  16   0   2    7.21    5.59   0 0.54651 0.06779 0.05874-0.05933-0.83411
 0.99614
  17   0   2   18.44    6.01   0 0.54891 0.10315 0.05581-0.05619-0.83272
 0.99337
  18   0   2   97.74    8.05   0 0.55471 0.13619 0.04871-0.04905-0.82931
 0.98983
 -10   1  -6   11.39    5.92   0 0.54675-0.93131 0.05845 0.05900-0.83397
 0.35719
  -9   1  -5  462.79    9.97   0 0.55199-0.89813 0.05205 0.06434-0.83092
 0.43283
  -8   1  -4  275.32    8.19   0 0.54526-0.85325 0.06024 0.05654-0.83481
 0.51636
  11   1   2 1127.35   20.01   0 0.55714-0.13534 0.04571 0.07116-0.82784
 0.98786
  17   1   2   20.02    7.17   0 0.54841 0.10373 0.05642 0.06062-0.83301
 0.99296
  18   1   2  108.04    8.33   0 0.55741 0.13380 0.04538 0.07173-0.82768
 0.98867
 -11   2  -9   18.60    6.92   0 0.55207-0.97601 0.05195 0.18270-0.83087
 0.11648
 -10   3  -8    6.61    6.06   0 0.54667-0.93427 0.05854 0.29444-0.83401
 0.19913
  -8   3  -5  136.42    5.77   0 0.54199-0.85034 0.06420 0.28723-0.83665
 0.43888
  -1   3  -1  995.23   15.81   0 0.54580-0.58523 0.05959 0.29223-0.83451
 0.75483
  -9   4  -8    5.49    5.95   0 0.54786-0.88966 0.05710 0.41100-0.83333
 0.19719
   1   4  -1   61.51    6.32   0 0.54616-0.50920 0.05916 0.41057-0.83430
 0.75497
   5   4   0  379.07   12.23   0 0.55635-0.36499 0.04669 0.42342-0.82832
 0.82803
  -6   5  -6   53.93    5.07   0 0.54160-0.77339 0.06467 0.52128-0.83687
 0.35891
   1   5  -2   74.47    6.82   0 0.54856-0.51159 0.05624 0.53110-0.83292
 0.67395
  12   5   0  130.26   13.01   0 0.57450-0.11355 0.02393 0.56362-0.81678
 0.81753
  -2   6  -5  185.62    8.29   0 0.54700-0.62576 0.05814 0.64599-0.83382
 0.43552
   2   6  -3   53.38    6.63   0 0.54887-0.47393 0.05586 0.64933-0.83274
 0.59334
   7  -6  -3  141.82    7.88   0 0.55511-0.28792 0.04851-0.75191-0.82884
 0.59280
   9  -5  -1  277.02    8.39   0 0.56158-0.21761 0.04049-0.62723-0.82489
 0.74766
  10  -5  -1   34.30    5.86   0 0.55411-0.17116 0.04974-0.63683-0.82944
 0.75175
   9  -4   0   68.29    5.84   0 0.55746-0.21334 0.04560-0.51563-0.82742
 0.82960
  20  -4   0    5.77    6.69   0 0.55864 0.20774 0.04414-0.51568-0.82670
 0.83220
  -8  -3  -7  147.29   14.82   0 0.60221-0.90857-0.01207-0.33961-0.79655
 0.24082
  11  -3   1  156.06    7.25   0 0.55866-0.13738 0.04411-0.39693-0.82669
 0.90742
  12  -3   1  316.93    8.48   0 0.55363-0.09401 0.05033-0.40302-0.82973
 0.91038
  13  -3   1 1000.10   12.59   0 0.55109-0.05318 0.05344-0.40644-0.83123
 0.91228
  16  -3   1   49.55    5.35   0 0.55161 0.06140 0.05281-0.40533-0.83092
 0.91259
  17  -3   1  610.75   10.55   0 0.55372 0.09783 0.05021-0.40253-0.82967
 0.91074
  18  -3   1  138.43    7.33   0 0.55799 0.13186 0.04495-0.39756-0.82710
 0.90873
   2  -2   0 3446.77   31.63   0 0.55371-0.47814 0.05022-0.28628-0.82968
 0.82918
 -10  -1  -7   78.53    7.63   0 0.56705-0.95146 0.03363-0.15064-0.82143
 0.26578
  13  -1   2  107.95    6.56   0 0.56182-0.06341 0.04019-0.15873-0.82474
 0.98522
  14  -1   2   76.67    6.45   0 0.55979-0.02281 0.04271-0.16095-0.82600
 0.98675
  15  -1   2   25.39    6.09   0 0.55887 0.01627 0.04386-0.16207-0.82656
 0.98681
  16  -1   2  313.82    9.10   0 0.56087 0.05298 0.04137-0.15938-0.82533
 0.98606
 -11   0  -8    4.12    6.27   0 0.55647-0.97928 0.04683-0.04672-0.82803
 0.19433
  19   0   2    7.25    7.71   0 0.56098 0.16673 0.04124-0.04197-0.82526
 0.98560
 -11   1  -8   75.25    6.78   0 0.55453-0.97797 0.04922 0.06810-0.82919
 0.19456
  19   1   2   45.36    7.99   0 0.56562 0.16380 0.03543 0.08147-0.82235
 0.98351
 -10   2  -7  168.82    7.49   0 0.55773-0.94301 0.04527 0.18885-0.82726
 0.27129
  -6   2  -3 1003.39   12.93   0 0.55240-0.78400 0.05183 0.18226-0.83046
 0.59111
  -2   2  -1 1125.53   17.58   0 0.55628-0.63409 0.04706 0.18718-0.82814
 0.74837
  14   2   2  101.41    9.76   0 0.57508-0.03842 0.02346 0.21023-0.81617
 0.97663
  15   2   2  224.91   11.84   0 0.57114 0.00354 0.02847 0.20546-0.81878
 0.97851
 -10   3  -9   31.41    7.30   0 0.55866-0.94440 0.04411 0.30784-0.82669
 0.11295
  -5   3  -3  253.41    7.08   0 0.55348-0.74689 0.05050 0.30119-0.82981
 0.59055
  -3   3  -2  102.86    6.37   0 0.56000-0.67663 0.04246 0.30916-0.82587
 0.66619
  -8   4  -7   18.83    5.90   0 0.55514-0.86444 0.04847 0.42070-0.82882
 0.27266
  -5   4  -4  281.29    7.90   0 0.55462-0.74854 0.04910 0.42022-0.82913
 0.51060
  -6   5  -7   51.77    6.66   0 0.56123-0.79288 0.04093 0.54603-0.82511
 0.26812
  -3   5  -4 1522.69   14.65   0 0.55293-0.67017 0.05119 0.53576-0.83014
 0.51146
  -1   5  -3 1180.32   14.63   0 0.55782-0.59828 0.04516 0.54190-0.82720
 0.58824
   5   5  -1   24.14    6.54   0 0.56480-0.37410 0.03647 0.55157-0.82287
 0.74410
  13   5   0   52.49   11.77   0 0.58792-0.08926 0.00688 0.58145-0.80725
 0.80799
  14   5   0   66.61   13.90   0 0.59931-0.06207-0.00817 0.59662-0.79880
 0.79949
  15   5   0  187.97   18.20   0 0.60797-0.03221-0.01985 0.60826-0.79200
 0.79253
  -3   6  -6  115.90    6.62   0 0.55234-0.66940 0.05191 0.65239-0.83049
 0.35316
   0   6  -4  370.29    9.68   0 0.55300-0.55523 0.05110 0.65399-0.83010
 0.51187
   6   6  -2   14.36    7.43   0 0.56138-0.33265 0.04074 0.66554-0.82502
 0.66673
   5   7  -4   47.40    8.56   0 0.55761-0.36743 0.04542 0.77701-0.82733
 0.50958
   1  -6  -5   90.74    9.25   0 0.56988-0.53263 0.03008-0.73227-0.81945
 0.42357
   3  -6  -4  131.06    9.32   0 0.56979-0.45606 0.03019-0.73330-0.81950
 0.50371
   6  -6  -3  101.87    7.67   0 0.56848-0.34039 0.03185-0.73576-0.82036
 0.58529
  11  -6  -2  391.30   11.18   0 0.57059-0.15099 0.02918-0.73320-0.81898
 0.66344
  12  -6  -2   48.22    7.18   0 0.56661-0.10849 0.03421-0.73880-0.82156
 0.66567
  13  -6  -2   58.04    7.41   0 0.56372-0.06708 0.03784-0.74237-0.82340
 0.66729
  14  -6  -2   29.02    6.42   0 0.56214-0.02756 0.03981-0.74352-0.82439
 0.66894
  -1  -5  -4   78.03    8.95   0 0.57332-0.61283 0.02571-0.61128-0.81718
 0.49959
   1  -5  -3 1210.78   17.17   0 0.57170-0.53429 0.02778-0.61390-0.81826
 0.58015
   4  -5  -2   25.80    6.15   0 0.56636-0.41400 0.03453-0.62151-0.82172
 0.66453
   8  -5  -1  496.30   10.41   0 0.57060-0.26531 0.02917-0.61620-0.81897
 0.74146
  -2  -4  -3 1049.58   20.00   0 0.57772-0.65538 0.02009-0.48848-0.81422
 0.57462
   8  -4   0   81.08    5.92   0 0.56734-0.26218 0.03330-0.50365-0.82109
 0.82294
  -4  -3  -3  119.82   13.91   0 0.59875-0.75221-0.00746-0.34441-0.79904
 0.55981
  -2  -3  -2  176.56   10.69   0 0.57398-0.65162 0.02487-0.37664-0.81674
 0.65685
   4  -3   0  251.65    8.83   0 0.56539-0.41317 0.03574-0.38869-0.82234
 0.82271
  10  -3   1   96.44    6.04   0 0.56566-0.18312 0.03541-0.38849-0.82217
 0.90296
  19  -3   1   63.49    6.02   0 0.56273 0.16481 0.03908-0.39217-0.82402
 0.90598
  20  -3   1   10.34    6.57   0 0.56955 0.19778 0.03050-0.38397-0.81966
 0.90298
 -10  -2  -9   14.45    8.70   0 0.57744-0.96218 0.02044-0.25227-0.81441
 0.10008
   6  -2   1  352.83    9.44   0 0.56765-0.33871 0.03290-0.26881-0.82089
 0.90094
  12  -1   2  395.41    9.70   0 0.56614-0.10633 0.03480-0.15339-0.82186
 0.98228
  17  -1   2   21.66    5.96   0 0.56340 0.08883 0.03824-0.15635-0.82360
 0.98415
  18  -1   2  108.12    7.46   0 0.56852 0.12206 0.03180-0.15032-0.82033
 0.98162
 -11   0 -10    0.11    7.79   0 0.57214-0.99922 0.02722-0.02847-0.81796
 0.02433
 -11   0  -9    4.72    6.89   0 0.56930-0.99372 0.03081-0.03003-0.81982
 0.10471
  10   0   2   13.02    5.73   0 0.56627-0.18245 0.03464-0.03644-0.82178
 0.98201
  20   0   2   19.67    7.50   0 0.56997 0.19727 0.02996-0.03105-0.81939
 0.98050
 -11   1  -9   12.53    6.61   0 0.56551-0.99029 0.03560 0.08294-0.82226
 0.10839
  10   1   2 1997.56   26.23   0 0.57464-0.19130 0.02403 0.09155-0.81630
 0.97655
  20   1   2   24.79    7.20   0 0.57515 0.19227 0.02337 0.09214-0.81596
 0.97749
  -9   2  -6   61.35    5.84   0 0.56944-0.91591 0.03064 0.20401-0.81974
 0.34262
  -7   2  -4   92.09    6.27   0 0.56937-0.83928 0.03073 0.20375-0.81978
 0.50124
  -4   2  -2 1234.31   16.07   0 0.56469-0.71946 0.03662 0.19768-0.82279
 0.66336
   1   2   0 6179.38   49.48   0 0.57045-0.53255 0.02936 0.20461-0.81907
 0.81940
  13   2   2  395.52   14.11   0 0.58392-0.08533 0.01209 0.22196-0.80993
 0.97078
  16   2   2   28.96    7.60   0 0.57486 0.03963 0.02376 0.20947-0.81616
 0.97688
  17   2   2  133.27   10.30   0 0.58012 0.07318 0.01700 0.21668-0.81258
 0.97346
  -9   3  -7  180.37    6.49   0 0.56304-0.91016 0.03869 0.31342-0.82383
 0.26774
  -6   3  -4   34.54    5.33   0 0.56969-0.80167 0.03032 0.32189-0.81957
 0.50085
  -8   4  -8    1.71    5.75   0 0.56963-0.87793 0.03039 0.44052-0.81961
 0.18437
  -7   4  -6  146.56    6.06   0 0.56230-0.83239 0.03962 0.42977-0.82429
 0.34683
  -6   4  -5  166.77    5.96   0 0.56256-0.79442 0.03929 0.42986-0.82413
 0.42614
  -3   4  -3  563.06   10.09   0 0.56715-0.68400 0.03353 0.43590-0.82122
 0.58231
  -1   4  -2   88.75    5.69   0 0.56713-0.60723 0.03355 0.43575-0.82123
 0.66199
  -5   5  -6   75.42    6.52   0 0.56508-0.75859 0.03614 0.55071-0.82254
 0.34526
  -4   5  -5   78.04    5.58   0 0.56256-0.71812 0.03929 0.54762-0.82413
 0.42660
   2   5  -2  304.37    9.67   0 0.57359-0.49696 0.02538 0.56248-0.81701
 0.65860
  -2   6  -6   39.72    6.45   0 0.57192-0.64956 0.02750 0.67809-0.81811
 0.34113
  -1   6  -5   89.54    7.21   0 0.56661-0.60694 0.03421 0.67065-0.82156
 0.42379
   3   6  -3  138.98    7.80   0 0.56818-0.45441 0.03224 0.67264-0.82055
 0.58182
   5  -6  -3   17.90    7.24   0 0.58243-0.39302 0.01410-0.71798-0.81077
 0.57411
  10  -6  -2   79.52    7.09   0 0.57547-0.19524 0.02306-0.72757-0.81555
 0.65804
   7  -5  -1  560.56   11.05   0 0.58207-0.31635 0.01457-0.60214-0.81103
 0.73280
   0  -4  -2   42.10    6.54   0 0.58281-0.58409 0.01360-0.48288-0.81051
 0.65105
   3  -4  -1   51.05    5.85   0 0.57606-0.46326 0.02231-0.49235-0.81515
 0.73595
   7  -4   0    3.20    4.79   0 0.57845-0.31059 0.01924-0.48936-0.81353
 0.81453
   9  -3   1  506.08    9.74   0 0.57500-0.23162 0.02366-0.37767-0.81586
 0.89625
  21  -3   1  112.62    8.26   0 0.57469 0.22862 0.02405-0.37860-0.81607
 0.89826
  -9  -2  -7   46.17    8.53   0 0.59421-0.93992-0.00133-0.23283-0.80227
 0.24657
  -9  -1  -6  559.51   14.00   0 0.58923-0.93519 0.00523-0.12236-0.80593
 0.32923
   4  -1   1 5745.26   43.53   0 0.57958-0.42735 0.01778-0.13740-0.81275
 0.89231
  11  -1   2 1010.55   13.76   0 0.57309-0.15187 0.02609-0.14550-0.81714
 0.97732
  19  -1   2   46.78    6.46   0 0.57329 0.15532 0.02584-0.14567-0.81701
 0.97782
  20  -1   2   25.86    6.32   0 0.57975 0.18641 0.01757-0.13765-0.81264
 0.97363
 -10   0  -7   15.42    6.46   0 0.58252-0.96641 0.01398-0.01280-0.81071
 0.25339
   9   0   2  210.81    9.16   0 0.58314-0.23827 0.01318-0.01490-0.81028
 0.97028
  21   0   2   50.48    7.76   0 0.57918 0.22674 0.01830-0.02162-0.81303
 0.97452
 -10   1  -7   64.31    6.33   0 0.57472-0.95976 0.02401 0.09534-0.81605
 0.26079
  -6   1  -3 3568.83   27.58   0 0.58044-0.81131 0.01668 0.10066-0.81216
 0.57299
  21   1   2   58.98    8.93   0 0.58575 0.22040 0.00979 0.10655-0.80843
 0.97015
 -10   2  -8   57.08    6.82   0 0.57416-0.95946 0.02473 0.21239-0.81643
 0.18197
  -8   2  -5  118.65    6.20   0 0.57367-0.88156 0.02536 0.21051-0.81676
 0.41932
  12   2   2   56.51    8.86   0 0.59749-0.13681-0.00569 0.23992-0.79980
 0.96027
  18   2   2   13.12    7.94   0 0.58774 0.10361 0.00719 0.22761-0.80701
 0.96822
  -9   3  -8    1.29    5.86   0 0.57814-0.92502 0.01964 0.33394-0.81374
 0.17796
  -8   3  -6  151.44    6.12   0 0.57258-0.88051 0.02675 0.32655-0.81748
 0.34031
  -7   3  -5  310.82    8.27   0 0.57514-0.84465 0.02349 0.32963-0.81577
 0.41857
   2   4  -1  601.24   11.70   0 0.58048-0.50398 0.01663 0.45305-0.81213
 0.73302
   6   4   0   20.97    6.64   0 0.58986-0.36089 0.00441 0.46574-0.80547
 0.80609
  -6   5  -8   23.19    5.55   0 0.57367-0.80493 0.02536 0.56351-0.81676
 0.18296
  -2   5  -4  108.46    6.29   0 0.57730-0.65456 0.02072 0.56714-0.81432
 0.49701
   0   5  -3  647.43   11.37   0 0.58184-0.58356 0.01487 0.57292-0.81119
 0.57281
   1   6  -4  292.45    8.80   0 0.57324-0.53489 0.02591 0.67961-0.81704
 0.49935
   7   6  -2  141.07    8.67   0 0.57934-0.31031 0.01809 0.68708-0.81292
 0.65496
  -2  -6  -7   59.45   11.90   0 0.59985-0.67691-0.00912-0.69349-0.79789
 0.24429
  -1  -6  -6   23.55    9.55   0 0.59452-0.63323-0.00204-0.70029-0.80193
 0.32759
   2  -6  -4  206.73    9.80   0 0.59284-0.51648 0.00018-0.70301-0.80318
 0.48766
   8  -6  -2  100.06    7.32   0 0.59171-0.28588 0.00168-0.70540-0.80402
 0.64839
   9  -6  -2  136.94    7.51   0 0.58263-0.23996 0.01352-0.71754-0.81053
 0.65388
  -4  -5  -6   43.19   12.16   0 0.60793-0.76103-0.02003-0.56524-0.79152
 0.31570
   3  -5  -2   53.21    6.30   0 0.58756-0.47323 0.00711-0.59346-0.80703
 0.64995
   8  -3   1  483.26    9.48   0 0.58623-0.27992 0.00885-0.36163-0.80799
 0.88874
  13  -2   2  372.37    8.71   0 0.58981-0.09161 0.00417-0.23965-0.80540
 0.96651
  14  -2   2   97.68    6.52   0 0.58692-0.04994 0.00796-0.24324-0.80750
 0.96883
  15  -2   2  201.03    7.68   0 0.58600-0.01080 0.00915-0.24443-0.80815
 0.96990
  16  -2   2   39.52    6.10   0 0.58679 0.02644 0.00813-0.24408-0.80759
 0.96983
  17  -2   2  134.77    7.11   0 0.58779 0.06416 0.00682-0.24208-0.80687
 0.96870
  18  -2   2   10.09    5.57   0 0.59070 0.09985 0.00300-0.23776-0.80475
 0.96688
 -10  -1  -8   15.14    7.38   0 0.59414-0.97840-0.00153-0.11567-0.80221
 0.16764
  -7  -1  -4  498.52   14.36   0 0.60110-0.87009-0.01080-0.10699-0.79692
 0.47806
  10  -1   2 1740.19   18.11   0 0.58331-0.20043 0.01265-0.13150-0.81006
 0.97028
  21  -1   2   82.21    8.30   0 0.58774 0.21776 0.00689-0.12491-0.80691
 0.96894
  -6   0  -3  180.10    8.89   0 0.59235-0.82353 0.00083-0.00107-0.80354
 0.56430
  22   0   2  108.71    9.50   0 0.58955 0.25466 0.00452-0.00491-0.80560
 0.96794
 -10   1  -8   10.34    6.66   0 0.59106-0.97822 0.00253 0.11461-0.80449
 0.16970
  -9   1  -6  567.17   11.06   0 0.59037-0.93684 0.00343 0.11311-0.80499
 0.32759
   9   1   2  768.39   17.76   0 0.60014-0.25502-0.00951 0.12608-0.79766
 0.95759
  22   1   2   85.58   10.02   0 0.59619 0.24769-0.00424 0.12189-0.80068
 0.96184
 -10   2  -9   10.02    6.29   0 0.58403-0.97001 0.01172 0.22221-0.80955
 0.09583
  19   2   2  102.09   10.21   0 0.59522 0.13396-0.00296 0.23803-0.80140
 0.96210
  -9   3  -9    8.28    5.98   0 0.58889-0.93348 0.00539 0.34644-0.80608
 0.09061
  -4   3  -3  116.87    6.02   0 0.59009-0.74551 0.00381 0.34767-0.80520
 0.56569
   0   3  -1  444.45   10.84   0 0.58940-0.59106 0.00471 0.34692-0.80570
 0.72574
   3   3   0 2776.87   29.81   0 0.58994-0.47623 0.00401 0.34784-0.80531
 0.80549
   8   3   1  509.73   23.44   0 0.64025-0.33358-0.06557 0.41764-0.76299
 0.84346
  -7   4  -7   92.11    5.48   0 0.58214-0.85266 0.01416 0.45481-0.81088
 0.25418
  -6   4  -6  519.29    9.63   0 0.58865-0.82176 0.00569 0.46313-0.80624
 0.32896
  -5   4  -5  241.26    7.39   0 0.59079-0.78471 0.00289 0.46584-0.80469
 0.40589
  -4   4  -4  279.81    7.18   0 0.58388-0.73988 0.01191 0.45703-0.80966
 0.49070
  -5   5  -7   73.07    5.61   0 0.58288-0.77803 0.01320 0.57338-0.81036
 0.25399
  -4   5  -6   32.60    5.63   0 0.58731-0.74410 0.00745 0.57953-0.80722
 0.32951
  -3   5  -5  530.41   10.52   0 0.58577-0.70415 0.00945 0.57757-0.80831
 0.41016
   6   5  -1  160.53    8.31   0 0.58864-0.36050 0.00571 0.58219-0.80626
 0.72679
  -2   6  -7   46.33    7.04   0 0.58927-0.66906 0.00488 0.69928-0.80580
 0.24927
  -1   6  -6   25.61    6.34   0 0.59091-0.63151 0.00273 0.70205-0.80460
 0.32654
   0   6  -5  111.52    7.31   0 0.58535-0.58836 0.00999 0.69526-0.80861
 0.41025
   2   6  -4  196.55    7.97   0 0.59157-0.51711 0.00187 0.70335-0.80412
 0.48526
   4   6  -3    9.03    5.70   0 0.58692-0.43514 0.00795 0.69622-0.80749
 0.56863
   8   6  -2   98.86    8.56   0 0.59521-0.28958-0.00294 0.70829-0.80141
 0.64191
   0  -6  -5  138.07    9.80   0 0.60301-0.60326-0.01353-0.68878-0.79532
 0.40042
   4  -6  -3   15.98    7.32   0 0.60110-0.44979-0.01097-0.69331-0.79680
 0.56221
  -3  -5  -5  640.21   19.87   0 0.60863-0.72356-0.02115-0.56489-0.79084
 0.39439
   6  -5  -1  168.43    7.60   0 0.59528-0.36632-0.00319-0.58350-0.80126
 0.72423
  12  -5   0  124.40    6.87   0 0.59777-0.13880-0.00651-0.58033-0.79937
 0.80284
  13  -5   0   52.34    6.29   0 0.59411-0.09633-0.00164-0.58572-0.80213
 0.80533
  14  -5   0   63.74    5.69   0 0.59212-0.05669 0.00099-0.58787-0.80361
 0.80769
  15  -5   0  178.52    7.30   0 0.59119-0.01717 0.00220-0.58936-0.80429
 0.80858
  16  -5   0   11.57    5.13   0 0.59143 0.02109 0.00189-0.58943-0.80411
 0.80859
  17  -5   0   31.08    5.63   0 0.59212 0.05817 0.00099-0.58817-0.80361
 0.80784
   6  -4   0   18.08    5.08   0 0.59433-0.36532-0.00194-0.46861-0.80196
 0.80361
  13  -4   1   43.55    5.74   0 0.59882-0.10116-0.00792-0.46265-0.79856
 0.88109
  14  -4   1  547.59   10.59   0 0.59596-0.05987-0.00410-0.46594-0.80074
 0.88331
  15  -4   1   55.99    6.25   0 0.59540-0.02094-0.00335-0.46696-0.80116
 0.88470
  16  -4   1   16.33    5.73   0 0.59527 0.01757-0.00319-0.46701-0.80126
 0.88491
  17  -4   1   65.85    6.37   0 0.59611 0.05492-0.00429-0.46578-0.80063
 0.88417
  18  -4   1   35.21    6.18   0 0.59812 0.09121-0.00698-0.46279-0.79910
 0.88288
   0  -3  -1  402.78   11.69   0 0.59713-0.59818-0.00566-0.34675-0.79985
 0.72062
   3  -3   0 2654.61   23.80   0 0.59399-0.48004-0.00149-0.35109-0.80222
 0.80258
   5  -2   1 1121.23   15.11   0 0.59212-0.40114 0.00099-0.23717-0.80361
 0.88360
  12  -2   2   85.12    5.90   0 0.59456-0.13530-0.00224-0.23424-0.80179
 0.96257
  19  -2   2  115.55    7.34   0 0.59428 0.13435-0.00187-0.23342-0.80200
 0.96395
  20  -2   2   61.50    6.69   0 0.59913 0.16796-0.00832-0.22697-0.79833
 0.96033
 -10  -1  -9   18.84    7.43   0 0.60552-0.99150-0.01692-0.09963-0.79333
 0.07957
  -8  -1  -5  285.38   10.28   0 0.60341-0.91060-0.01408-0.10387-0.79500
 0.39664
   9  -1   2  688.35   12.77   0 0.59739-0.25295-0.00600-0.11293-0.79966
 0.96007
  22  -1   2   69.36    7.65   0 0.59596 0.24783-0.00410-0.11367-0.80074
 0.96324
 -10   0  -8   37.03    7.60   0 0.60159-0.98625-0.01162 0.01160-0.79643
 0.16116
  -9   0  -6  504.50   11.30   0 0.60007-0.94605-0.00958 0.00910-0.79761
 0.32032
  23   0   2  117.81    9.81   0 0.60037 0.28188-0.00999 0.01014-0.79737
 0.96043
 -10   1  -9   17.71    6.83   0 0.60020-0.98806-0.00975 0.12759-0.79751
 0.08306
  -8   1  -5  287.73    8.52   0 0.59781-0.90591-0.00657 0.12328-0.79934
 0.40162
  -7   1  -4  485.94   10.19   0 0.59569-0.86561-0.00374 0.12057-0.80094
 0.48262
  -9   2  -7   48.36    4.99   0 0.59212-0.93942 0.00099 0.23336-0.80361
 0.24754
  -5   2  -3  591.18   10.57   0 0.59703-0.79015-0.00552 0.23944-0.79993
 0.56098
  11   2   2  604.40   19.69   0 0.62311-0.20119-0.04118 0.27574-0.77864
 0.93875
  20   2   2   55.05    9.32   0 0.60598 0.16180-0.01755 0.25228-0.79297
 0.95420
  -8   3  -7  129.29    5.79   0 0.59260-0.90217 0.00035 0.35137-0.80325
 0.24689
  -2   3  -2  184.11    7.29   0 0.59847-0.67682-0.00744 0.35932-0.79883
 0.63953
  -7   4  -8   17.26    5.71   0 0.59488-0.86560-0.00266 0.47177-0.80156
 0.16496
  -2   4  -3  932.32   12.52   0 0.59699-0.67568-0.00546 0.47489-0.79996
 0.56080
   0   4  -2   39.41    5.06   0 0.59849-0.60024-0.00747 0.47674-0.79882
 0.63937
  -5   5  -8   12.45    6.13   0 0.59496-0.79024-0.00277 0.58926-0.80150
 0.16560
  -1   5  -4   64.78    6.10   0 0.60095-0.64137-0.01076 0.59829-0.79693
 0.47728
   3   5  -2   55.53    6.20   0 0.59739-0.48403-0.00600 0.59349-0.79966
 0.64043
   5   6  -3    8.68    7.11   0 0.60365-0.41377-0.01439 0.71940-0.79482
 0.55541
   7  -6  -2  140.17    7.42   0 0.60222-0.33490-0.01238-0.69144-0.79600
 0.64029
  12  -6  -1  364.73   10.51   0 0.60852-0.15019-0.02091-0.68285-0.79098
 0.71576
  13  -6  -1   70.62    7.17   0 0.60514-0.10852-0.01631-0.68778-0.79370
 0.71873
  14  -6  -1  191.53    7.73   0 0.60176-0.06629-0.01176-0.69147-0.79635
 0.72048
   0  -5  -3  626.03   13.54   0 0.60690-0.60730-0.01871-0.56735-0.79229
 0.55509
   2  -5  -2  321.98    9.84   0 0.61217-0.53604-0.02590-0.56049-0.78800
 0.63046
   5  -5  -1   20.32    7.00   0 0.61054-0.41963-0.02367-0.56317-0.78934
 0.71146
  10  -5   0   55.03    5.54   0 0.60802-0.22538-0.02023-0.56600-0.79139
 0.79330
  11  -5   0  187.07    6.86   0 0.60200-0.18131-0.01208-0.57467-0.79617
 0.79852
  -7  -4  -9    5.42   12.74   0 0.64228-0.91479-0.06867-0.40083-0.76089
 0.04793
  -4  -4  -4  303.79   16.33   0 0.62361-0.77700-0.04180-0.42713-0.77824
 0.46047
   2  -4  -1  558.45   11.23   0 0.60395-0.52808-0.01471-0.45493-0.79464
 0.71604
  11  -4   1  682.97   10.79   0 0.60814-0.18743-0.02038-0.44950-0.79130
 0.87360
  12  -4   1  795.30   10.65   0 0.60201-0.14269-0.01209-0.45787-0.79616
 0.87787
  19  -4   1   43.65    5.44   0 0.60079 0.12740-0.01045-0.45887-0.79711
 0.88068
  20  -4   1    5.35    6.38   0 0.60349 0.16267-0.01408-0.45538-0.79500
 0.87679
   7  -3   1   55.18    4.77   0 0.60067-0.33368-0.01030-0.34249-0.79720
 0.87773
   1  -2   0 6428.17   44.61   0 0.60985-0.57263-0.02273-0.21347-0.78990
 0.78986
  11  -2   2  597.52   10.14   0 0.60122-0.18000-0.01104-0.22486-0.79677
 0.95740
  21  -2   2   60.68    7.49   0 0.60471 0.20056-0.01574-0.21974-0.79403
 0.95588
 -10  -1 -10    6.00    7.56   0
 0.61282-0.99601-0.02680-0.08922-0.78746-0.00617
 -10   0 -10   34.24    8.45   0 0.61210-0.99965-0.02580
 0.02642-0.78806-0.00530
 -10   0  -9   15.33    7.31   0 0.61242-0.99667-0.02625 0.02605-0.78779
 0.07350
  -8   0  -5   95.47    6.84   0 0.61096-0.91880-0.02425 0.02332-0.78899
 0.39062
  -7   0  -4    2.61    5.43   0 0.61039-0.87991-0.02346 0.02315-0.78946
 0.47131
   8   0   2 1365.15   19.40   0 0.60631-0.29966-0.01790 0.01684-0.79276
 0.95276
 -10   1 -10    0.33    6.58   0 0.60441-0.99096-0.01533 0.13397-0.79428
 0.00157
  -4   1  -2  252.03    9.71   0 0.60394-0.75882-0.01469 0.13139-0.79465
 0.63485
  -2   1  -1 2915.51   33.24   0 0.61009-0.68796-0.02305 0.14025-0.78971
 0.70926
  -9   2  -8    7.52    5.72   0 0.60477-0.95390-0.01582 0.25212-0.79399
 0.15874
  -8   2  -6  331.26    8.31   0 0.60463-0.91367-0.01562 0.24982-0.79410
 0.31674
  -6   2  -4  162.64    6.48   0 0.61025-0.84208-0.02327 0.25698-0.78958
 0.47057
  21   2   2   78.37   10.15   0 0.61669 0.18958-0.03214 0.26749-0.78422
 0.94489
  -8   3  -8   29.05    5.56   0 0.60621-0.91519-0.01777 0.36936-0.79284
 0.15697
  -7   3  -6  141.41    6.50   0 0.60259-0.87363-0.01287 0.36444-0.79571
 0.31843
  -6   3  -5  129.68    6.49   0 0.60723-0.83946-0.01915 0.37063-0.79203
 0.39356
  -5   3  -4  731.07   10.83   0 0.60348-0.79752-0.01407 0.36564-0.79501
 0.47617
  -7   4  -9    6.58    4.80   0 0.60121-0.87197-0.01101 0.48194-0.79679
 0.08152
  -6   4  -7    1.25    5.30   0 0.60734-0.83844-0.01930 0.48984-0.79194
 0.23472
   3   4  -1   51.00    6.34   0 0.61279-0.49922-0.02676 0.49668-0.78748
 0.70715
  -4   5  -7   32.19    5.93   0 0.60441-0.76048-0.01533 0.60288-0.79428
 0.23712
  -3   5  -6   16.18    5.42   0 0.60965-0.72672-0.02245 0.61014-0.79007
 0.31163
  -2   5  -5   45.75    5.42   0 0.60881-0.68756-0.02130 0.60890-0.79075
 0.39180
   1   5  -3 1151.37   14.43   0 0.60585-0.56952-0.01727 0.60460-0.79313
 0.55353
   7   5  -1  545.90   12.46   0 0.61247-0.34441-0.02632 0.61447-0.78775
 0.70729
  -1   6  -7   72.72    7.75   0 0.60658-0.64782-0.01826 0.72313-0.79255
 0.23564
   0   6  -6   10.26    5.92   0 0.60962-0.61098-0.02241 0.72571-0.79009
 0.31253
   1   6  -5   89.89    6.99   0 0.60347-0.56770-0.01406 0.71937-0.79502
 0.39670
   3   6  -4  127.88    7.04   0 0.60952-0.49612-0.02227 0.72763-0.79017
 0.47041
   9   6  -2  119.16    8.80   0 0.60828-0.26423-0.02058 0.72666-0.79118
 0.63172
   1  -6  -4  304.06   11.14   0 0.62058-0.58287-0.03755-0.66556-0.78107
 0.46528
   3  -6  -3  175.27    9.52   0 0.61836-0.50424-0.03445-0.66830-0.78297
 0.54627
   6  -6  -2   10.19    5.93   0 0.61405-0.38491-0.02846-0.67416-0.78662
 0.63009
  10  -6  -1   15.36    6.41   0 0.61815-0.23534-0.03415-0.66844-0.78316
 0.70574
  11  -6  -1  355.25    9.79   0 0.61269-0.19287-0.02659-0.67680-0.78774
 0.71080
  -2  -5  -4  114.22   10.10   0 0.62417-0.70096-0.04259-0.54320-0.77793
 0.46070
   9  -5   0  317.96    8.21   0 0.61686-0.27290-0.03236-0.55446-0.78425
 0.78609
   5  -4   0  339.89    8.56   0 0.61135-0.42061-0.02475-0.44510-0.78885
 0.78980
  10  -4   1   33.53    5.62   0 0.61512-0.23224-0.02995-0.44028-0.78572
 0.86716
  -7  -3  -6  168.37   14.71   0 0.65874-0.92770-0.09345-0.25768-0.74415
 0.26751
   6  -3   1  608.12   10.56   0 0.61824-0.38892-0.03427-0.31887-0.78308
 0.86348
  14  -3   2  104.06    6.28   0 0.61791-0.08117-0.03382-0.31909-0.78336
 0.94442
  15  -3   2    7.43    4.86   0 0.61490-0.03955-0.02965-0.32245-0.78590
 0.94609
  16  -3   2  152.59    6.95   0 0.61500-0.00149-0.02977-0.32315-0.78582
 0.94680
  17  -3   2   34.80    5.43   0 0.61604 0.03521-0.03122-0.32165-0.78494
 0.94678
  18  -3   2   19.02    6.17   0 0.61739 0.07268-0.03310-0.31933-0.78380
 0.94555
  -9  -2  -8    6.58    7.39   0 0.62296-0.97010-0.04089-0.19353-0.77899
 0.14370
  -8  -2  -6  327.29   12.10   0 0.62891-0.93619-0.04932-0.18462-0.77369
 0.29631
  10  -2   2  958.97   12.84   0 0.61061-0.22741-0.02373-0.21260-0.78945
 0.94984
  22  -2   2   60.37    7.34   0 0.61117 0.23204-0.02450-0.21129-0.78900
 0.95056
  -9  -1  -7  210.68    9.33   0 0.62527-0.97183-0.04415-0.07255-0.77695
 0.22107
  -4  -1  -2  246.02   15.80   0 0.63858-0.79297-0.06327-0.05432-0.76467
 0.60422
   8  -1   2 5404.25   33.47   0 0.61463-0.30845-0.02927-0.08935-0.78613
 0.94611
  -9   1  -7  207.27    7.81   0 0.61428-0.96126-0.02878 0.14581-0.78642
 0.23032
  -9   2 -10  118.47    8.15   0 0.61611-0.96384-0.03132
 0.26626-0.78488-0.00853
  -9   2  -9   22.40    6.14   0 0.61472-0.96138-0.02939 0.26455-0.78605
 0.07157
  -7   2  -5  130.04    5.58   0 0.61142-0.88177-0.02485 0.25878-0.78879
 0.39087
  -3   2  -2  664.28   12.38   0 0.61466-0.73111-0.02931 0.26354-0.78610
 0.62638
  -1   2  -1 1159.01   18.27   0 0.61473-0.65411-0.02941 0.26403-0.78604
 0.70617
  -8   3  -9   15.24    6.08   0 0.61357-0.92178-0.02781 0.37996-0.78701
 0.07259
  -6   4  -8   43.62    6.17   0 0.61808-0.85061-0.03406 0.50370-0.78321
 0.14666
  -5   4  -6   41.63    5.37   0 0.61490-0.80859-0.02965 0.49877-0.78590
 0.30840
  -4   4  -5  227.35    7.25   0 0.61661-0.77246-0.03201 0.50120-0.78446
 0.38646
  -3   4  -4   19.31    4.03   0 0.61181-0.72864-0.02539 0.49487-0.78847
 0.47015
   7   4   0   -0.67    6.01   0 0.62059-0.35322-0.03756 0.50888-0.78106
 0.78305
  -4   5  -8   48.23    6.58   0 0.61577-0.77135-0.03085 0.61762-0.78517
 0.14943
   4   5  -2   26.92    6.39   0 0.62012-0.46811-0.03689 0.62444-0.78147
 0.62267
   6   6  -3  112.60    8.14   0 0.61957-0.39075-0.03614 0.74174-0.78194
 0.54261
  10   6  -2   77.49    8.28   0 0.62230-0.23885-0.03996 0.74581-0.77957
 0.61993
   5  -7  -4   74.22    8.95   0 0.62768-0.43707-0.04692-0.77251-0.77521
 0.46060
   5  -6  -2   67.70    7.54   0 0.62969-0.43959-0.04978-0.65358-0.77339
 0.61584
   9  -6  -1   70.37    7.07   0 0.62739-0.28341-0.04651-0.65671-0.77547
 0.69898
   4  -5  -1   39.63    6.86   0 0.62969-0.47764-0.04979-0.53685-0.77339
 0.69489
   8  -5   0    2.37    4.77   0 0.62797-0.32279-0.04733-0.53999-0.77495
 0.77716
  -1  -4  -2   87.76    7.80   0 0.63290-0.67297-0.05438-0.41479-0.77045
 0.61118
   9  -4   1  206.52    7.43   0 0.62434-0.28012-0.04218-0.42768-0.77819
 0.85922
  -8  -3  -8   26.35    9.78   0 0.64579-0.95247-0.07323-0.27773-0.75806
 0.12340
   2  -3   0 3957.13   29.32   0 0.62898-0.55350-0.04876-0.30431-0.77404
 0.77415
  12  -3   2  174.69    6.83   0 0.62679-0.16719-0.04565-0.30738-0.77601
 0.93672
  13  -3   2  224.59    7.25   0 0.62155-0.12364-0.03826-0.31496-0.78062
 0.94108
  19  -3   2   64.24    5.69   0 0.62052 0.10792-0.03682-0.31582-0.78151
 0.94336
  20  -3   2   27.30    6.38   0 0.62348 0.14327-0.04097-0.31077-0.77894
 0.94042
  21  -3   2   33.38    6.86   0 0.62828 0.17608-0.04778-0.30410-0.77467
 0.93710
  -9  -2  -9   17.11    7.73   0 0.63626-0.98317-0.05925-0.17422-0.76731
 0.05327
   4  -2   1 1348.85   17.22   0 0.62271-0.47059-0.03989-0.19620-0.77961
 0.85921
   9  -2   2  903.98   12.58   0 0.62258-0.27828-0.03970-0.19637-0.77973
 0.93969
  -9   0  -7   86.45    6.55   0 0.62791-0.97393-0.04724 0.04748-0.77501
 0.21896
   3   0   1 7930.46   68.84   0 0.62595-0.51154-0.04446 0.04245-0.77676
 0.85670
  -9   1  -8   20.94    5.89   0 0.62933-0.97547-0.04927 0.16760-0.77372
 0.13949
   8   1   2 5518.76   47.17   0 0.63802-0.33141-0.06179 0.17769-0.76564
 0.92542
  -8   2  -7  307.50    8.53   0 0.62510-0.93410-0.04326 0.27745-0.77751
 0.22138
  22   2   2   56.79    9.80   0 0.62859 0.21581-0.04822 0.28374-0.77439
 0.93455
  -7   3  -7  325.15    8.61   0 0.62199-0.89234-0.03888 0.39027-0.78024
 0.22336
  -3   3  -3  179.67    6.72   0 0.62544-0.74218-0.04375 0.39564-0.77721
 0.53821
  -6   4  -9   -2.86    5.97   0 0.62474-0.85600-0.04275 0.51260-0.77783
 0.06243
  -1   4  -3  599.95   10.12   0 0.62602-0.66601-0.04456 0.51426-0.77670
 0.53763
   1   4  -2   76.21    5.93   0 0.62914-0.59118-0.04900 0.51874-0.77389
 0.61512
  -3   5  -7   14.35    5.48   0 0.62597-0.74346-0.04449 0.63040-0.77674
 0.21985
   0   5  -4  595.83   10.43   0 0.62325-0.62529-0.04064 0.62814-0.77914
 0.46029
   2   5  -3  192.90    7.56   0 0.62898-0.55281-0.04877 0.63648-0.77403
 0.53531
   8   5  -1  489.62   12.85   0 0.63346-0.32563-0.05520 0.64251-0.76993
 0.69181
   0   6  -7    4.01    6.16   0 0.62492-0.62526-0.04300 0.74719-0.77768
 0.22202
   1   6  -6   24.67    6.22   0 0.62562-0.58988-0.04399 0.74882-0.77705
 0.29918
   2   6  -5  179.18    7.88   0 0.62151-0.54698-0.03821 0.74347-0.78066
 0.38202
   4   6  -4    9.13    5.70   0 0.62585-0.47429-0.04433 0.75010-0.77684
 0.45835
  11   6  -2  336.53   13.52   0 0.63391-0.21116-0.05585 0.76076-0.76951
 0.61207
   7  -7  -3    2.73    6.96   0 0.63626-0.37127-0.05902-0.76140-0.76745
 0.53104
  -2  -6  -6   30.18   10.79   0 0.64557-0.72303-0.07267-0.62965-0.75843
 0.28281
  -1  -6  -5   88.10    9.90   0 0.64308-0.68192-0.06899-0.63344-0.76089
 0.36441
   8  -6  -1   73.34    6.64   0 0.63691-0.33368-0.05996-0.64421-0.76683
 0.68782
  16  -5   1    1.96    5.95   0 0.63729-0.02479-0.06051-0.52797-0.76647
 0.84923
  17  -5   1   29.45    6.83   0 0.63602 0.01337-0.05867-0.52962-0.76767
 0.84856
   1  -4  -1   67.86    6.69   0 0.63774-0.60131-0.06116-0.40835-0.76605
 0.68549
   4  -4   0   14.87    4.74   0 0.63275-0.48118-0.05394-0.41686-0.77072
 0.77019
   8  -4   1   47.20    5.34   0 0.63524-0.33073-0.05754-0.41332-0.76840
 0.84782
  11  -3   2   67.37    5.74   0 0.63380-0.21349-0.05545-0.29862-0.76975
 0.92984
  -9  -2 -10  135.23   10.35   0
 0.63886-0.98505-0.06280-0.17036-0.76497-0.02833
  -7  -2  -5  138.65   10.06   0 0.65586-0.92451-0.08815-0.14581-0.74787
 0.34980
   8  -2   2  452.91    9.57   0 0.63719-0.33168-0.06036-0.17679-0.76657
 0.92592
   0  -1   0    0.39    9.16   0 0.63757-0.63887-0.06092-0.05414-0.76621
 0.76572
   3  -1   1 5735.01   43.82   0 0.63005-0.51609-0.05007-0.06957-0.77319
 0.85236
   7  -1   2  202.13    8.36   0 0.63664-0.36924-0.05956-0.06028-0.76709
 0.92642
  -4   0  -2 4664.00   42.31   0 0.63567-0.79004-0.05816 0.05819-0.76800
 0.60810
   7   0   2   40.32    6.11   0 0.63651-0.36844-0.05937 0.05693-0.76721
 0.92686
  -9   1 -10   35.58    7.12   0 0.63729-0.98349-0.06052
 0.17919-0.76647-0.02758
  -9   1  -9   10.94    5.75   0 0.63676-0.98250-0.05974 0.17801-0.76698
 0.05193
  -8   1  -6  806.21   12.12   0 0.63147-0.93916-0.05210 0.17093-0.77190
 0.29525
  -5   1  -3  259.11    8.68   0 0.63640-0.82888-0.05923 0.17680-0.76731
 0.52836
  -8   2  -8    0.77    5.04   0 0.63844-0.94585-0.06219 0.29545-0.76538
 0.13152
  -7   3  -8   11.03    5.38   0 0.63254-0.90300-0.05365 0.40657-0.77091
 0.13599
  -6   3  -6  600.72   10.11   0 0.63273-0.86357-0.05392 0.40741-0.77074
 0.29440
  -4   3  -4  321.95    7.94   0 0.63716-0.79132-0.06032 0.41293-0.76660
 0.44840
  -1   3  -2  465.89   10.26   0 0.63789-0.67682-0.06139 0.41342-0.76590
 0.60693
   1   3  -1 1020.95   15.63   0 0.63279-0.59471-0.05400 0.40589-0.77068
 0.69202
   4   3   0  268.03   11.37   0 0.64249-0.48992-0.06812 0.42023-0.76147
 0.76214
  -5   4  -7   23.10    5.40   0 0.63133-0.82384-0.05190 0.52258-0.77203
 0.21682
  -3   5  -8    6.66    6.04   0 0.63418-0.75109-0.05600 0.64576-0.76939
 0.13459
  -2   5  -6    0.93    5.08   0 0.63098-0.70910-0.05140 0.63888-0.77235
 0.29586
  -1   5  -5  329.11    8.14   0 0.63115-0.66931-0.05165 0.63985-0.77219
 0.37530
   3   6  -5  294.83    8.38   0 0.63821-0.52391-0.06185 0.76715-0.76560
 0.36808
   7   6  -3  153.72    8.29   0 0.63508-0.36569-0.05730 0.76269-0.76856
 0.53186
  12   6  -2   51.69    9.23   0 0.64455-0.18533-0.07116 0.77700-0.75944
 0.60050
   4  -7  -4   52.61    8.66   0 0.64511-0.49244-0.07208-0.74860-0.75880
 0.44345
   2  -6  -3   55.03    7.15   0 0.64338-0.56737-0.06952-0.63380-0.76052
 0.52485
   4  -6  -2    5.87    6.48   0 0.64685-0.49427-0.07466-0.62839-0.75707
 0.59999
  13  -6   0   80.73    6.84   0 0.64583-0.14844-0.07315-0.63053-0.75809
 0.76206
  14  -6   0  142.89    8.12   0 0.64222-0.10656-0.06782-0.63513-0.76165
 0.76536
  -1  -5  -3 1108.39   17.86   0 0.64848-0.68755-0.07710-0.50851-0.75542
 0.51703
   1  -5  -2   74.94    6.40   0 0.64346-0.60593-0.06965-0.51715-0.76043
 0.60338
   7  -5   0  296.52    8.33   0 0.63876-0.37201-0.06276-0.52433-0.76499
 0.76547
  13  -5   1   76.91    6.19   0 0.64274-0.14500-0.06858-0.51785-0.76114
 0.84321
  14  -5   1   77.69    5.66   0 0.63918-0.10366-0.06337-0.52358-0.76459
 0.84588
  15  -5   1   12.41    4.73   0 0.63764-0.06460-0.06112-0.52718-0.76606
 0.84763
  -3  -4  -3  571.62   16.79   0 0.65526-0.77058-0.08731-0.38110-0.74842
 0.50916
  -8  -3  -9   15.00    9.36   0 0.65688-0.96475-0.08978-0.26096-0.74670
 0.03251
   5  -3   1   72.68    4.93   0 0.63879-0.44847-0.06280-0.29028-0.76496
 0.84440
  10  -3   2  319.75    8.13   0 0.64201-0.25917-0.06751-0.28545-0.76185
 0.92225
  -6  -2  -4  176.18   12.53   0 0.67292-0.90299-0.11480-0.12038-0.72875
 0.41009
  -9  -1  -8   22.05    6.95   0 0.64446-0.99079-0.07112-0.04592-0.75945
 0.12475
  -8  -1  -6  803.53   15.26   0 0.65261-0.96032-0.08329-0.03307-0.75119
 0.27431
  16  -1   3   79.94    6.35   0 0.64593-0.03237-0.07329-0.04468-0.75799
 0.99843
  17  -1   3  907.77   13.26   0 0.64593 0.00612-0.07329-0.04469-0.75799
 0.99904
  18  -1   3  151.10    8.51   0 0.64616 0.04433-0.07363-0.04429-0.75776
 0.99820
  -9   0  -8  109.01    7.09   0 0.64242-0.98927-0.06812 0.06786-0.76145
 0.12653
  -8   0  -6 1323.57   16.34   0 0.64841-0.95643-0.07699 0.07794-0.75550
 0.27859
  16   0   3  338.29    9.95   0 0.64742-0.03355-0.07552 0.07455-0.75649
 0.99648
  17   0   3   49.09    7.02   0 0.64701 0.00546-0.07491 0.07402-0.75690
 0.99718
  18   0   3    6.99    6.55   0 0.64880 0.04091-0.07758 0.07625-0.75510
 0.99628
  -7   1  -5  371.07    8.90   0 0.64239-0.91197-0.06807 0.18472-0.76148
 0.36353
  -6   1  -4  530.71   10.80   0 0.64557-0.87657-0.07277 0.18968-0.75834
 0.43964
  -8   2 -10   10.16    6.13   0 0.64156-0.95298-0.06685
 0.30154-0.76229-0.03163
  -8   2  -9   13.83    5.67   0 0.64403-0.95132-0.07049 0.30420-0.75987
 0.04570
  -7   2  -6   32.06    4.91   0 0.63946-0.90957-0.06377 0.29746-0.76432
 0.28722
  -4   2  -3 3248.10   22.68   0 0.64064-0.79545-0.06550 0.29966-0.76318
 0.52418
   2   2   0 3981.97   40.96   0 0.65246-0.57651-0.08307 0.31694-0.75135
 0.75116
  10   2   2  985.18   26.68   0 0.66771-0.28434-0.10655 0.34120-0.73477
 0.89481
  -7   3  -9   22.06    5.03   0 0.63829-0.90864-0.06206 0.41408-0.76545
 0.04996
  -5   3  -5 1113.55   12.59   0 0.63840-0.83164-0.06222 0.41429-0.76534
 0.36693
  -5   4  -9   53.42    6.30   0 0.64564-0.83925-0.07287 0.54169-0.75827
 0.04304
  -5   4  -8    4.45    5.54   0 0.64056-0.83454-0.06539 0.53511-0.76326
 0.12783
  -4   4  -6    9.20    4.10   0 0.63925-0.79451-0.06347 0.53339-0.76452
 0.28732
  -3   4  -5  299.33    7.85   0 0.64237-0.75970-0.06803 0.53736-0.76151
 0.36340
  -2   4  -4 1306.33   13.14   0 0.63879-0.71750-0.06280 0.53260-0.76496
 0.44628
   4   4  -1   66.56    6.53   0 0.64427-0.49205-0.07084 0.54092-0.75964
 0.68016
  -2   5  -7   27.12    5.40   0 0.64450-0.72416-0.07119 0.65828-0.75940
 0.20257
   1   5  -4   68.83    6.22   0 0.64431-0.60809-0.07091 0.65848-0.75959
 0.44096
   5   5  -2  421.12   10.06   0 0.64263-0.45238-0.06842 0.65630-0.76125
 0.60186
   9   5  -1  265.72   10.34   0 0.65268-0.30795-0.08340 0.67142-0.75112
 0.67251
   1   6  -7   74.23    7.38   0 0.63986-0.60429-0.06436 0.76867-0.76393
 0.20694
   2   6  -6   19.39    6.42   0 0.64110-0.56752-0.06618 0.77119-0.76274
 0.28589
   5   6  -4   11.01    5.64   0 0.64143-0.45245-0.06666 0.77200-0.76242
 0.44430
   8   6  -3  127.58    9.03   0 0.64897-0.34229-0.07783 0.78348-0.75493
 0.51685
  13   6  -2   42.68    9.39   0 0.65344-0.15569-0.08454 0.78998-0.75033
 0.59179
   6  -7  -3  193.63    9.48   0 0.64792-0.41959-0.07612-0.74381-0.75583
 0.52030
   0  -6  -4  359.73   12.67   0 0.65220-0.65354-0.08253-0.61956-0.75146
 0.43399
   7  -6  -1  130.81    6.95   0 0.64772-0.38094-0.07581-0.62782-0.75604
 0.67867
  12  -6   0  134.73    7.75   0 0.64998-0.19266-0.07920-0.62507-0.75374
 0.75683
   3  -5  -1   80.78    6.31   0 0.65164-0.53885-0.08169-0.50496-0.75203
 0.67354
   6  -5   0   20.52    6.02   0 0.65291-0.42476-0.08361-0.50413-0.75072
 0.75152
  11  -5   1    7.16    5.42   0 0.65319-0.23126-0.08402-0.50352-0.75043
 0.83256
  12  -5   1    7.69    4.41   0 0.64717-0.18797-0.07500-0.51214-0.75659
 0.83832
   7  -4   1    9.56    4.59   0 0.64775-0.37998-0.07587-0.39462-0.75600
 0.83610
  14  -4   2   54.63    6.03   0 0.65118-0.11601-0.08100-0.39007-0.75251
 0.91370
  15  -4   2    6.54    5.49   0 0.64823-0.07290-0.07658-0.39369-0.75552
 0.91673
  16  -4   2    4.08    4.45   0 0.64701-0.03469-0.07475-0.39587-0.75676
 0.91815
  17  -4   2   14.68    4.70   0 0.64661 0.00412-0.07417-0.39545-0.75715
 0.91909
  18  -4   2    7.13    4.71   0 0.64701 0.04127-0.07475-0.39428-0.75676
 0.91878
  19  -4   2   49.18    6.77   0 0.64857 0.07908-0.07709-0.39324-0.75518
 0.91685
  -1  -3  -1 1018.93   18.20   0 0.65728-0.69688-0.09025-0.26193-0.74611
 0.66603
   9  -3   2  925.11   12.14   0 0.65208-0.30836-0.08235-0.27149-0.75158
 0.91122
  17  -2   3  130.12    7.01   0 0.65502-0.00347-0.08681-0.14948-0.74851
 0.98897
  -9  -1 -10   28.02    6.78   0
 0.65156-0.99870-0.08158-0.03399-0.75211-0.04100
  -9  -1  -9   13.69    6.10   0 0.65185-0.99864-0.08201-0.03303-0.75181
 0.03762
  14  -1   3  312.15    8.84   0 0.64999-0.11135-0.07920-0.04058-0.75374
 0.99268
  15  -1   3  588.81   10.83   0 0.64754-0.07240-0.07554-0.04335-0.75622
 0.99628
  19  -1   3   26.81    6.07   0 0.64790 0.08057-0.07608-0.04236-0.75586
 0.99615
  20  -1   3   20.94    6.14   0 0.65156 0.11538-0.08157-0.03743-0.75212
 0.99301
  21  -1   3  142.54    9.07   0 0.65534 0.15007-0.08729-0.03110-0.74817
 0.98867
  -9   0 -10    8.27    6.74   0 0.64960-0.99604-0.07862
 0.08096-0.75413-0.03929
  -9   0  -9   11.17    5.80   0 0.64908-0.99583-0.07785 0.07960-0.75466
 0.04100
  14   0   3 1457.97   17.47   0 0.65461-0.11742-0.08618 0.08453-0.74894
 0.98899
  15   0   3    5.76    5.51   0 0.65089-0.07678-0.08057 0.07956-0.75280
 0.99351
  19   0   3   35.21    6.79   0 0.65126 0.07789-0.08111 0.07966-0.75243
 0.99388
  20   0   3   41.70    7.68   0 0.65369 0.11391-0.08479 0.08369-0.74990
 0.99017
  -8   1  -7  261.25    8.11   0 0.65128-0.95925-0.08114 0.19968-0.75241
 0.19653
  -6   2  -5    6.07    3.75   0 0.64737-0.87886-0.07530 0.31052-0.75639
 0.35894
  -5   2  -4  654.59   10.46   0 0.64914-0.84189-0.07794 0.31297-0.75460
 0.43650
  -6   3  -7  385.39    7.94   0 0.64827-0.87989-0.07664 0.42965-0.75548
 0.19927
  -4   4  -7   14.79    5.31   0 0.65322-0.80826-0.08407 0.55446-0.75040
 0.19445
   0   4  -3   41.79    5.03   0 0.65038-0.65285-0.07980 0.55128-0.75333
 0.51656
   8   4   0   82.09    8.37   0 0.66098-0.35486-0.09593 0.56534-0.74211
 0.74264
  -2   5  -8   18.27    5.89   0 0.65274-0.73156-0.08335 0.67122-0.75090
 0.11535
  -1   5  -6  112.77    6.17   0 0.64997-0.68997-0.07918 0.66733-0.75375
 0.27694
   0   5  -5  354.18    8.56   0 0.65078-0.65183-0.08039 0.66818-0.75292
 0.35545
   3   5  -3  102.86    6.76   0 0.65001-0.53538-0.07923 0.66685-0.75371
 0.51559
   2   6  -7   63.99    7.02   0 0.65438-0.57928-0.08583 0.79121-0.74918
 0.19255
   4   6  -5   32.92    6.02   0 0.65278-0.50070-0.08341 0.78865-0.75085
 0.35390
   6   6  -4   68.16    7.35   0 0.65627-0.42740-0.08870 0.79447-0.74719
 0.42878
  14   6  -2   19.76    8.55   0 0.66037-0.12505-0.09500 0.80055-0.74277
 0.58444
   3  -7  -4  177.05    9.82   0 0.66358-0.54931-0.10006-0.71958-0.73883
 0.42464
   5  -7  -3   20.24    7.71   0 0.66316-0.47357-0.09940-0.72189-0.73930
 0.50461
   8  -7  -2   72.02    7.68   0 0.65923-0.35399-0.09334-0.72671-0.74361
 0.58909
   6  -6  -1   97.84    6.79   0 0.66020-0.43165-0.09483-0.60838-0.74256
 0.66585
  10  -6   0  101.50    6.86   0 0.66145-0.27943-0.09676-0.60674-0.74118
 0.74449
  11  -6   0  146.43    6.69   0 0.65498-0.23559-0.08685-0.61686-0.74815
 0.75147
  10  -5   1   28.35    5.45   0 0.65977-0.27774-0.09417-0.49244-0.74302
 0.82492
   3  -4   0  174.74    7.14   0 0.65613-0.54256-0.08860-0.38126-0.74693
 0.74747
  12  -4   2  150.01    6.42   0 0.65953-0.20057-0.09380-0.37637-0.74328
 0.90458
  13  -4   2  231.62    7.19   0 0.65459-0.15765-0.08627-0.38423-0.74856
 0.90992
   4  -3   1  304.78    8.56   0 0.66222-0.51007-0.09795-0.25515-0.74034
 0.82020
  -8  -2  -7  302.22   11.47   0 0.66838-0.97529-0.10756-0.12714-0.73342
 0.17772
   3  -2   1  791.84   13.84   0 0.65779-0.54431-0.09113-0.14497-0.74516
 0.82468
   7  -2   2 1281.54   15.03   0 0.65460-0.38746-0.08628-0.15031-0.74855
 0.90852
  14  -2   3 1017.34   13.05   0 0.66101-0.12418-0.09607-0.13978-0.74167
 0.98221
  15  -2   3  188.04    7.52   0 0.65768-0.08282-0.09097-0.14457-0.74528
 0.98603
  16  -2   3   90.17    6.30   0 0.65557-0.04230-0.08775-0.14797-0.74753
 0.98824
  18  -2   3  149.81    7.19   0 0.65563 0.03445-0.08784-0.14798-0.74746
 0.98880
  19  -2   3  335.06    9.43   0 0.65718 0.07118-0.09021-0.14495-0.74581
 0.98741
  20  -2   3   37.92    6.45   0 0.65948 0.10754-0.09372-0.14134-0.74334
 0.98475
  21  -2   3    0.22    6.14   0 0.66070 0.14437-0.09560-0.13919-0.74201
 0.98046
   6  -1   2 3544.85   27.93   0 0.66281-0.43355-0.09886-0.02019-0.73969
 0.89943
  13  -1   3   39.43    5.52   0 0.65710-0.15783-0.09009-0.02864-0.74589
 0.98655
  22  -1   3   -0.33    6.49   0 0.65988 0.18300-0.09433-0.02317-0.74290
 0.98352
  -7   0  -5  313.79    9.39   0 0.66438-0.93383-0.10130 0.10074-0.73794
 0.33971
  13   0   3  665.76   12.57   0 0.66188-0.16299-0.09743 0.09656-0.74071
 0.98111
  21   0   3   64.56    7.50   0 0.65903 0.14641-0.09304 0.09300-0.74382
 0.98516
  22   0   3    5.73    7.48   0 0.66285 0.18059-0.09892 0.09901-0.73965
 0.97899
  -8   1  -8  149.89    7.05   0 0.66232-0.97056-0.09811 0.21488-0.74023
 0.10437
  17   1   3  881.06   15.97   0 0.66799-0.01492-0.10695 0.22531-0.73386
 0.97365
  18   1   3  163.59    9.68   0 0.66915 0.02189-0.10878 0.22760-0.73253
 0.97311
  -7   2  -7    7.09    4.09   0 0.65534-0.92610-0.08740 0.32227-0.74777
 0.19184
  -6   3 -10   13.92    6.29   0 0.65815-0.89381-0.09168
 0.44580-0.74477-0.05024
  -6   3  -9    3.32    5.11   0 0.66070-0.89348-0.09559 0.44785-0.74201
 0.02579
  -6   3  -8   89.31    6.01   0 0.65658-0.88967-0.08929 0.44162-0.74645
 0.11101
  -5   3  -6  258.46    7.43   0 0.65960-0.85345-0.09391 0.44574-0.74320
 0.26579
  -2   3  -3  231.49    7.23   0 0.65906-0.73733-0.09307 0.44491-0.74379
 0.50466
  17   3   2   37.06   11.70   0 0.69234-0.03974-0.14668 0.50056-0.70375
 0.86361
  18   3   2   25.64   11.77   0 0.68957 0.00120-0.14201 0.49585-0.70742
 0.86740
  -4   4  -8   38.71    5.53   0 0.66138-0.81715-0.09665 0.56584-0.74126
 0.10470
  -3   4  -6   89.32    5.47   0 0.66242-0.77916-0.09826 0.56748-0.74012
 0.26185
   2   4  -2   74.73    6.07   0 0.65951-0.58218-0.09377 0.56459-0.74330
 0.58172
  -1   5  -7   21.35    5.33   0 0.66205-0.70304-0.09769 0.68600-0.74053
 0.18282
   6   5  -2  809.57   12.90   0 0.66301-0.43407-0.09917 0.68699-0.73947
 0.57971
  10   5  -1   37.03    7.14   0 0.67222-0.28931-0.11363 0.70174-0.72897
 0.64851
   3   6  -6   83.53    6.85   0 0.65612-0.54352-0.08858 0.79377-0.74695
 0.26897
   9   6  -3    2.08    6.71   0 0.66604-0.32026-0.10388 0.80632-0.73608
 0.49435
   7  -7  -2    7.11    6.54   0 0.66827-0.40078-0.10759-0.71239-0.73361
 0.57671
   1  -6  -3  195.54    9.52   0 0.66813-0.63003-0.10738-0.59560-0.73376
 0.49781
   3  -6  -2   35.05    6.01   0 0.66651-0.55218-0.10483-0.59885-0.73561
 0.57984
   9  -6   0  179.17    7.94   0 0.66936-0.32516-0.10932-0.59429-0.73235
 0.73616
   5  -5   0  495.64   10.30   0 0.66765-0.47653-0.10663-0.48008-0.73431
 0.73625
   9  -5   1  227.03    7.24   0 0.66857-0.32457-0.10807-0.47871-0.73326
 0.81603
   6  -4   1  546.09    9.41   0 0.66298-0.43411-0.09934-0.37087-0.73956
 0.82056
  11  -4   2  811.69   11.21   0 0.66571-0.24478-0.10358-0.36608-0.73652
 0.89802
  -3  -3  -2  105.52   10.14   0 0.67869-0.79357-0.12426-0.22789-0.72127
 0.56217
   1  -3   0  622.38   12.87   0 0.66767-0.63042-0.10666-0.24625-0.73429
 0.73475
   8  -3   2 1127.67   12.55   0 0.66384-0.35774-0.10066-0.25242-0.73861
 0.89857
  -2  -2  -1 1071.97   25.65   0 0.67296-0.75027-0.11503-0.12017-0.72816
 0.64797
  13  -2   3  978.53   12.49   0 0.66574-0.16720-0.10362-0.13208-0.73648
 0.97685
  -7  -1  -5  372.79   10.99   0 0.67430-0.94322-0.11718-0.00080-0.72656
 0.32907
  12  -1   3  198.05    7.33   0 0.66391-0.20381-0.10077-0.01763-0.73853
 0.97822
  -8   0  -7 2438.70   20.83   0 0.66967-0.97771-0.10980 0.10927-0.73200
 0.17586
  -6   0  -4  133.39    7.57   0 0.67176-0.90304-0.11312 0.11247-0.72956
 0.41132
  -5   0  -3    3.27    4.48   0 0.66808-0.86083-0.10730 0.10734-0.73382
 0.49433
  -2   0  -1 1930.26   37.61   0 0.67202-0.74996-0.11353 0.11321-0.72926
 0.64896
  12   0   3   32.19    6.23   0 0.67100-0.21083-0.11192 0.11120-0.73045
 0.97017
  -8   1 -10   18.37    6.24   0 0.66509-0.97411-0.10262
 0.22018-0.73721-0.05569
  -8   1  -9    2.78    5.27   0 0.66469-0.97510-0.10199 0.22031-0.73766
 0.02268
  -7   1  -6   89.93    5.71   0 0.66874-0.93916-0.10833 0.22522-0.73307
 0.25574
  -3   1  -2 1340.57   19.12   0 0.66966-0.78583-0.10979 0.22681-0.73201
 0.57217
  15   1   3  575.43   13.34   0 0.67507-0.09914-0.11841 0.23624-0.72565
 0.96562
  16   1   3   90.81    7.45   0 0.66949-0.05501-0.10953 0.22739-0.73220
 0.97142
  19   1   3   26.89    6.62   0 0.66988 0.06016-0.11014 0.22842-0.73175
 0.97124
  20   1   3   19.78    7.38   0 0.67355 0.09355-0.11598 0.23376-0.72746
 0.96742
  -7   2 -10  258.63    9.62   0 0.66666-0.93888-0.10506
 0.34014-0.73544-0.05797
  -7   2  -9   14.30    5.45   0 0.66819-0.93930-0.10748 0.34249-0.73369
 0.01893
  -7   2  -8   41.72    5.24   0 0.66473-0.93568-0.10205 0.33671-0.73762
 0.10190
  -6   2  -6    6.99    4.29   0 0.67014-0.90242-0.11055 0.34595-0.73145
 0.25306
  -2   2  -2   74.37    5.89   0 0.66298-0.74083-0.09932 0.33382-0.73957
 0.57955
  -4   3  -5  413.59    8.61   0 0.66575-0.82175-0.10364 0.45584-0.73647
 0.33814
  -3   3  -4  283.21    7.51   0 0.66661-0.78386-0.10499 0.45709-0.73549
 0.41653
  16   3   2  151.39   16.74   0 0.70285-0.08853-0.16510 0.51796-0.68915
 0.84905
  19   3   2   52.33   12.42   0 0.69055 0.03882-0.14389 0.49745-0.70617
 0.86533
  -4   4  -9   32.62    5.14   0 0.66372-0.82114-0.10048 0.57017-0.73874
 0.02390
  -2   4  -5  290.09    7.39   0 0.66544-0.74482-0.10316 0.57300-0.73681
 0.33805
  -1   4  -4 1656.67   14.50   0 0.66368-0.70410-0.10042 0.57041-0.73879
 0.41916
   5   4  -1   27.89    5.78   0 0.67353-0.48299-0.11594 0.58627-0.72748
 0.64721
  -1   5  -8  104.53    7.15   0 0.66934-0.71092-0.10928 0.69637-0.73238
 0.09482
   0   5  -6  160.56    6.60   0 0.66771-0.67103-0.10671 0.69438-0.73425
 0.25601
   1   5  -5  331.86    8.18   0 0.66915-0.63338-0.10898 0.69652-0.73260
 0.33332
   2   5  -4  115.54    6.56   0 0.66377-0.58948-0.10056 0.68819-0.73868
 0.41923
   4   5  -3  202.28    7.37   0 0.66948-0.51788-0.10951 0.69719-0.73221
 0.49214
   4   6  -6    3.69    5.63   0 0.66663-0.51702-0.10502 0.81456-0.73547
 0.25926
   5   6  -5    8.83    5.56   0 0.66776-0.47778-0.10679 0.81032-0.73419
 0.33559
   7   6  -4   11.99    5.99   0 0.66831-0.40210-0.10766 0.81450-0.73356
 0.41472
  10   6  -3   64.12    8.15   0 0.67335-0.29187-0.11566 0.82124-0.72769
 0.48707
   4  -7  -3    6.73    7.69   0 0.67678-0.52254-0.12049-0.69859-0.72372
 0.48855
   5  -6  -1  149.47    7.52   0 0.67489-0.48363-0.11746-0.58558-0.72598
 0.65022
   8  -6   0   27.19    5.79   0 0.67818-0.37122-0.12276-0.57997-0.72202
 0.72522
  -4  -5  -5   87.70   13.33   0 0.69829-0.85140-0.15645-0.42896-0.69582
 0.29968
  -3  -5  -4 1710.34   26.66   0 0.68699-0.80145-0.13725-0.44828-0.71097
 0.39403
   0  -5  -2  141.30    7.62   0 0.67559-0.67567-0.11858-0.46774-0.72515
 0.56853
   2  -5  -1   30.02    5.59   0 0.67521-0.59886-0.11797-0.46816-0.72560
 0.64878
   8  -5   1  484.63    8.99   0 0.67842-0.37210-0.12315-0.46351-0.72173
 0.80399
  17  -5   2   37.28    6.76   0 0.67724-0.02570-0.12124-0.46431-0.72316
 0.88634
   0  -4  -1   66.37    6.02   0 0.67642-0.67693-0.11992-0.34938-0.72415
 0.64632
  10  -4   2   83.48    5.83   0 0.67470-0.29201-0.11714-0.35273-0.72621
 0.88884
  -6  -3  -5  135.89   13.94   0 0.72314-0.95282-0.20169-0.15034-0.65774
 0.26072
  14  -3   3   39.57    4.88   0 0.67718-0.13950-0.12114-0.23144-0.72324
 0.96288
  15  -3   3   11.24    4.90   0 0.67530-0.10049-0.11811-0.23371-0.72550
 0.96732
  16  -3   3  121.63    6.24   0 0.67267-0.05904-0.11391-0.23808-0.72861
 0.96982
  17  -3   3   18.83    4.79   0 0.67194-0.02053-0.11275-0.23918-0.72946
 0.97126
  18  -3   3   74.91    5.47   0 0.67176 0.01859-0.11245-0.23973-0.72968
 0.97130
  19  -3   3   11.44    6.07   0 0.67252 0.05559-0.11367-0.23819-0.72878
 0.97039
  20  -3   3   57.42    7.06   0 0.67429 0.09259-0.11650-0.23469-0.72669
 0.96854
  -8  -2 -10   11.58    8.06   0
 0.68300-0.99196-0.13064-0.10220-0.71605-0.07731
  -8  -2  -8    2.79    6.69   0 0.68374-0.99141-0.13186-0.10108-0.71512
 0.07958
   6  -2   2  664.28   11.24   0 0.67490-0.44565-0.11746-0.11836-0.72598
 0.88612
  12  -2   3  516.34    9.62   0 0.67236-0.21224-0.11341-0.12198-0.72897
 0.96914
  -8  -1  -7  227.05    8.76   0 0.67797-0.98547-0.12242 0.00509-0.72228
 0.16647
  -5  -1  -3  271.88   12.35   0 0.69041-0.88227-0.14299 0.02461-0.70651
 0.46708
  11  -1   3   28.80    4.99   0 0.67439-0.25291-0.11666-0.00162-0.72658
 0.96663
  -8   0 -10   49.71    7.75   0 0.67923-0.98971-0.12447
 0.12577-0.72073-0.07232
  -8   0  -8    4.36    5.92   0 0.68218-0.98791-0.12929 0.12892-0.71708
 0.08291
   6   0   2   17.50    5.49   0 0.67412-0.44297-0.11622 0.11458-0.72690
 0.88743
  14   1   3  283.20   10.27   0 0.68130-0.14234-0.12784 0.24425-0.71819
 0.95814
  21   1   3  123.79    8.41   0 0.67837 0.12814-0.12308 0.24153-0.72178
 0.96172
   0   2  -1 1759.39   21.75   0 0.67218-0.67357-0.11312 0.34784-0.72919
 0.64914
  -5   3  -7   43.48    5.07   0 0.67297-0.86739-0.11437 0.46593-0.72826
 0.17139
   0   3  -2   15.39    5.17   0 0.67316-0.67393-0.11469 0.46726-0.72803
 0.56901
   2   3  -1  954.88   14.98   0 0.67376-0.59844-0.11565 0.46799-0.72732
 0.64723
  20   3   2   32.01   12.15   0 0.69693 0.07036-0.15410 0.50744-0.69771
 0.85778
  -3   4  -7   38.31    5.27   0 0.67356-0.79224-0.11532 0.58514-0.72756
 0.16978
   1   4  -3  589.04   10.16   0 0.67887-0.64258-0.12388 0.59349-0.72118
 0.48123
   7   5  -2  593.21   12.81   0 0.68188-0.41490-0.12880 0.71668-0.71746
 0.55756
   6   6  -5   78.57    7.66   0 0.67954-0.45210-0.12497 0.83071-0.72036
 0.32162
   2  -7  -4    4.01    7.35   0 0.68766-0.61342-0.13898-0.68266-0.71008
 0.39737
   6  -7  -2  116.73    8.32   0 0.68097-0.45258-0.12789-0.69178-0.71858
 0.56337
   9  -7  -1   40.53    6.72   0 0.68291-0.34002-0.13108-0.68925-0.71616
 0.64077
  -2  -6  -5  193.21   13.25   0 0.68848-0.76554-0.14036-0.56136-0.70901
 0.31386
  -1  -6  -4  261.84   11.55   0 0.68837-0.72725-0.14018-0.56194-0.70915
 0.39369
   2  -6  -2   15.26    6.21   0 0.68727-0.61172-0.13833-0.56456-0.71058
 0.55399
  13  -6   1   57.83    6.62   0 0.68263-0.18584-0.13061-0.57314-0.71652
 0.79919
  14  -6   1  172.19    6.84   0 0.67925-0.14359-0.12507-0.57828-0.72071
 0.80433
   4  -5   0   12.16    5.26   0 0.68521-0.53229-0.13490-0.45242-0.71323
 0.71525
  14  -5   2   28.63    5.85   0 0.68295-0.14848-0.13114-0.45548-0.71611
 0.87863
  15  -5   2   13.77    4.67   0 0.67957-0.10513-0.12559-0.46166-0.72032
 0.88181
  16  -5   2   49.34    5.62   0 0.67842-0.06575-0.12373-0.46266-0.72173
 0.88521
  -2  -4  -2   57.18    7.29   0 0.68681-0.76366-0.13756-0.33168-0.71118
 0.55260
   2  -4   0  674.20   11.76   0 0.68250-0.60686-0.13040-0.33907-0.71667
 0.71801
   5  -4   1   29.10    4.24   0 0.67938-0.48854-0.12528-0.34394-0.72055
 0.80142
   9  -4   2  828.98   11.56   0 0.68274-0.33863-0.13080-0.33911-0.71637
 0.87764
  -7  -3  -7  366.19   15.26   0 0.70615-0.97517-0.17100-0.17869-0.68442
 0.12858
   7  -3   2  267.76    6.96   0 0.67845-0.41085-0.12377-0.22928-0.72169
 0.88181
  13  -3   3  215.27    7.01   0 0.68257-0.18471-0.13052-0.22248-0.71659
 0.95735
  -8  -2  -9    9.34    6.04   0
 0.68814-0.99566-0.13978-0.09328-0.70946-0.00429
  11  -2   3 1131.51   13.09   0 0.68038-0.25928-0.12692-0.10862-0.71932
 0.95919
  -8  -1 -10   25.43    7.39   0 0.68705-0.99662-0.13795
 0.02220-0.71088-0.08214
  -8  -1  -8  145.91    8.04   0 0.68865-0.99673-0.14063 0.02366-0.70879
 0.07407
  -6  -1  -4  603.12   14.47   0 0.68880-0.91929-0.14090 0.02278-0.70859
 0.39003
  10  -1   3  219.68    7.54   0 0.68614-0.30303-0.13645 0.01811-0.71204
 0.95182
  -8   0  -9    4.72    5.63   0 0.68435-0.99095-0.13346
 0.13406-0.71434-0.00087
  11   0   3  697.67   12.44   0 0.68381-0.26190-0.13256 0.13167-0.71502
 0.95488
  -7   1  -7  238.49    7.84   0 0.68423-0.95445-0.13326 0.25052-0.71449
 0.15817
  -6   1  -5  172.88    6.37   0 0.68190-0.91366-0.12942 0.24642-0.71742
 0.31963
   7   1   2  197.04   11.28   0 0.68986-0.42186-0.14269 0.25928-0.70719
 0.86674
  13   1   3   42.51    6.94   0 0.69197-0.19087-0.14625 0.26290-0.70440
 0.94440
  22   1   3    4.46    7.14   0 0.68409 0.15898-0.13303 0.24991-0.71467
 0.95490
  -6   2  -7    4.76    4.44   0 0.68212-0.91525-0.12977 0.36699-0.71715
 0.16203
  -5   2  -5   42.56    4.87   0 0.68043-0.87405-0.12700 0.36114-0.71926
 0.32110
  -4   2  -4  271.60    7.39   0 0.68480-0.83981-0.13420 0.36828-0.71377
 0.39510
  -3   2  -3 4003.73   24.96   0 0.68072-0.79734-0.12748 0.36164-0.71890
 0.47961
  -5   3 -10   12.62    5.21   0 0.67951-0.87492-0.12550
 0.47903-0.72039-0.07399
  -5   3  -9   17.78    5.15   0 0.68094-0.87654-0.12784 0.48111-0.71862
 0.00369
  -5   3  -8   98.84    5.38   0 0.67947-0.87385-0.12544 0.47796-0.72044
 0.08420
  -4   3  -6  479.18    8.82   0 0.68480-0.84031-0.13422 0.48601-0.71376
 0.23588
   5   3   0  726.16   16.40   0 0.69215-0.50163-0.14656 0.49871-0.70415
 0.70383
  21   3   2   33.41   12.15   0 0.70428 0.10234-0.16766 0.51951-0.68717
 0.84715
  -3   4  -9   11.71    5.63   0 0.68181-0.79991-0.12926 0.59994-0.71754
 0.00233
  -3   4  -8    1.43    4.12   0 0.67951-0.79770-0.12550 0.59628-0.72039
 0.08507
  -2   4  -6   51.71    4.97   0 0.68279-0.76183-0.13088 0.60044-0.71631
 0.23871
   3   4  -2  806.06   12.08   0 0.68370-0.57009-0.13238 0.60227-0.71516
 0.55524
   9   4   0   63.44    7.47   0 0.69093-0.34664-0.14450 0.61515-0.70578
 0.70524
   0   5  -8   14.34    5.82   0 0.68446-0.68708-0.13365 0.72187-0.71419
 0.07742
   0   5  -7   32.79    4.66   0 0.67902-0.68175-0.12470 0.71214-0.72099
 0.16293
   1   5  -6  119.72    6.31   0 0.68489-0.64861-0.13436 0.72249-0.71365
 0.23501
   2   5  -5   48.54    5.56   0 0.68597-0.61201-0.13615 0.72424-0.71227
 0.31350
   3   5  -4 1582.19   15.46   0 0.68185-0.56891-0.12934 0.71733-0.71748
 0.39824
   5   5  -3  248.01    8.47   0 0.68733-0.49721-0.13842 0.72645-0.71051
 0.47067
  11   5  -1    3.89    6.72   0 0.68751-0.26638-0.13873 0.72706-0.71027
 0.62985
   5   6  -6   78.19    6.71   0 0.68236-0.49253-0.13017 0.83563-0.71685
 0.23899
   8   6  -4    9.49    6.01   0 0.68181-0.37625-0.12927 0.83437-0.71754
 0.39914
  11   6  -3   23.18    7.23   0 0.68318-0.26310-0.13152 0.83688-0.71582
 0.47673
   3  -7  -3   31.59    7.49   0 0.69445-0.58029-0.15036-0.66876-0.70111
 0.46533
   5  -7  -2  169.38    9.08   0 0.69426-0.50418-0.15005-0.66983-0.70136
 0.54575
   8  -7  -1   24.27    6.65   0 0.69178-0.38738-0.14580-0.67481-0.70471
 0.62903
  -3  -6  -6  104.45   14.15   0 0.70822-0.82543-0.17462-0.52593-0.68138
 0.20526
   0  -6  -3    3.24    7.15   0 0.69675-0.69739-0.15433-0.54869-0.69795
 0.46094
   4  -6  -1   10.65    5.46   0 0.68974-0.53663-0.14235-0.56063-0.70742
 0.63083
   7  -6   0   33.62    5.53   0 0.68892-0.42202-0.14097-0.56253-0.70850
 0.71139
  11  -6   1  355.83    9.68   0 0.69308-0.27317-0.14803-0.55558-0.70296
 0.78609
  12  -6   1  420.17    8.79   0 0.68700-0.22863-0.13774-0.56601-0.71100
 0.79298
  -2  -5  -3  240.92   10.69   0 0.69379-0.77009-0.14923-0.43640-0.70201
 0.46462
   7  -5   1  545.77    9.58   0 0.68940-0.42257-0.14176-0.44504-0.70787
 0.78961
  12  -5   2   30.25    5.72   0 0.69134-0.23301-0.14506-0.44256-0.70530
 0.86649
  13  -5   2   55.46    5.33   0 0.68683-0.19028-0.13746-0.44990-0.71122
 0.87326
   8  -4   2   75.92    5.49   0 0.69261-0.38645-0.14721-0.32251-0.70360
 0.86388
  17  -4   3   49.51    6.00   0 0.69201-0.04161-0.14620-0.32372-0.70440
 0.94598
  18  -4   3   30.57    6.02   0 0.69170-0.00204-0.14568-0.32421-0.70481
 0.94683
  19  -4   3   21.02    6.62   0 0.69099 0.03694-0.14446-0.32535-0.70577
 0.94583
   3  -3   1 1468.53   16.54   0 0.68805-0.57414-0.13950-0.21326-0.70964
 0.78945
  12  -3   3  357.26    8.05   0 0.68818-0.22887-0.13971-0.21316-0.70947
 0.94975
  10  -2   3  293.97    7.80   0 0.69050-0.30753-0.14363-0.09216-0.70642
 0.94641
  -8  -1  -9    1.78    5.57   0 0.68950-0.99962-0.14194
 0.02694-0.70773-0.00527
   2  -1   1 3305.08   34.41   0 0.68979-0.61437-0.14243 0.02324-0.70736
 0.78678
   5  -1   2 2904.27   25.51   0 0.69277-0.50178-0.14749 0.02856-0.70339
 0.86295
  -7   0  -6  249.19    7.74   0 0.69247-0.96201-0.14699 0.14660-0.70378
 0.22674
  -7   1 -10   31.30    6.25   0 0.69009-0.96134-0.14293
 0.26198-0.70696-0.08653
  -7   1  -9   -0.78    5.02   0 0.69420-0.96308-0.14994
 0.26846-0.70145-0.01417
  -7   1  -8   17.88    5.20   0 0.69137-0.96177-0.14510 0.26326-0.70526
 0.06990
  -5   1  -4 2141.64   19.84   0 0.68917-0.88242-0.14139 0.25821-0.70817
 0.38963
  -4   1  -3  599.22   11.80   0 0.68766-0.84240-0.13883 0.25579-0.71015
 0.47084
  -6   2 -10   27.92    6.08   0 0.68935-0.92200-0.14169
 0.37777-0.70793-0.08618
  -6   2  -9    4.04    5.45   0 0.69286-0.92370-0.14765
 0.38250-0.70326-0.01161
  -6   2  -8   83.47    5.56   0 0.69043-0.92233-0.14352 0.37865-0.70650
 0.07058
  -3   3  -5  119.09    6.16   0 0.69237-0.80940-0.14681 0.49884-0.70392
 0.30540
  -1   3  -3 1050.52   12.86   0 0.69015-0.73003-0.14303 0.49488-0.70688
 0.46740
   9   3   1  523.98   21.83   0 0.72643-0.38149-0.20885 0.56127-0.65189
 0.73167
  -2   4  -7   25.16    5.31   0 0.69287-0.77174-0.14766 0.61762-0.70325
 0.14572
  -1   4  -5  424.94    8.00   0 0.68755-0.72792-0.13865 0.60840-0.71029
 0.31160
   0   4  -4 2348.05   16.91   0 0.68683-0.68858-0.13746 0.60744-0.71122
 0.39179
  12   5  -1   10.17    7.59   0 0.70125-0.24082-0.16220 0.75013-0.69161
 0.61299
   6   6  -6  179.52    7.68   0 0.69407-0.46571-0.14972 0.85522-0.70162
 0.22272
   7   6  -5   30.32    6.22   0 0.69121-0.42389-0.14483 0.85065-0.70547
 0.30678
   9   6  -4   29.00    7.49   0 0.69203-0.34783-0.14623 0.85274-0.70437
 0.38592
  12   6  -3   32.34    7.65   0 0.69287-0.23320-0.14766 0.85300-0.70325
 0.46369
   7  -7  -1   60.72    7.48   0 0.70120-0.43502-0.16199-0.65772-0.69190
 0.61609
   6  -6   0    4.74    5.25   0 0.69962-0.47054-0.15920-0.54353-0.69416
 0.69574
  10  -6   1   15.75    5.79   0 0.69957-0.31752-0.15913-0.54486-0.69422
 0.77699
   1  -5  -1   79.54    6.88   0 0.69988-0.66251-0.15965-0.42667-0.69380
 0.61556
  11  -5   2  250.05    7.73   0 0.69702-0.27654-0.15467-0.43202-0.69780
 0.85904
  -6  -4  -7    8.06   10.19   0 0.73423-0.96631-0.22440-0.24383-0.63799
 0.08310
   4  -4   1   57.20    5.14   0 0.69861-0.54675-0.15744-0.31289-0.69558
 0.77630
  14  -4   3  117.53    6.69   0 0.69889-0.16313-0.15794-0.31176-0.69518
 0.93655
  15  -4   3   37.40    5.40   0 0.69544-0.12062-0.15195-0.31783-0.69998
 0.94106
  16  -4   3   12.62    4.38   0 0.69348-0.08140-0.14858-0.32118-0.70265
 0.94423
   6  -3   2 1161.00   13.08   0 0.69456-0.46562-0.15043-0.20270-0.70118
 0.86092
  11  -3   3  212.20    6.54   0 0.69547-0.27475-0.15200-0.20081-0.69994
 0.94022
  -7  -2  -6   37.89    6.22   0 0.70724-0.97628-0.17274-0.06001-0.68308
 0.20595
   2  -2   1 1122.56   16.74   0 0.69676-0.62173-0.15423-0.08198-0.69816
 0.77762
   5  -2   2 1095.09   13.89   0 0.69704-0.50658-0.15471-0.08146-0.69777
 0.85730
   9  -1   3  996.50   13.28   0 0.70075-0.35637-0.16120 0.04201-0.69255
 0.93235
  10   0   3  447.23   10.44   0 0.69940-0.31603-0.15881 0.15745-0.69447
 0.93428
  -1   1  -1 8721.12   58.05   0 0.69491-0.73413-0.15102 0.26846-0.70071
 0.62075
  12   1   3  199.34    9.11   0 0.70527-0.24418-0.16922 0.28440-0.68599
 0.92559
  -5   2  -6   78.98    5.10   0 0.69913-0.89238-0.15835 0.39290-0.69485
 0.21718
  -4   3 -10   43.62    6.06   0 0.69803-0.85499-0.15643
 0.50916-0.69639-0.09826
  -4   3  -8  126.92    6.19   0 0.70083-0.85493-0.16133 0.51451-0.69244
 0.05626
  -4   3  -7   36.93    4.77   0 0.69539-0.85076-0.15185 0.50394-0.70005
 0.14298
  -2   3  -4  258.67    6.86   0 0.69491-0.77318-0.15102 0.50316-0.70071
 0.38173
  -2   4  -9   29.10    5.76   0 0.69815-0.77829-0.15664
 0.62702-0.69622-0.01928
  -2   4  -8   51.45    5.59   0 0.69762-0.77704-0.15572 0.62547-0.69697
 0.06044
   6   4  -1  523.07   11.40   0 0.70096-0.47072-0.16156 0.63160-0.69225
 0.61262
   1   5  -8  115.28    6.66   0 0.69877-0.66305-0.15772 0.74541-0.69535
 0.05810
   1   5  -7   19.21    4.32   0 0.69457-0.65853-0.15044 0.73737-0.70118
 0.14370
   2   5  -6    5.86    4.94   0 0.70075-0.62498-0.16119 0.74878-0.69256
 0.21510
   4   5  -4  203.49    7.24   0 0.69894-0.54689-0.15802 0.74604-0.69512
 0.37545
   8   5  -2   89.82    7.09   0 0.69873-0.39242-0.15765 0.74536-0.69541
 0.53533
   8   6  -5    7.27    6.70   0 0.70154-0.39550-0.16258 0.86869-0.69142
 0.29377
  10   6  -4    8.02    6.77   0 0.70208-0.31930-0.16353 0.86915-0.69065
 0.37374
  13   6  -3   20.70    7.12   0 0.70131-0.20188-0.16218 0.86720-0.69175
 0.45190
   1  -7  -4   82.73    9.08   0 0.70805-0.67272-0.17408-0.64420-0.68186
 0.36481
   4  -7  -2   16.70    7.28   0 0.70880-0.55824-0.17543-0.64511-0.68073
 0.52240
   3  -6  -1   74.04    7.22   0 0.70752-0.59593-0.17311-0.52985-0.68266
 0.60356
   9  -6   1   68.57    6.52   0 0.70694-0.36571-0.17207-0.53230-0.68352
 0.76398
  -1  -5  -2   77.08    7.64   0 0.71054-0.75121-0.17860-0.40691-0.67808
 0.51922
   3  -5   0    6.62    5.22   0 0.70455-0.59059-0.16779-0.41849-0.68705
 0.68970
   6  -5   1  145.80    6.42   0 0.70169-0.47374-0.16272-0.42452-0.69120
 0.77154
  10  -5   2   71.67    6.04   0 0.70443-0.32425-0.16758-0.42066-0.68723
 0.84754
   7  -4   2  433.55    8.49   0 0.70536-0.43985-0.16922-0.30183-0.68587
 0.84548
  13  -4   3  197.60    7.02   0 0.70273-0.20662-0.16455-0.30714-0.68970
 0.92918
  -7  -3  -9   24.20    9.00   0
 0.71709-0.98645-0.19074-0.15914-0.66778-0.04601
  -7  -3  -8    6.58    7.83   0 0.71879-0.98730-0.19393-0.15638-0.66502
 0.03070
  10  -3   3  143.13    5.86   0 0.70384-0.32233-0.16652-0.18804-0.68809
 0.92738
   9  -2   3   87.16    5.63   0 0.70216-0.35837-0.16354-0.07364-0.69053
 0.92989
  -7  -1  -6   82.27    6.80   0 0.70674-0.97618-0.17172 0.05656-0.68382
 0.20640
  -7   0 -10   -0.62    6.54   0 0.70813-0.97793-0.17422
 0.17685-0.68173-0.11269
  -7   0  -7   16.18    5.38   0 0.70695-0.97600-0.17208 0.17366-0.68351
 0.12701
  -6   1  -6  627.14   10.42   0 0.70290-0.93400-0.16485 0.28380-0.68946
 0.21260
  -1   2  -2 1468.35   17.62   0 0.70687-0.74546-0.17194 0.40658-0.68363
 0.52465
   9   2   2  979.25   31.83   0 0.74042-0.39525-0.23713 0.47146-0.62608
 0.78595
  -4   3  -9    5.37    4.34   0 0.70133-0.85597-0.16208
 0.51575-0.69171-0.02379
   1   3  -2  565.61   10.88   0 0.70598-0.66782-0.17034 0.52274-0.68495
 0.52618
  -1   4  -6   79.73    4.63   0 0.70214-0.74096-0.16350 0.63455-0.69056
 0.21417
   0   4  -5  177.10    6.10   0 0.70784-0.70773-0.17369 0.64430-0.68218
 0.28479
   2   4  -3  968.99   12.14   0 0.70175-0.62509-0.16282 0.63319-0.69112
 0.45240
   4   4  -2  200.02    7.54   0 0.70818-0.55413-0.17430 0.64452-0.68167
 0.52313
  10   4   0    7.62    6.73   0 0.72109-0.33714-0.19832 0.66805-0.66121
 0.66056
   3   5  -5  566.43    9.86   0 0.70245-0.58710-0.16405 0.75269-0.69011
 0.29309
   6   5  -3  540.08   10.40   0 0.70433-0.47323-0.16740 0.75525-0.68737
 0.44965
  13   5  -1   87.71    9.01   0 0.71562-0.21564-0.18799 0.77539-0.67013
 0.59085
   7   6  -6   72.86    6.62   0 0.70443-0.43537-0.16757 0.87376-0.68724
 0.21179
   2  -7  -3    9.63    6.87   0 0.71487-0.63994-0.18625-0.63367-0.67116
 0.43519
   6  -7  -1   24.00    6.49   0 0.71241-0.48564-0.18171-0.63833-0.67502
 0.59772
   9  -7   0   11.06    5.98   0 0.71354-0.37202-0.18379-0.63657-0.67326
 0.67619
   1  -6  -2    0.67    5.21   0 0.71148-0.67538-0.18000-0.52495-0.67646
 0.51784
   5  -6   0  269.97    8.19   0 0.71379-0.52518-0.18425-0.51943-0.67286
 0.67406
  14  -6   2   23.71    5.91   0 0.71222-0.17745-0.18136-0.52157-0.67531
 0.83524
   9  -5   2  107.39    5.97   0 0.71199-0.36947-0.18095-0.40674-0.67566
 0.83544
  -1  -4  -1   60.31    6.29   0 0.71503-0.75469-0.18656-0.28264-0.67090
 0.59080
   1  -4   0   74.94    6.01   0 0.71094-0.67501-0.17902-0.29073-0.67728
 0.67701
  12  -4   3   53.03    4.57   0 0.70843-0.25090-0.17445-0.29651-0.68111
 0.92143
   0  -3   0   37.71    5.80   0 0.70921-0.71150-0.17586-0.17581-0.67993
 0.67875
   5  -3   2  550.30    9.76   0 0.71248-0.52291-0.18184-0.17188-0.67490
 0.83376
   9  -3   3  102.20    5.65   0 0.71385-0.37077-0.18437-0.16987-0.67276
 0.91236
  16  -2   4  124.14    6.76   0 0.71363-0.10101-0.18396-0.05269-0.67311
 0.99329
  17  -2   4  187.15    7.58   0 0.71147-0.05989-0.17999-0.05700-0.67647
 0.99651
  18  -2   4  130.25    7.14   0 0.71078-0.02119-0.17873-0.05833-0.67753
 0.99813
  19  -2   4   33.05    6.01   0 0.71118 0.01696-0.17945-0.05733-0.67692
 0.99838
  20  -2   4   50.68    6.47   0 0.71159 0.05496-0.18022-0.05647-0.67628
 0.99717
  21  -2   4  126.93    8.04   0 0.71327 0.09157-0.18330-0.05310-0.67367
 0.99476
  16  -1   4  241.41    7.90   0 0.71437-0.10084-0.18533 0.06605-0.67194
 0.99224
  17  -1   4  216.00    7.97   0 0.71223-0.06049-0.18137 0.06171-0.67530
 0.99593
  18  -1   4   65.72    6.28   0 0.71105-0.02104-0.17921 0.05967-0.67712
 0.99780
  19  -1   4    2.10    5.85   0 0.71299 0.01542-0.18278 0.06502-0.67412
 0.99767
  20  -1   4   44.51    6.75   0 0.71177 0.05542-0.18053 0.06146-0.67601
 0.99661
  21  -1   4   13.72    6.76   0 0.71291 0.09163-0.18263 0.06370-0.67423
 0.99390
  -7   0  -9    4.23    5.10   0 0.71024-0.98282-0.17774
 0.18032-0.67836-0.03661
  -7   0  -8  105.86    6.43   0 0.71220-0.98186-0.18133 0.18335-0.67534
 0.04006
  -6   0  -5  345.37    8.97   0 0.71058-0.94182-0.17835 0.17965-0.67785
 0.28006
  -6   1 -10   95.33    6.76   0 0.71369-0.94536-0.18406
 0.30291-0.67302-0.12112
  -6   1  -7  813.41   11.37   0 0.71419-0.94518-0.18499 0.30288-0.67224
 0.11560
  -5   2 -10   56.06    6.40   0 0.70974-0.90315-0.17683
 0.41364-0.67913-0.11454
  -5   2  -9   70.39    6.10   0 0.71310-0.90634-0.18298
 0.41975-0.67394-0.04124
  -5   2  -8    8.44    4.42   0 0.71371-0.90593-0.18411 0.42045-0.67298
 0.03596
  -5   2  -7  472.98    8.17   0 0.70875-0.90185-0.17504 0.41154-0.68062
 0.12437
  -4   2  -5   20.10    4.57   0 0.71006-0.86458-0.17741 0.41312-0.67863
 0.28100
  18   2   3  144.48   10.58   0 0.72274-0.03151-0.20113 0.43665-0.65828
 0.89804
  19   2   3  392.49   14.50   0 0.72171 0.00819-0.19915 0.43478-0.66002
 0.89960
  20   2   3   37.46    9.32   0 0.72203 0.04577-0.19976 0.43495-0.65949
 0.89853
  -3   3  -6   11.27    3.98   0 0.70813-0.82352-0.17392 0.52702-0.68156
 0.20368
   3   3  -1 1609.32   18.72   0 0.71122-0.59608-0.17953 0.53170-0.67686
 0.59804
  -1   4  -9   40.72    5.70   0 0.71422-0.75334-0.18506
 0.65550-0.67218-0.04341
  -1   4  -8  113.33    6.23   0 0.71401-0.75351-0.18466 0.65527-0.67252
 0.03652
  -1   4  -7  114.86    6.11   0 0.71047-0.74958-0.17815 0.64902-0.67801
 0.12165
   1   4  -4 1457.98   13.76   0 0.70830-0.67007-0.17422 0.64463-0.68130
 0.36317
   2   5  -8   15.35    5.14   0 0.71280-0.63650-0.18243 0.76929-0.67441
 0.03943
   2   5  -7   27.29    4.67   0 0.70843-0.63294-0.17445 0.76248-0.68111
 0.12608
   3   5  -6   22.33    5.49   0 0.71453-0.60104-0.18563 0.77361-0.67169
 0.19430
   5   5  -4   61.05    5.51   0 0.71470-0.52306-0.18594 0.77363-0.67142
 0.35299
   9   5  -2  117.32    7.18   0 0.71314-0.36778-0.18305 0.77150-0.67388
 0.51571
   9   6  -5    2.78    6.13   0 0.71208-0.36655-0.18111 0.88685-0.67553
 0.27690
  11   6  -4   18.54    6.22   0 0.71172-0.28969-0.18045 0.88577-0.67608
 0.35898
   8  -6   1   66.63    6.35   0 0.71601-0.41121-0.18798-0.51595-0.66960
 0.75155
  13  -6   2   48.43    6.33   0 0.71776-0.22092-0.19124-0.51249-0.66680
 0.83022
   5  -5   1   15.64    4.88   0 0.71590-0.52587-0.18778-0.39877-0.66977
 0.75085
  15  -5   3    4.19    5.45   0 0.71792-0.14428-0.19154-0.39406-0.66654
 0.90803
  16  -5   3   61.73    5.50   0 0.71562-0.10305-0.18726-0.39928-0.67022
 0.91147
  -6  -4  -9    4.46    9.94   0
 0.73609-0.96751-0.22715-0.24236-0.63471-0.07890
  -6  -4  -8   43.85   11.13   0
 0.74446-0.97478-0.24472-0.22418-0.61819-0.01540
   3  -4   1   44.35    4.84   0 0.71895-0.60504-0.19348-0.27599-0.66486
 0.74586
   6  -4   2   37.25    4.69   0 0.71874-0.48956-0.19309-0.27660-0.66520
 0.82621
  11  -4   3   86.39    4.87   0 0.71466-0.29522-0.18547-0.28495-0.67175
 0.91170
  -2  -3  -1  954.37   17.94   0 0.72294-0.80012-0.20107-0.15141-0.65824
 0.57863
   2  -3   1  911.74   13.46   0 0.71627-0.64071-0.18846-0.16423-0.66919
 0.74862
  16  -3   4  137.04    7.12   0 0.72085-0.10796-0.19708-0.15443-0.66173
 0.98206
  17  -3   4   48.52    6.13   0 0.71922-0.06765-0.19399-0.15792-0.66442
 0.98522
  18  -3   4  201.24    8.22   0 0.71790-0.02772-0.19151-0.15988-0.66656
 0.98694
  19  -3   4  139.78    7.90   0 0.71800 0.01024-0.19170-0.15978-0.66640
 0.98740
  20  -3   4   18.02    6.35   0 0.71903 0.04702-0.19364-0.15815-0.66472
 0.98669
  -7  -2 -10  303.43   11.17   0
 0.72091-0.99110-0.19719-0.03696-0.66164-0.13112
  -7  -2  -7    3.48    6.17   0 0.72489-0.99443-0.20483-0.02912-0.65491
 0.09880
   8  -2   3  499.52    9.04   0 0.71545-0.40958-0.18693-0.04909-0.67050
 0.90987
  14  -2   4  755.81   11.11   0 0.72100-0.18437-0.19737-0.03710-0.66148
 0.98169
  15  -2   4  413.52    8.99   0 0.71679-0.14179-0.18943-0.04517-0.66836
 0.98853
  -7  -1 -10   33.05    6.54   0 0.71853-0.98920-0.19270
 0.07589-0.66554-0.12754
  -7  -1  -9    4.85    6.31   0 0.72186-0.99516-0.19900
 0.08247-0.66005-0.05413
  -7  -1  -7  231.78    8.25   0 0.72127-0.99082-0.19787 0.07994-0.66104
 0.10498
   8  -1   3 4629.55   28.25   0 0.71685-0.41088-0.18954 0.07164-0.66826
 0.90750
  15  -1   4  258.25    7.95   0 0.71825-0.14306-0.19217 0.07525-0.66600
 0.98628
   5   0   2 4284.40   36.96   0 0.71750-0.52655-0.19075 0.18970-0.66722
 0.82667
   9   0   3  391.78    9.96   0 0.71755-0.37279-0.19085 0.19048-0.66714
 0.90662
  18   0   4  407.64   10.84   0 0.72266-0.03174-0.20054 0.20146-0.65870
 0.97853
  19   0   4    5.39    6.64   0 0.71998 0.00783-0.19542 0.19497-0.66317
 0.98046
  20   0   4   27.37    7.22   0 0.72300 0.04493-0.20118 0.20258-0.65814
 0.97802
  -6   1  -9   58.05    5.91   0 0.71768-0.94981-0.19110
 0.30827-0.66692-0.04789
  -6   1  -8   22.57    5.09   0 0.71778-0.95034-0.19127 0.30797-0.66677
 0.03094
  -5   1  -5  409.67    8.61   0 0.71803-0.91131-0.19176 0.30811-0.66635
 0.26844
  11   1   3   26.51    6.30   0 0.72452-0.30277-0.20411 0.32132-0.65556
 0.89567
  -3   2  -4  879.93   11.36   0 0.71693-0.83385-0.18970 0.42353-0.66813
 0.34939
  -2   2  -3  637.21   10.72   0 0.71732-0.79567-0.19042 0.42415-0.66751
 0.42827
   3   2   0  122.38    8.95   0 0.72587-0.61187-0.20674 0.44105-0.65322
 0.65344
  17   2   3  141.41   10.31   0 0.72676-0.07379-0.20847 0.44490-0.65168
 0.89150
  21   2   3   -1.34    8.90   0 0.72664 0.07864-0.20823 0.44405-0.65190
 0.89206
  -3   3 -10    0.40    3.87   0 0.71512-0.83238-0.18632
 0.53966-0.67102-0.12430
  -3   3  -9   88.85    6.08   0 0.71859-0.83643-0.19281
 0.54488-0.66544-0.05015
  -3   3  -8  194.41    7.07   0 0.71928-0.83668-0.19410 0.54560-0.66432
 0.02781
  -3   3  -7   40.05    4.09   0 0.71592-0.83319-0.18782 0.53951-0.66974
 0.11250
  -2   3  -5  130.34    5.76   0 0.71639-0.79509-0.18868 0.54002-0.66900
 0.27058
  -1   3  -4 1410.01   13.79   0 0.72053-0.76070-0.19647 0.54790-0.66226
 0.34316
   0   3  -3  283.06    7.46   0 0.71763-0.71945-0.19099 0.54338-0.66701
 0.42826
   0   4  -6  106.26    5.59   0 0.71984-0.72215-0.19516 0.66453-0.66340
 0.18523
   7   4  -1   10.14    5.84   0 0.72430-0.45703-0.20368 0.67467-0.65593
 0.57635
   4   5  -5   78.58    5.73   0 0.71692-0.56563-0.18968 0.77759-0.66814
 0.26932
   7   5  -3   33.02    5.25   0 0.71907-0.45184-0.19371 0.78209-0.66466
 0.42532
  14   5  -1   73.47    9.52   0 0.72567-0.18895-0.20634 0.79542-0.65358
 0.57355
  10   6  -5    7.72    5.92   0 0.71947-0.33747-0.19446 0.90179-0.66401
 0.26583
  12   6  -4    3.51    5.67   0 0.71927-0.25939-0.19408 0.90064-0.66434
 0.34538
   3  -7  -2    3.76    5.94   0 0.72643-0.61374-0.20745-0.61468-0.65191
 0.49546
   5  -7  -1   67.56    7.30   0 0.72536-0.53519-0.20538-0.61491-0.65375
 0.57913
   8  -7   0   24.20    5.91   0 0.72236-0.41725-0.19959-0.62161-0.65886
 0.66301
  -2  -6  -4  195.52   10.47   0 0.72845-0.80507-0.21141-0.49130-0.64836
 0.33228
  -1  -6  -3  211.26    9.90   0 0.72845-0.76694-0.21141-0.49164-0.64837
 0.41197
   2  -6  -1    2.24    5.70   0 0.72507-0.64833-0.20480-0.49854-0.65426
 0.57480
   4  -6   0    5.48    5.79   0 0.72861-0.57638-0.21172-0.49322-0.64809
 0.65095
   7  -6   1  112.69    6.28   0 0.72546-0.45836-0.20557-0.49716-0.65358
 0.73631
  11  -6   2  392.81    9.26   0 0.72681-0.30612-0.20819-0.49426-0.65125
 0.81356
  12  -6   2   51.66    5.09   0 0.72184-0.26378-0.19860-0.50394-0.65973
 0.82252
   0  -5  -1  127.92    7.41   0 0.72734-0.72762-0.20922-0.37687-0.65032
 0.57195
   2  -5   0   24.61    5.02   0 0.72455-0.64876-0.20381-0.38239-0.65514
 0.65683
   8  -5   2   74.53    4.65   0 0.72153-0.41623-0.19802-0.38769-0.66024
 0.82187
  13  -5   3    1.88    5.39   0 0.72557-0.22909-0.20577-0.38042-0.65340
 0.89588
  14  -5   3    7.94    4.27   0 0.72126-0.18624-0.19750-0.38821-0.66069
 0.90258
  10  -4   3  112.23    5.21   0 0.72184-0.33937-0.19860-0.27028-0.65973
 0.90034
   8  -3   3  245.05    6.99   0 0.72472-0.41872-0.20413-0.14820-0.65486
 0.89478
  14  -3   4  147.80    6.20   0 0.72715-0.19058-0.20885-0.14248-0.65066
 0.97084
  15  -3   4   49.22    5.29   0 0.72370-0.14861-0.20216-0.14909-0.65660
 0.97731
  -7  -2  -9   11.13    6.43   0
 0.72801-0.99787-0.21053-0.02431-0.64915-0.06478
  -7  -2  -8   39.33    6.57   0 0.73064-0.99976-0.21573-0.01926-0.64447
 0.00960
   4  -2   2 1220.92   14.51   0 0.72184-0.56938-0.19860-0.03717-0.65973
 0.81930
  13  -2   4  258.13    7.76   0 0.72630-0.22805-0.20719-0.02715-0.65214
 0.97250
  -7  -1  -8   20.46    5.11   0 0.72535-0.99576-0.20534 0.08752-0.65378
 0.01875
  -6  -1  -5  177.37    8.34   0 0.73238-0.96354-0.21922 0.10098-0.64130
 0.24353
   4  -1   2  267.23    9.22   0 0.72596-0.57368-0.20653 0.08807-0.65273
 0.81206
  14  -1   4   30.58    5.60   0 0.72294-0.18617-0.20071 0.08394-0.65788
 0.97811
  -5   0  -4  202.52    7.65   0 0.72461-0.91772-0.20391 0.20327-0.65505
 0.33679
  -3   0  -2 4484.79   40.78   0 0.72804-0.84436-0.21061 0.20980-0.64909
 0.48907
  16   0   4   61.83    6.79   0 0.72746-0.11358-0.20947 0.21073-0.65011
 0.97017
  17   0   4  117.68    7.01   0 0.72434-0.07170-0.20340 0.20458-0.65550
 0.97564
  21   0   4    5.40    6.05   0 0.72332 0.08187-0.20144 0.20184-0.65723
 0.97602
  -5   1 -11  102.57    7.36   0 0.72578-0.92082-0.20618
 0.32315-0.65304-0.21969
  -4   2 -10   24.97    5.10   0 0.72783-0.88352-0.21019
 0.44526-0.64946-0.14439
  -4   2  -6   23.79    4.31   0 0.72445-0.87962-0.20361 0.43808-0.65532
 0.17796
   1   2  -1 1212.30   18.00   0 0.72439-0.68710-0.20350 0.43780-0.65542
 0.57589
  16   2   3   94.21    9.04   0 0.73311-0.11866-0.22069 0.45710-0.63995
 0.88029
   0   4  -7   11.90    4.86   0 0.72603-0.72837-0.20666 0.67666-0.65261
 0.09595
   1   4  -5  456.13    8.35   0 0.72597-0.68934-0.20656 0.67603-0.65270
 0.25384
   2   4  -4 1271.64   12.86   0 0.72754-0.65247-0.20962 0.67907-0.64997
 0.33081
   3   4  -3  593.22   10.08   0 0.72286-0.60923-0.20055 0.67064-0.65802
 0.41839
   3   5  -8   10.41    5.16   0 0.72504-0.61065-0.20476 0.79052-0.65430
 0.01931
   3   5  -7    8.89    4.29   0 0.72172-0.60803-0.19838 0.78566-0.65992
 0.10343
   4   5  -6   44.89    5.52   0 0.72760-0.57601-0.20973 0.79749-0.64987
 0.17187
   6   5  -4    9.47    5.75   0 0.72855-0.50000-0.21160 0.79879-0.64819
 0.32959
  10   5  -2   67.02    6.59   0 0.72738-0.34488-0.20931 0.79807-0.65025
 0.49079
  15   5  -1   13.40    8.33   0 0.73681-0.16137-0.22823 0.81570-0.63301
 0.55336
   0  -7  -4   13.27    8.06   0 0.73367-0.73518-0.22227-0.59626-0.63896
 0.32287
   1  -7  -3  146.82    8.97   0 0.73539-0.69798-0.22578-0.59360-0.63574
 0.40071
   7  -7   0   13.80    5.65   0 0.73070-0.46398-0.21631-0.60396-0.64439
 0.64823
   0  -6  -2  196.82    8.40   0 0.73499-0.73556-0.22495-0.47782-0.63650
 0.47965
  10  -6   2   88.70    6.13   0 0.73270-0.35083-0.22031-0.48267-0.64075
 0.80251
   4  -5   1   39.39    5.35   0 0.73053-0.57815-0.21597-0.37050-0.64470
 0.72614
   7  -5   2  566.96    9.95   0 0.73130-0.46428-0.21751-0.36894-0.64330
 0.80464
  12  -5   3  168.63    6.82   0 0.72961-0.27093-0.21415-0.37209-0.64634
 0.88775
   5  -4   2   28.34    4.64   0 0.73243-0.54178-0.21977-0.24951-0.64125
 0.80154
   9  -4   3  248.92    7.11   0 0.72966-0.38512-0.21423-0.25526-0.64627
 0.88623
  16  -4   4   74.10    6.09   0 0.73270-0.11981-0.22031-0.24877-0.64075
 0.96125
  17  -4   4   44.29    5.96   0 0.73113-0.08008-0.21717-0.25209-0.64361
 0.96464
  18  -4   4    8.71    5.80   0 0.73106-0.04150-0.21702-0.25250-0.64375
 0.96707
   4  -3   2   83.19    5.26   0 0.73152-0.57886-0.21794-0.13479-0.64291
 0.80268
  13  -3   4  227.32    6.70   0 0.73182-0.23378-0.21856-0.13358-0.64235
 0.96260
  -6  -2  -5    3.54    5.82   0 0.74450-0.97478-0.24489 0.01011-0.61779
 0.21967
   7  -2   3   20.66    4.46   0 0.72988-0.46161-0.21469-0.02076-0.64586
 0.88537
  12  -2   4  169.91    6.74   0 0.73220-0.27217-0.21932-0.01547-0.64166
 0.96126
  13  -1   4 2483.17   19.27   0 0.72854-0.23009-0.21202 0.09469-0.64826
 0.96757
  -6   0 -10   43.25    6.21   0 0.73169-0.96430-0.21829
 0.21910-0.64259-0.15060
  -6   0  -6  146.80    6.42   0 0.72912-0.96122-0.21318 0.21276-0.64722
 0.17048
  -4   0  -3 1890.25   22.19   0 0.73286-0.88734-0.22063 0.22011-0.64046
 0.40124
  15   0   4  267.70    8.46   0 0.73168-0.15589-0.21827 0.21852-0.64262
 0.96231
  -5   1 -10  173.73    6.81   0 0.73366-0.92792-0.22226
 0.33950-0.63897-0.15518
  -5   1  -6  292.52    7.52   0 0.73275-0.92612-0.22043 0.33704-0.64065
 0.16344
  -4   1  -4  144.75    6.06   0 0.72785-0.88321-0.21066 0.32727-0.64948
 0.33131
  -3   1  -3  916.29   13.83   0 0.73333-0.84965-0.22158 0.33816-0.63959
 0.40032
  -2   1  -2  750.10   14.31   0 0.72770-0.80566-0.21038 0.32719-0.64973
 0.48987
  -4   2  -9  168.76    6.76   0 0.73204-0.88795-0.21900
 0.45356-0.64195-0.07346
  -4   2  -8  223.75    6.43   0 0.73359-0.88919-0.22211 0.45641-0.63911 0.00288
  -4   2  -7  201.49    6.34   0 0.73130-0.88705-0.21750 0.45169-0.64331
 0.08643
  15   2   3  228.86   12.08   0 0.74070-0.16403-0.23680 0.47212-0.62547
 0.86455
  -2   3 -10   14.98    5.22   0 0.73013-0.80949-0.21518
 0.56814-0.64541-0.14808
  -2   3  -6   34.02    4.03   0 0.72785-0.80725-0.21066 0.56240-0.64948
 0.17215
   6   3   0   94.52    8.57   0 0.73611-0.50666-0.22726 0.58013-0.63437
 0.63439
   0   4  -9    3.09    4.01   0 0.72785-0.72893-0.21066
 0.68092-0.64948-0.06534
   0   4  -8   60.76    4.82   0 0.72813-0.73129-0.21121 0.68098-0.64898
 0.01280
   5   4  -2   29.49    4.79   0 0.72955-0.53931-0.21403 0.68426-0.64645
 0.48680
  11   4   0    1.35    6.51   0 0.74769-0.32440-0.25184 0.72030-0.61111
 0.61018
   4   5  -7   35.24    5.37   0 0.73239-0.58129-0.21970 0.80827-0.64131
 0.08399
   5   5  -5   89.21    6.02   0 0.72989-0.54013-0.21469 0.80274-0.64586
 0.24726
   8   5  -3   44.54    6.01   0 0.73227-0.42661-0.21945 0.80809-0.64154
 0.40216
  16   5  -1    3.79    7.95   0 0.74156-0.12873-0.23861 0.82696-0.62377
 0.54503
   4  -7  -1   57.72    6.79   0 0.73713-0.58550-0.22942-0.59042-0.63193
 0.55561
  -3  -6  -5  269.28   15.26   0 0.74217-0.85775-0.24001-0.46201-0.62201
 0.22589
   6  -6   1  102.14    5.79   0 0.73530-0.50693-0.22564-0.47779-0.63542
 0.71716
  -3  -5  -3  106.62    8.95   0 0.74393-0.85881-0.24378-0.34200-0.61842
 0.38016
  11  -5   3  497.84    9.12   0 0.73463-0.31424-0.22429-0.36229-0.63667
 0.87735
  -4  -4  -3  511.00   17.49   0 0.74621-0.89964-0.24872-0.22049-0.61369
 0.37480
   0  -4   0   44.16    6.25   0 0.73922-0.74050-0.23377-0.23475-0.62788
 0.62791
   2  -4   1  569.03    9.90   0 0.73932-0.66422-0.23399-0.23573-0.62767
 0.70778
   8  -4   3 1124.46   12.51   0 0.73879-0.43336-0.23288-0.23703-0.62872
 0.86859
  14  -4   4  151.30    6.51   0 0.73856-0.20264-0.23239-0.23737-0.62917
 0.94991
  15  -4   4   85.31    6.28   0 0.73517-0.16063-0.22538-0.24419-0.63567
 0.95635
   7  -3   3  760.09   10.49   0 0.73616-0.46879-0.22743-0.12571-0.63378
 0.87295
  12  -3   4   15.04    4.35   0 0.73721-0.27718-0.22959-0.12313-0.63178
 0.95219
   1  -2   1 1173.74   17.26   0 0.73706-0.70028-0.22927-0.00662-0.63207
 0.71124
   7  -1   3   81.07    5.87   0 0.73452-0.46690-0.22406 0.10523-0.63688
 0.87595
  12  -1   4  479.94    9.31   0 0.73615-0.27620-0.22741 0.10917-0.63379
 0.95354
  -6   0  -9    3.00    4.83   0 0.73820-0.96919-0.23165
 0.23116-0.62986-0.08511
  -6   0  -8   77.95    6.13   0 0.73944-0.97165-0.23423
 0.23494-0.62745-0.00804
  -6   0  -7  454.09    9.48   0 0.73763-0.96946-0.23045 0.23080-0.63098
 0.07470
   2   0   1 2097.51   36.98   0 0.73801-0.66226-0.23125 0.22915-0.63023
 0.71005
   8   0   3  808.83   13.38   0 0.73779-0.43131-0.23078 0.22949-0.63067
 0.87021
  14   0   4   64.95    5.58   0 0.73769-0.20043-0.23058 0.23025-0.63086
 0.95091
  -5   1  -9  204.68    6.86   0 0.73886-0.93233-0.23302
 0.35079-0.62858-0.08633
  -5   1  -7   38.58    5.00   0 0.73908-0.93286-0.23348 0.35079-0.62815
 0.07143
  10   1   3  238.49    9.83   0 0.74411-0.36021-0.24417 0.36115-0.61806
 0.85772
  -3   2  -5   13.16    4.31   0 0.73636-0.85298-0.22783 0.46229-0.63341
 0.23562
  -2   3  -9    4.65    3.69   0 0.73380-0.81363-0.22260
 0.57560-0.63822-0.07709
  -2   3  -8   69.08    5.36   0 0.73540-0.81471-0.22586
 0.57864-0.63523-0.00078
  -2   3  -7   11.91    3.46   0 0.73380-0.81228-0.22260 0.57564-0.63822
 0.08190
  -1   3  -5  314.54    7.45   0 0.73676-0.77719-0.22865 0.58099-0.63265
 0.23467
   2   3  -2  162.60    6.63   0 0.73494-0.65922-0.22492 0.57727-0.63609
 0.47688
   1   4  -6   81.49    5.20   0 0.73490-0.69879-0.22483 0.69549-0.63617
 0.15867
   4   5  -8   58.60    4.95   0 0.73405-0.58325-0.22310 0.81140-0.63776
 0.00171
   5   5  -6   72.17    5.90   0 0.73873-0.54833-0.23274 0.82099-0.62884
 0.15089
   7   5  -4   43.74    5.94   0 0.73981-0.47242-0.23502 0.82363-0.62671
 0.30825
  11   5  -2  260.76    9.18   0 0.73887-0.31734-0.23305 0.82165-0.62855
 0.46956
  17   5  -1   37.26    8.98   0 0.74617-0.09378-0.24865 0.83824-0.61376
 0.53466
   2  -7  -2   41.72    6.68   0 0.74168-0.66705-0.23864-0.58067-0.62321
 0.46706
   6  -7   0    8.21    5.54   0 0.73982-0.51234-0.23470-0.58389-0.62691
 0.63010
   9  -7   1   57.47    6.38   0 0.74052-0.39759-0.23616-0.58431-0.62554
 0.70802
   1  -6  -1  136.56    7.39   0 0.74505-0.70780-0.24586-0.45722-0.61634
 0.53801
   3  -6   0   35.08    5.62   0 0.74242-0.62954-0.24021-0.46301-0.62172
 0.62355
   9  -6   2  114.35    5.70   0 0.73953-0.39635-0.23409-0.46895-0.62748
 0.78943
  -2  -5  -2  297.76    9.71   0 0.74680-0.82415-0.24968-0.33643-0.61268
 0.45442
   1  -5   0   32.30    5.46   0 0.74530-0.70851-0.24641-0.34017-0.61582
 0.61721
   6  -5   2  761.16   10.39   0 0.74173-0.51354-0.23874-0.34812-0.62311
 0.78367
  10  -5   3   23.63    5.03   0 0.74090-0.35872-0.23698-0.35022-0.62477
 0.86508
  -3  -4  -2  780.01   16.24   0 0.74557-0.86076-0.24700-0.22217-0.61525
 0.45608
  13  -4   4   73.21    5.74   0 0.74258-0.24516-0.24055-0.22968-0.62140
 0.94169
  -6  -3 -10   14.01    7.95   0
 0.74793-0.97930-0.25217-0.09785-0.61027-0.18118
  -6  -3  -6  695.04   18.20   0 0.76211-0.99242-0.28521-0.06659-0.57727
 0.10079
   1  -3   1 1085.80   14.76   0 0.74511-0.70811-0.24599-0.10706-0.61622
 0.69585
  11  -3   4  380.82    7.92   0 0.74346-0.32232-0.24244-0.11078-0.61961
 0.93931
  -1  -2   0 6050.33   45.42   0 0.74368-0.78342-0.24290 0.00693-0.61917
 0.61864
  11  -2   4  967.97   12.07   0 0.73979-0.31847-0.23463-0.00132-0.62698
 0.94680
  -6  -1 -10  109.64    7.45   0 0.74457-0.97642-0.24483
 0.12908-0.61733-0.17580
  11  -1   4   56.52    5.31   0 0.74493-0.32328-0.24562 0.12697-0.61657
 0.93620
  -5   0 -11    4.08    4.94   0 0.74337-0.93655-0.24224
 0.24381-0.61980-0.25451
  13   0   4  627.30   11.82   0 0.74504-0.24599-0.24584 0.24520-0.61637
 0.93614
  -4   1 -11   16.53    5.51   0 0.74234-0.89882-0.24004
 0.36063-0.62188-0.25140
  -5   1  -8  113.59    6.08   0 0.74041-0.93456-0.23594
 0.35444-0.62575-0.00965
   6   1   2 3500.52   42.63   0 0.75136-0.52161-0.25986 0.37613-0.60277
 0.76261
  -3   2 -10   53.30    5.74   0 0.74322-0.86086-0.24193
 0.47832-0.62009-0.17451
  -2   2  -4  772.01   10.43   0 0.74497-0.82288-0.24570 0.48038-0.61650
 0.29748
   0   2  -2  469.22   10.39   0 0.74480-0.74571-0.24533 0.47983-0.61685
 0.45727
  14   2   3 1014.47   21.37   0 0.75567-0.21807-0.26977 0.50497-0.59295
 0.83286
  -1   3 -10   71.67    6.40   0 0.74293-0.78426-0.24129
 0.59573-0.62069-0.17381
   0   3  -4  152.06    5.92   0 0.74234-0.74362-0.24003 0.59274-0.62189
 0.30315
   1   3  -3 1116.25   13.22   0 0.74259-0.70567-0.24058 0.59305-0.62137
 0.38214
   4   3  -1  311.94    9.43   0 0.74380-0.59112-0.24317 0.59570-0.61891
 0.53924
   1   4  -9   39.90    4.52   0 0.73959-0.70313-0.23421
 0.70511-0.62737-0.08813
   1   4  -8  102.76    5.95   0 0.74090-0.70492-0.23696
 0.70826-0.62478-0.01145
   1   4  -7  116.54    5.24   0 0.74005-0.70346-0.23518 0.70587-0.62646
 0.06977
   2   4  -5  276.74    6.78   0 0.74151-0.66631-0.23827 0.70855-0.62355
 0.22527
   3   4  -4   21.65    4.68   0 0.74337-0.62994-0.24224 0.71338-0.61980
 0.30086
   4   4  -3  517.23    9.34   0 0.74098-0.58861-0.23715 0.70759-0.62461
 0.38555
   8   4  -1   50.93    5.69   0 0.74666-0.43954-0.24937 0.71961-0.61297
 0.53330
   5   5  -8   15.67    5.62   0 0.74433-0.55357-0.24432
 0.83191-0.61782-0.01779
   5   5  -7   71.17    6.15   0 0.74284-0.55246-0.24111 0.83000-0.62087
 0.06372
   6   5  -5    6.16    4.84   0 0.74178-0.51267-0.23884 0.82660-0.62301
 0.22563
   9   5  -3   87.90    6.72   0 0.74416-0.39910-0.24394 0.83265-0.61818
 0.37915
   3  -7  -1   46.90    7.02   0 0.75046-0.63677-0.25797-0.56160-0.60504
 0.52862
   5  -7   0   63.15    7.30   0 0.75037-0.56028-0.25777-0.56179-0.60523
 0.60897
   8  -7   1   23.00    6.14   0 0.74766-0.44231-0.25173-0.56824-0.61112
 0.69435
   5  -6   1  152.09    6.49   0 0.74595-0.55532-0.24797-0.45532-0.61474
 0.69576
   8  -6   2  100.42    6.32   0 0.74668-0.44100-0.24956-0.45367-0.61320
 0.77445
  13  -6   3   22.20    5.54   0 0.74601-0.24916-0.24810-0.45513-0.61461
 0.85534
  -4  -5  -4  242.55   14.85   0 0.76344-0.91891-0.28862-0.29689-0.57415
 0.25902
   3  -5   1   62.94    5.56   0 0.74564-0.63207-0.24729-0.33933-0.61539
 0.69591
   9  -5   3   90.18    5.72   0 0.74785-0.40360-0.25214-0.33467-0.61071
 0.85127
  15  -5   4  110.48    6.81   0 0.74978-0.17578-0.25644-0.32947-0.60654
 0.92797
   4  -4   2  217.74    6.76   0 0.74742-0.59549-0.25121-0.21866-0.61162
 0.77191
   7  -4   3  443.94    8.63   0 0.74872-0.48122-0.25408-0.21574-0.60883
 0.84880
  12  -4   4   20.88    4.98   0 0.74729-0.28785-0.25092-0.21836-0.61190
 0.93215
  -1  -3   0  642.05   12.84   0 0.75081-0.79002-0.25876-0.09434-0.60426
 0.60368
   6  -3   3  943.59   11.29   0 0.74922-0.51997-0.25519-0.09798-0.60775
 0.84722
  -6  -2 -10   36.81    7.03   0 0.75072-0.98234-0.25856
 0.02488-0.60446-0.18841
   3  -2   2  687.60   11.44   0 0.74712-0.63353-0.25055 0.01440-0.61226
 0.77152
   6  -2   3  875.78   11.57   0 0.74560-0.51627-0.24722 0.01095-0.61546
 0.85468
  10  -2   4  423.60    8.20   0 0.74825-0.36487-0.25303 0.01722-0.60986
 0.92969
  -6  -1  -9   56.73    6.94   0 0.75153-0.98348-0.26037
 0.14398-0.60268-0.11134
  -6  -1  -6  586.35   11.41   0 0.74988-0.98112-0.25666 0.13940-0.60632
 0.12915
  -5  -1  -4 2268.99   24.91   0 0.75569-0.94827-0.26995 0.15207-0.59318
 0.27458
  -5   0  -5  504.44   10.10   0 0.74993-0.94269-0.25677 0.25649-0.60621
 0.20822
  -4   1 -10   15.62    5.03   0 0.75084-0.90682-0.25882
 0.37708-0.60421-0.18955
  -4   1  -5  627.74    9.93   0 0.74826-0.90315-0.25306 0.37007-0.60983
 0.21173
  17   1   4  212.62    9.61   0 0.75402-0.10070-0.26607 0.38401-0.59705
 0.91652
  18   1   4   65.59    7.13   0 0.75164-0.06044-0.26064 0.37846-0.60242
 0.92250
  19   1   4    5.75    5.69   0 0.74978-0.01975-0.25644 0.37510-0.60654
 0.92580
  20   1   4   52.18    6.96   0 0.74936 0.01924-0.25551 0.37400-0.60744
 0.92640
  21   1   4   13.67    7.04   0 0.75011 0.05582-0.25718 0.37569-0.60581
 0.92437
  -3   2  -9  155.45    6.19   0 0.74840-0.86604-0.25337
 0.48816-0.60952-0.10618
  -3   2  -6   30.36    4.29   0 0.74650-0.86337-0.24919 0.48352-0.61357
 0.13616
  -1   2  -3  424.18    8.95   0 0.74824-0.78796-0.25302 0.48774-0.60987
 0.37068
  -1   3  -9    5.99    4.54   0 0.74817-0.78829-0.25286
 0.60576-0.61002-0.10541
  -1   3  -7   33.50    4.45   0 0.74990-0.79008-0.25671 0.60959-0.60627
 0.04891
  -1   3  -6   57.37    4.26   0 0.74601-0.78628-0.24810 0.60053-0.61461
 0.13673
   2   4  -6   52.73    4.78   0 0.74891-0.67449-0.25451 0.72505-0.60842
 0.13016
   6   4  -2   43.43    5.23   0 0.74839-0.51905-0.25335 0.72393-0.60954
 0.44988
   6   5  -6   61.12    5.75   0 0.74863-0.52056-0.25387 0.84245-0.60904
 0.13069
   8   5  -4   54.29    6.15   0 0.75066-0.44486-0.25842 0.84693-0.60460
 0.28595
  12   5  -2   30.45    6.31   0 0.74875-0.28969-0.25414 0.84334-0.60878
 0.44892
   0  -7  -3   14.63    7.61   0 0.75639-0.75703-0.27118-0.54839-0.59224
 0.35592
   7  -7   1   53.70    6.43   0 0.75573-0.48973-0.26963-0.55014-0.59379
 0.67681
   7  -6   2  150.29    6.81   0 0.75525-0.48896-0.26850-0.43494-0.59492
 0.75616
  11  -6   3   18.00    5.42   0 0.75531-0.33553-0.26863-0.43491-0.59478
 0.83591
  12  -6   3   28.21    5.00   0 0.75059-0.29242-0.25784-0.44516-0.60545
 0.84675
  -1  -5  -1   74.51    6.65   0 0.75463-0.79364-0.26706-0.31906-0.59635
 0.51725
   5  -5   2  418.64    8.44   0 0.75316-0.56323-0.26367-0.32318-0.59971
 0.76000
  14  -5   4    4.53    4.99   0 0.75343-0.21734-0.26430-0.32291-0.59909
 0.92136
  -2  -4  -1  591.62   12.40   0 0.75537-0.83273-0.26877-0.20094-0.59465
 0.51459
  11  -4   4   66.05    5.33   0 0.75306-0.33286-0.26344-0.20615-0.59994
 0.91983
  -6  -3  -9   10.49    7.09   0
 0.75884-0.98957-0.27696-0.07363-0.58640-0.12703
   3  -3   2   89.44    4.90   0 0.75113-0.63739-0.25907-0.09411-0.60424
 0.76340
  10  -3   4   86.52    4.58   0 0.75088-0.36834-0.25850-0.09458-0.60481
 0.92415
  18  -3   5   89.26    6.80   0 0.75542-0.06602-0.26890-0.08315-0.59452
 0.99436
  19  -3   5  130.79    8.05   0 0.75472-0.02695-0.26728-0.08451-0.59614
 0.99617
  -6  -2  -9    8.84    6.35   0 0.76047-0.99049-0.28091
 0.04736-0.58239-0.13140
  -6  -2  -6    9.64    5.81   0 0.76341-0.99333-0.28811 0.05313-0.57499
 0.09889
  17  -2   5  286.08    8.16   0 0.75586-0.10398-0.26991 0.03472-0.59350
 0.99362
  18  -2   5   89.11    6.48   0 0.75408-0.06405-0.26580 0.03092-0.59760
 0.99722
  19  -2   5   47.36    6.36   0 0.75308-0.02497-0.26350 0.02888-0.59988
 0.99914
  20  -2   5   17.84    6.17   0 0.75316 0.01428-0.26368 0.02930-0.59971
 0.99944
  -5  -1 -11  121.66    7.58   0 0.75566-0.94894-0.26946
 0.15328-0.59396-0.27784
  -6  -1  -8   21.54    5.45   0 0.75628-0.98708-0.27090
 0.15388-0.59251-0.04281
  -6  -1  -7  821.49   13.14   0 0.75620-0.98719-0.27072 0.15336-0.59270
 0.03636
   1  -1   1 8770.22   56.14   0 0.75112-0.71410-0.25903 0.13923-0.60428
 0.68369
   6  -1   3 3780.41   26.80   0 0.75418-0.52497-0.26602 0.14693-0.59739
 0.83653
  10  -1   4   83.35    5.32   0 0.75529-0.37245-0.26859 0.15013-0.59483
 0.91445
  -5   0 -10   12.18    5.07   0 0.75280-0.94557-0.26285
 0.26301-0.60052-0.19300
  12   0   4    7.66    4.85   0 0.75391-0.29470-0.26540 0.26468-0.59800
 0.91674
  16   1   4  240.67    9.54   0 0.75860-0.14406-0.27639 0.39407-0.58699
 0.90641
  -3   2  -8   30.37    3.65   0 0.75126-0.86806-0.25934
 0.49448-0.60397-0.03248
  -3   2  -7   98.97    4.59   0 0.75101-0.86751-0.25880 0.49371-0.60451
 0.04732
   0   3 -10   19.01    5.08   0 0.75500-0.75755-0.26792
 0.62147-0.59550-0.19999
  -1   3  -8   50.46    4.42   0 0.75086-0.79061-0.25844
 0.61065-0.60486-0.03152
   0   3  -5  538.48    8.61   0 0.75558-0.75698-0.26927 0.62132-0.59415
 0.19598
   2   4  -9   30.57    4.35   0 0.75080-0.67546-0.25831
 0.72860-0.60499-0.11114
   2   4  -8   40.26    5.02   0 0.75264-0.67851-0.26249
 0.73303-0.60088-0.03507
   2   4  -7   25.21    4.84   0 0.75264-0.67784-0.26249 0.73280-0.60088
 0.04402
   3   4  -5  315.04    7.18   0 0.75576-0.64206-0.26969 0.73967-0.59373
 0.19525
  12   4   0   22.39    7.28   0 0.76170-0.30138-0.28389 0.75492-0.57933
 0.57954
   6   5  -8   20.09    5.85   0 0.75238-0.52472-0.26189
 0.84999-0.60147-0.03517
   6   5  -7   60.60    5.93   0 0.75230-0.52405-0.26172 0.84967-0.60164
 0.04454
   7   5  -5   15.37    4.67   0 0.75197-0.48446-0.26096 0.84925-0.60239
 0.20424
  10   5  -3   27.92    5.98   0 0.75445-0.37142-0.26664 0.85527-0.59677
 0.35737
  13   5  -2   50.76    7.29   0 0.75840-0.25956-0.27592 0.86401-0.58746
 0.42818
  -1  -7  -4   76.82    9.06   0 0.76055-0.79992-0.28107-0.53820-0.58238
 0.26630
   1  -7  -2   25.60    6.58   0 0.75946-0.72288-0.27844-0.54193-0.58506
 0.42890
   4  -7   0   12.91    6.46   0 0.76098-0.60844-0.28210-0.53806-0.58133
 0.58346
  -2  -6  -3   68.11    7.64   0 0.75947-0.83620-0.27846-0.42421-0.58504
 0.34742
  -1  -6  -2    1.09    5.78   0 0.76181-0.80311-0.28414-0.42071-0.57923
 0.42158
   2  -6   0  355.40    8.92   0 0.75733-0.68192-0.27336-0.42963-0.59020
 0.59159
   4  -6   1   12.90    4.87   0 0.75852-0.60684-0.27619-0.42826-0.58734
 0.66928
  10  -6   3   75.55    6.03   0 0.76037-0.37895-0.28064-0.42263-0.58282
 0.82332
   8  -5   3   53.76    4.57   0 0.75580-0.45109-0.26977-0.31673-0.59380
 0.83402
  12  -5   4  107.55    6.40   0 0.76040-0.30176-0.28071-0.30583-0.58275
 0.90292
  13  -5   4   13.31    4.09   0 0.75627-0.25876-0.27085-0.31588-0.59271
 0.91286
   1  -4   1   63.92    4.98   0 0.76023-0.72296-0.28028-0.18935-0.58318
 0.66318
   6  -4   3  428.20    8.18   0 0.75925-0.53016-0.27793-0.19204-0.58558
 0.82501
  10  -4   4  132.08    5.69   0 0.75923-0.37707-0.27788-0.19170-0.58563
 0.90561
  -6  -3  -8  108.05    8.34   0
 0.76596-0.99641-0.29451-0.05686-0.56848-0.06614
  -6  -3  -7  417.29   14.01   0 0.76881-0.99880-0.30184-0.04954-0.56074
 0.00551
   9  -3   4   91.03    4.95   0 0.75876-0.41440-0.27675-0.07609-0.58677
 0.90603
  16  -3   5  191.73    7.47   0 0.75864-0.14519-0.27646-0.07605-0.58707
 0.98625
  17  -3   5  107.52    6.46   0 0.75659-0.10512-0.27162-0.08059-0.59194
 0.99108
   9  -2   4   56.96    4.82   0 0.75744-0.41268-0.27362 0.03833-0.58994
 0.90891
  15  -2   5   85.24    5.61   0 0.76098-0.18601-0.28211 0.04726-0.58131 0.98083
  16  -2   5   48.27    5.75   0 0.75821-0.14498-0.27544 0.04038-0.58810
 0.98815
   3  -1   2 1494.17   18.83   0 0.75900-0.64512-0.27733 0.15855-0.58618
 0.74534
  17  -1   5  132.86    7.39   0 0.76154-0.10924-0.28346 0.16609-0.57993
 0.97942
  18  -1   5   69.53    6.31   0 0.75984-0.06971-0.27935 0.16184-0.58414
 0.98385
  19  -1   5    8.10    5.93   0 0.75804-0.02979-0.27505 0.15744-0.58850
 0.98670
  20  -1   5    6.13    5.79   0 0.75851 0.00958-0.27616 0.15853-0.58737
 0.98703
  -4   0 -11    6.37    5.51   0 0.75927-0.91584-0.27798
 0.28055-0.58553-0.28910
  -5   0  -9   12.97    4.89   0 0.75850-0.95231-0.27612
 0.27718-0.58741-0.12810
  -5   0  -6   38.23    4.75   0 0.76049-0.95337-0.28091 0.28040-0.58254
 0.10578
   4   0   2 4577.10   38.45   0 0.76180-0.60938-0.28410 0.28268-0.57927
 0.73841
   7   0   3  226.33    8.57   0 0.76026-0.49238-0.28035 0.27941-0.58311
 0.82233
  -3   1 -11    5.47    5.16   0 0.75720-0.87585-0.27306
 0.39176-0.59050-0.28334
  -4   1  -9  210.52    6.56   0 0.75684-0.91232-0.27219
 0.39027-0.59137-0.12362
  -4   1  -8  171.35    6.44   0 0.76052-0.91552-0.28100
 0.39804-0.58245-0.05347
  -4   1  -7  242.77    6.73   0 0.76096-0.91601-0.28206 0.39914-0.58137
 0.02446
  -4   1  -6  373.41    7.64   0 0.75757-0.91262-0.27393 0.39104-0.58962
 0.11253
  -3   1  -4  430.51    9.29   0 0.76100-0.87727-0.28215 0.39886-0.58128
 0.26248
  15   1   4  259.91    9.47   0 0.76428-0.18804-0.29024 0.40800-0.57293
 0.89206
  -2   2 -10   18.49    5.26   0 0.75691-0.83689-0.27237
 0.50854-0.59120-0.20311
  -2   2  -5  346.44    7.31   0 0.75878-0.83722-0.27680 0.51119-0.58672
 0.18859
   0   3  -9    3.41    4.69   0 0.76048-0.76235-0.28090
 0.63310-0.58255-0.13305
   3   3  -2  104.10    5.69   0 0.75976-0.64598-0.27915 0.63165-0.58433
 0.42468
   3   4  -9   21.18    5.29   0 0.75976-0.64713-0.27914
 0.75078-0.58434-0.13120
   4   4  -4  302.48    7.53   0 0.75851-0.60671-0.27614 0.74646-0.58739
 0.26842
   5   4  -3  677.57   10.30   0 0.75702-0.56659-0.27263 0.74320-0.59093
 0.35161
   9   4  -1  224.45    8.51   0 0.76336-0.41896-0.28795 0.75883-0.57530
 0.49540
   7   5  -7    4.05    5.29   0 0.75774-0.49253-0.27433 0.86898-0.58922
 0.03306
   7   5  -6   14.00    4.80   0 0.75799-0.49185-0.27491 0.86265-0.58863
 0.11078
   8   5  -5    8.86    4.73   0 0.75927-0.45489-0.27797 0.86921-0.58554
 0.18860
   9   5  -4   97.04    6.16   0 0.76033-0.41594-0.28053 0.86891-0.58292
 0.26404
   2  -7  -1   25.31    6.90   0 0.76422-0.68884-0.29042-0.52914-0.57253
 0.49566
   6  -7   1   21.81    5.55   0 0.76368-0.53600-0.28907-0.53140-0.57393
 0.65616
  -3  -6  -4  130.56   10.45   0 0.76928-0.88456-0.30342-0.39904-0.55885
 0.24187
   0  -6  -1    4.99    5.19   0 0.76511-0.76637-0.29267-0.41192-0.57019
 0.49251
   6  -6   2    7.44    4.59   0 0.76325-0.53447-0.28799-0.41550-0.57505
 0.73575
   0  -5   0   25.16    5.78   0 0.76498-0.76576-0.29232-0.29375-0.57055
 0.57109
   2  -5   1   20.27    5.03   0 0.76110-0.68584-0.28269-0.30325-0.58051
 0.66066
   4  -5   2   28.10    4.49   0 0.76467-0.61307-0.29154-0.29514-0.57136
 0.73202
   7  -5   3   32.26    4.51   0 0.76342-0.49623-0.28843-0.29801-0.57460
 0.81489
  11  -5   4   14.74    4.86   0 0.76444-0.34325-0.29098-0.29536-0.57195
 0.89138
   3  -4   2  713.86   10.42   0 0.76220-0.64847-0.28540-0.18417-0.57772
 0.73738
  16  -4   5   29.24    5.54   0 0.76415-0.15204-0.29024-0.17951-0.57272
 0.97190
  17  -4   5   10.08    5.46   0 0.76266-0.11140-0.28652-0.18290-0.57657
 0.97688
  -5  -3  -4  823.47   27.55   0 0.79824-0.99007-0.39913 0.04637-0.44699
 0.12928
   5  -3   3  249.84    6.63   0 0.76246-0.57171-0.28605-0.06694-0.57705
 0.81629
  14  -3   5   77.27    5.71   0 0.76461-0.22855-0.29140-0.06099-0.57151
 0.97111
  15  -3   5   37.27    5.39   0 0.76135-0.18616-0.28331-0.06917-0.57988
 0.97970
  -6  -2  -8   84.39    6.59   0 0.76505-0.99629-0.29252
 0.05882-0.57034-0.06441
  -6  -2  -7   -1.46    4.75   0 0.76562-0.99798-0.29397 0.06014-0.56883
 0.01289
   5  -2   3  583.54    9.52   0 0.76179-0.57108-0.28438 0.04868-0.57877
 0.81766
  14  -2   5  571.19    9.99   0 0.76459-0.22816-0.29135 0.05628-0.57156
 0.97120
  -5  -1 -10  174.84    8.22   0 0.76520-0.95900-0.29289
 0.17697-0.56996-0.22338
   9  -1   4   77.02    5.70   0 0.76553-0.42091-0.29372 0.17556-0.56909
 0.88826
  16  -1   5    6.78    4.72   0 0.76450-0.15123-0.29114 0.17389-0.57179
 0.97225
  -5   0  -8  310.89    8.15   0 0.76225-0.95626-0.28552
 0.28608-0.57760-0.05752
  -5   0  -7  245.54    7.32   0 0.76321-0.95692-0.28790 0.28812-0.57515
 0.01900
  -4   0  -4  559.24   11.50   0 0.76617-0.92098-0.29536 0.29561-0.56738
 0.24900
  11   0   4   26.76    5.19   0 0.76401-0.34232-0.28989 0.28944-0.57309
 0.89215
  -3   1 -10   32.69    5.07   0 0.76564-0.88324-0.29400
 0.41212-0.56880-0.22473
   9   1   3 1086.30   18.55   0 0.76783-0.42305-0.29965 0.41622-0.56286
 0.80247
  -2   2  -9  142.80    5.98   0 0.76261-0.84160-0.28642
 0.52170-0.57667-0.13866
  -2   2  -6  163.38    5.63   0 0.76518-0.84339-0.29285 0.52747-0.57000
 0.09240
   6   2   1  370.38   20.48   0 0.78629-0.55647-0.35334 0.58818-0.50309
 0.58324
  13   2   3 1037.34   22.28   0 0.77322-0.27422-0.31405 0.54900-0.54742
 0.78736
   0   3  -8   11.29    4.53   0 0.76268-0.76518-0.28659
 0.64020-0.57649-0.06047
   0   3  -7   -0.22    4.01   0 0.76352-0.76504-0.28867 0.64253-0.57435
 0.01828
   0   3  -6   32.17    3.84   0 0.76146-0.76370-0.28358 0.63586-0.57960
 0.10166
   1   3  -4 1530.75   13.88   0 0.76120-0.72457-0.28293 0.63540-0.58026
 0.26110
   2   3  -3  257.84    7.14   0 0.76332-0.68830-0.28818 0.64044-0.57485
 0.33557
   7   3   0  622.08   14.75   0 0.77074-0.50277-0.30731 0.65986-0.55469
 0.55475
  10   3   1  102.79   10.67   0 0.78067-0.39731-0.33551 0.68831-0.52361
 0.60374
   3   4  -8    3.69    4.25   0 0.76211-0.64998-0.28517
 0.75706-0.57796-0.05796
   3   4  -7   40.00    4.91   0 0.76312-0.65030-0.28769 0.75844-0.57536
 0.01821
   3   4  -6   92.53    4.36   0 0.76121-0.64822-0.28297 0.75313-0.58022
 0.10248
   7   4  -2  463.02    9.79   0 0.76416-0.49667-0.29026 0.76100-0.57269
 0.41308
   8   5  -6    5.85    4.57   0 0.76518-0.45998-0.29285 0.88209-0.57000
 0.09266
  11   5  -3  514.90   11.27   0 0.76287-0.34166-0.28706 0.87577-0.57601
 0.33700
  14   5  -2   32.87    6.14   0 0.76468-0.22809-0.29159 0.88074-0.57131
 0.41191
   8  -7   2   81.16    6.71   0 0.76960-0.46520-0.30430-0.51566-0.55754
 0.71971
   3  -6   1   74.35    5.81   0 0.76967-0.65703-0.30448-0.39875-0.55735
 0.63923
   9  -6   3    6.49    3.98   0 0.76573-0.42223-0.29425-0.41009-0.56817
 0.80833
  -1  -4   0   77.09    5.52   0 0.76791-0.80783-0.29984-0.16988-0.56228
 0.56261
   9  -4   4  156.03    5.20   0 0.76562-0.42212-0.29395-0.17566-0.56848
 0.88854
  14  -4   5   32.15    5.28   0 0.76956-0.23439-0.30420-0.16541-0.55765
 0.95765
  15  -4   5   53.34    5.66   0 0.76661-0.19198-0.29648-0.17298-0.56582
 0.96585
   8  -3   4   10.76    3.92   0 0.76728-0.46162-0.29823-0.05486-0.56398
 0.88408
  13  -3   5   22.75    4.28   0 0.76854-0.27146-0.30151-0.05123-0.56052
 0.96035
  -5  -2  -4  690.35   17.53   0 0.78099-0.97298-0.33655 0.10153-0.52205
 0.20329
   8  -2   4  153.72    5.90   0 0.76725-0.46149-0.29814 0.06215-0.56407
 0.88331
  13  -2   5   85.75    5.79   0 0.76885-0.27118-0.30232 0.06659-0.55965
 0.95918
  15  -1   5  122.19    6.46   0 0.76744-0.19232-0.29863 0.18065-0.56356
 0.96349
  -4   0 -10   17.33    4.92   0 0.76824-0.92503-0.30071
 0.30143-0.56136-0.23281
  -2   1 -11    1.58    5.20   0 0.77008-0.84923-0.30556
 0.42362-0.55620-0.31696
  -2   1  -3  119.03    6.34   0 0.76890-0.84665-0.30244 0.41979-0.55952
 0.32162
   0   1  -1 2512.38   29.75   0 0.76583-0.76666-0.29450 0.41202-0.56790
 0.48801
  14   1   4   36.81    6.24   0 0.77233-0.23566-0.31163 0.42920-0.54966
 0.87003
  -1   2 -10   16.22    4.86   0 0.76863-0.81002-0.30172
 0.53770-0.56028-0.23463
  -2   2  -8  110.64    4.64   0 0.76583-0.84478-0.29450
 0.52988-0.56791-0.06778
  -2   2  -7  451.23    7.80   0 0.76672-0.84568-0.29678 0.53215-0.56551
 0.00886
  -1   2  -4  373.28    7.76   0 0.76744-0.80740-0.29865 0.53357-0.56354
 0.24523
   2   2  -1 1141.37   16.98   0 0.76648-0.69026-0.29616 0.53151-0.56616
 0.48636
   1   3 -10   96.71    5.22   0 0.76542-0.72901-0.29347
 0.64628-0.56899-0.22577
   5   3  -1   77.34    6.22   0 0.77032-0.57928-0.30621 0.65850-0.55550
 0.47583
   4   4  -9   41.72    5.39   0 0.76785-0.61747-0.29970
 0.77130-0.56243-0.15281
   4   4  -5  227.36    6.48   0 0.76739-0.61528-0.29851 0.76893-0.56369
 0.16550
   6   4  -3  415.35    8.69   0 0.77018-0.54141-0.30582 0.77651-0.55592
 0.31676
  13   4   0    4.63    6.82   0 0.77748-0.27794-0.32610 0.79584-0.53379
 0.53462
   8   5  -7   20.29    5.08   0 0.76688-0.46187-0.29718 0.88611-0.56509
 0.00828
   9   5  -5   27.30    4.86   0 0.76822-0.42411-0.30067 0.88946-0.56141
 0.16326
  10   5  -4   32.79    5.20   0 0.76790-0.38514-0.29982 0.88857-0.56230
 0.24375
  12   5  -3  191.83    7.85   0 0.77040-0.31031-0.30642 0.89505-0.55527
 0.31592
  15   5  -2   19.99    5.95   0 0.77155-0.19582-0.30950 0.89717-0.55197
 0.39256
   0  -7  -2   27.40    7.33   0 0.77550-0.77784-0.32110-0.49873-0.53949
 0.38241
   3  -7   0  168.46    7.83   0 0.77187-0.65871-0.31102-0.50849-0.55048
 0.55445
   5  -7   1   80.36    6.39   0 0.77157-0.58163-0.31023-0.50935-0.55134
 0.63421
   1  -6   0  100.86    6.22   0 0.77203-0.73525-0.31147-0.39141-0.54999
 0.55256
   5  -6   2   67.07    5.43   0 0.77199-0.58191-0.31136-0.39199-0.55011
 0.71201
   8  -6   3  133.49    6.36   0 0.77173-0.46640-0.31063-0.39267-0.55090
 0.79237
   6  -5   3  504.47    8.88   0 0.77145-0.54278-0.30989-0.27660-0.55171
 0.79214
  10  -5   4   28.24    4.25   0 0.76959-0.38769-0.30490-0.28175-0.55706
 0.87724
  -5  -4  -9   55.00    9.43   0
 0.78077-0.97378-0.33657-0.13077-0.52219-0.19003
   5  -4   3  643.97    9.08   0 0.76959-0.57935-0.30492-0.16546-0.55704
 0.79671
   8  -4   4   30.95    4.59   0 0.77217-0.46620-0.31184-0.15757-0.54959
 0.86946
  13  -4   5    9.40    4.55   0 0.77213-0.27431-0.31174-0.15774-0.54970
 0.94814
  -5  -3 -10   13.79    6.48   0
 0.77527-0.96804-0.32044-0.02902-0.54021-0.25250
   0  -3   1  404.74    9.66   0 0.77169-0.77302-0.31053-0.04193-0.55101
 0.63052
   2  -3   2  166.81    5.79   0 0.76960-0.69426-0.30493-0.04832-0.55703
 0.71591
  12  -3   5   67.10    4.82   0 0.77257-0.31301-0.31294-0.03985-0.54841
 0.94796
  -5  -2 -10   59.11    7.16   0 0.77280-0.96686-0.31356
 0.08108-0.54773-0.24517
   0  -2   1 1796.26   20.59   0 0.77385-0.77518-0.31646 0.08037-0.54457
 0.62361
   2  -2   2   86.29    6.13   0 0.77089-0.69576-0.30838 0.07260-0.55333
 0.71193
  12  -2   5  240.26    7.22   0 0.77364-0.31385-0.31589 0.08024-0.54520
 0.94475
  -4  -1 -11   18.91    6.20   0 0.77174-0.92780-0.31068
 0.19462-0.55085-0.32118
  -5  -1  -9  207.57    7.93   0 0.77272-0.96655-0.31335
 0.19711-0.54796-0.16628
  -5  -1  -5  458.11   10.64   0 0.77518-0.96785-0.32020 0.20335-0.54047
 0.14240
  -4  -1  -3  629.02   15.53   0 0.77670-0.93090-0.32451 0.20712-0.53571
 0.29628
   5  -1   3  285.54    8.10   0 0.77281-0.58212-0.31358 0.19478-0.54771
 0.78673
  14  -1   5  145.93    6.41   0 0.77130-0.23426-0.30947 0.19175-0.55215
 0.95171
  -3   0 -11    2.46    5.11   0 0.77373-0.89026-0.31614
 0.31783-0.54492-0.32889
  10   0   4   32.03    4.94   0 0.77457-0.39109-0.31849 0.31699-0.54236
 0.86168
  18   0   5  270.63    9.08   0 0.77383-0.08242-0.31641 0.31592-0.54463
 0.94405
  19   0   5  104.20    7.52   0 0.77281-0.04339-0.31359 0.31440-0.54770
 0.94731
  20   0   5   10.57    6.32   0 0.77368-0.00672-0.31601 0.31703-0.54507
 0.94754
  21   0   5    4.50    6.34   0 0.77452 0.03116-0.31834 0.31905-0.54252
 0.94651
  -3   1  -9  131.03    5.65   0 0.77136-0.88940-0.30965
 0.42744-0.55196-0.16298
  -3   1  -5  150.96    5.88   0 0.77222-0.88910-0.31199 0.42916-0.54944
 0.15169
  -1   1  -2  664.79   13.56   0 0.77293-0.81235-0.31392 0.43085-0.54734
 0.38790
   0   2  -3   39.45    4.63   0 0.77277-0.77438-0.31350 0.54879-0.54780
 0.30898
   1   3  -9    4.28    3.80   0 0.76986-0.73434-0.30564
 0.65957-0.55626-0.16038
   1   3  -8   55.24    4.63   0 0.77372-0.73730-0.31610
 0.66895-0.54497-0.09114
   1   3  -5  289.79    6.45   0 0.76999-0.73391-0.30598 0.65869-0.55590
 0.15759
   4   4  -8   39.36    4.86   0 0.77096-0.62079-0.30857
 0.77909-0.55312-0.08362
   4   4  -7   18.98    4.43   0 0.77174-0.62138-0.31068
 0.78266-0.55085-0.00721
   4   4  -6   11.35    4.04   0 0.77124-0.61984-0.30932 0.77990-0.55232
 0.07479
   5   4  -4  291.81    7.31   0 0.77043-0.58008-0.30716 0.77784-0.55464
 0.23526
  10   4  -1   40.00    6.12   0 0.77628-0.39331-0.32332 0.79469-0.53703
 0.45803
   9   5  -7   14.11    4.96   0 0.77290-0.42992-0.31384
 0.90226-0.54742-0.01032
   9   5  -6   21.92    5.08   0 0.77193-0.42923-0.31118 0.89945-0.55031
 0.07173
  11   5  -4   16.63    5.68   0 0.77438-0.35333-0.31793 0.90655-0.54297
 0.22544
  16   5  -2   33.02    7.76   0 0.77604-0.16170-0.32262 0.90918-0.53780
 0.38030
  -1  -7  -3  131.96    9.57   0 0.77673-0.81686-0.32453-0.49408-0.53547
 0.29816
   1  -7  -1  178.19    8.89   0 0.77730-0.74149-0.32617-0.49295-0.53365
 0.45511
   7  -7   2    2.17    5.40   0 0.77468-0.50599-0.31867-0.50057-0.54192
 0.70257
  11  -6   4   21.94    5.39   0 0.77715-0.35807-0.32572-0.37889-0.53415
 0.85340
  12  -6   4    9.99    4.38   0 0.77369-0.31497-0.31593-0.38799-0.54492
 0.86636
  -3  -5  -2   55.04    6.66   0 0.77948-0.89427-0.33260-0.25326-0.52646
 0.36741
   1  -5   1   84.02    5.43   0 0.77618-0.74004-0.32295-0.26377-0.53722
 0.61727
   3  -5   2   51.88    5.18   0 0.77555-0.66294-0.32114-0.26587-0.53922
 0.69865
   9  -5   4   96.42    5.62   0 0.77508-0.43231-0.31980-0.26787-0.54068
 0.86045
  14  -5   5   10.35    5.10   0 0.77676-0.24057-0.32461-0.26347-0.53538
 0.93418
  -5  -4  -5  268.54   17.73   0
 0.80731-0.99962-0.45735-0.01147-0.36739-0.02922
   2  -4   2   55.96    4.67   0 0.77637-0.70142-0.32349-0.14708-0.53662
 0.69557
  12  -4   5   72.13    5.31   0 0.77642-0.31799-0.32364-0.14769-0.53646
 0.93589
   4  -3   3  123.42    5.35   0 0.77521-0.62350-0.32019-0.03336-0.54026
 0.77905
   7  -3   4    6.15    4.11   0 0.77537-0.50907-0.32062-0.03230-0.53978
 0.85844
  11  -3   5   52.07    4.65   0 0.77742-0.35724-0.32652-0.02756-0.53326
 0.93244
   4  -2   3 3490.43   21.65   0 0.77720-0.62536-0.32587 0.08944-0.53398
 0.77263
   7  -2   4  105.41    5.31   0 0.77703-0.50995-0.32539 0.08860-0.53452
 0.85351
  -5  -1  -8  121.44    6.61   0 0.77826-0.97164-0.32896
 0.21245-0.53054-0.10499
   8  -1   4  295.08    7.46   0 0.77623-0.47018-0.32309 0.20363-0.53706
 0.85636
  13  -1   5  213.70    7.21   0 0.77625-0.27830-0.32315 0.20356-0.53700
 0.93703
  -4   0  -9   43.95    5.22   0 0.77515-0.93057-0.32001
 0.32301-0.54046-0.17405
  16   0   5   63.36    6.52   0 0.77896-0.16428-0.33105 0.33048-0.52820
 0.92780
  17   0   5   97.71    6.44   0 0.77624-0.12385-0.32312 0.32103-0.53703
 0.93752
  -2   1 -10   71.08    5.37   0 0.77753-0.85647-0.32683
 0.44638-0.53292-0.26142
  -3   1  -8  687.14    9.87   0 0.77546-0.89246-0.32090
 0.44041-0.53948-0.09630
  -3   1  -7  153.44    5.91   0 0.77783-0.89436-0.32773
 0.44563-0.53192-0.02483
  -3   1  -6  177.76    5.94   0 0.77696-0.89353-0.32520 0.44348-0.53473
 0.05733
  13   1   4 2544.89   23.46   0 0.77974-0.28056-0.33338 0.45038-0.52558
 0.84513
  -1   2  -9   67.86    4.32   0 0.77417-0.81446-0.31726
 0.55441-0.54347-0.17176
  -1   2  -5  323.74    6.97   0 0.77602-0.81601-0.32250 0.55860-0.53772
 0.13978
   1   2  -2 1561.72   17.12   0 0.77419-0.73689-0.31732 0.55240-0.54340
 0.38404
   2   3 -10    5.45    3.87   0 0.77385-0.69961-0.31636
 0.66996-0.54445-0.25007
   1   3  -7   33.02    4.26   0 0.77481-0.73839-0.31906
 0.67324-0.54150-0.01503
   1   3  -6   51.42    4.16   0 0.77399-0.73743-0.31677 0.67056-0.54401
 0.06727
   2   3  -4  268.91    6.90   0 0.77622-0.70093-0.32307 0.67642-0.53709
 0.21880
   5   4  -9   69.13    5.63   0 0.77512-0.58507-0.31992
 0.79224-0.54055-0.17385
   5   4  -5  256.73    6.78   0 0.77726-0.58620-0.32604 0.79711-0.53379
 0.13588
   8   4  -2   76.37    6.14   0 0.77666-0.47018-0.32432 0.79531-0.53570
 0.37734
  10   5  -6   68.27    5.93   0 0.77767-0.39562-0.32725 0.91594-0.53245
 0.05526
  10   5  -5   12.15    4.60   0 0.77444-0.39166-0.31801 0.90735-0.54266
 0.14544
  13   5  -3    3.55    5.04   0 0.77524-0.27830-0.32028 0.90957-0.54016
 0.30386
  17   5  -2   56.35    7.84   0 0.77867-0.12580-0.33019 0.91892-0.52917
 0.37035
  -2  -7  -4    3.75    8.26   0 0.78651-0.86617-0.35495-0.46512-0.50014
 0.18549
   4  -7   1   66.91    6.21   0 0.78010-0.62897-0.33454-0.48566-0.52368
 0.60734
  -2  -6  -2   16.93    6.11   0 0.78252-0.86051-0.34201-0.36166-0.51518
 0.35851
  -1  -6  -1  127.77    6.90   0 0.78195-0.82134-0.34022-0.36283-0.51722
 0.43967
   2  -6   1   -0.01    4.70   0 0.77842-0.69976-0.32955-0.37314-0.52930
 0.60866
   4  -6   2    8.44    4.50   0 0.78060-0.63023-0.33607-0.36705-0.52195
 0.68371
   7  -6   3  152.81    5.72   0 0.77785-0.51260-0.32785-0.37635-0.53120
 0.77158
  -2  -5  -1   22.84    5.51   0 0.78019-0.85842-0.33484-0.25159-0.52334
 0.44561
   5  -5   3  231.55    6.40   0 0.77948-0.58915-0.33270-0.25404-0.52576
 0.76608
   8  -5   4   50.69    5.01   0 0.78062-0.47552-0.33613-0.25063-0.52188
 0.84258
  13  -5   5   26.85    5.38   0 0.77992-0.28270-0.33402-0.25201-0.52427
 0.92544
   0  -4   1   57.12    5.02   0 0.77890-0.78015-0.33097-0.13908-0.52771
 0.60784
   4  -4   3  519.14    8.36   0 0.77994-0.62831-0.33408-0.13593-0.52421
 0.76432
   7  -4   4  162.53    6.00   0 0.77933-0.51227-0.33223-0.13771-0.52629
 0.84642
  11  -4   5   45.48    5.13   0 0.78050-0.35981-0.33576-0.13375-0.52230
 0.92259
  -5  -3  -9   19.03    6.35   0 0.78505-0.97895-0.35009
 0.00017-0.50583-0.20773
  -4  -3  -2   94.80   10.52   0 0.78978-0.94369-0.36632 0.01406-0.48663
 0.32687
  -3  -3  -1 1493.28   22.60   0 0.78179-0.89735-0.33971-0.01280-0.51780
 0.43786
  -5  -2  -9   81.33    6.80   0 0.78166-0.97550-0.33932
 0.10579-0.51825-0.19576
  11  -2   5   84.51    5.58   0 0.77887-0.35726-0.33089 0.09552-0.52780
 0.92737
  -4  -1 -10   22.03    5.25   0 0.78098-0.93706-0.33723
 0.22163-0.52063-0.27248
  -5  -1  -7   37.37    5.49   0 0.78096-0.97444-0.33719
 0.22051-0.52068-0.03531
  -5  -1  -6  308.16    8.12   0 0.78066-0.97396-0.33627 0.21929-0.52173
 0.04505
  12  -1   5  519.62    9.66   0 0.78132-0.32096-0.33827 0.22007-0.51945
 0.91907
  -3   0 -10   43.27    5.04   0 0.78149-0.89996-0.33879
 0.34044-0.51886-0.27454
  -4   0  -8  226.09    6.86   0 0.77977-0.93584-0.33357
 0.33420-0.52478-0.11066
  -4   0  -5   72.20    5.01   0 0.77842-0.93359-0.32953 0.32958-0.52932
 0.13157
  -3   0  -3    8.71    4.67   0 0.78026-0.89608-0.33503 0.33435-0.52313
 0.28543
   6   0   3  183.35    7.79   0 0.78092-0.55110-0.33706 0.33558-0.52083
 0.76031
  15   0   5    9.22    5.10   0 0.78206-0.20678-0.34055 0.34047-0.51684
 0.91517
  -1   1 -11   52.76    5.68   0 0.77987-0.82179-0.33386
 0.45248-0.52445-0.34869
   0   2 -10   31.57    4.13   0 0.77821-0.78208-0.32892
 0.56493-0.53000-0.26441
  -1   2  -8  207.18    5.51   0 0.77782-0.81885-0.32778
 0.56354-0.53128-0.10513
  -1   2  -7  219.18    6.24   0 0.77974-0.82077-0.33348
 0.56893-0.52488-0.03231
  -1   2  -6  182.85    5.91   0 0.77938-0.82023-0.33239 0.56787-0.52611
 0.04852
   4   2   0  283.98   12.15   0 0.78241-0.62912-0.34164 0.57653-0.51559
 0.51569
   3   3 -10    6.52    4.73   0 0.77983-0.67046-0.33373
 0.69124-0.52460-0.27085
   2   3  -9    2.78    4.47   0 0.77850-0.70556-0.32978
 0.68387-0.52904-0.18532
   3   3  -3  203.01    6.24   0 0.77959-0.66609-0.33302 0.68549-0.52540
 0.28605
   4   3  -2   87.27    5.14   0 0.77866-0.62638-0.33024 0.68290-0.52853
 0.36896
   6   4  -9    3.06    4.86   0 0.78039-0.55432-0.33545
 0.80959-0.52266-0.19309
   5   4  -8    7.46    3.78   0 0.77821-0.58983-0.32892
 0.79993-0.53000-0.10630
   5   4  -7   22.65    4.18   0 0.78004-0.59102-0.33436
 0.80495-0.52388-0.03364
   5   4  -6   38.86    4.18   0 0.77963-0.59052-0.33313 0.80416-0.52527
 0.04700
   6   4  -4   34.13    4.80   0 0.78019-0.55167-0.33483 0.80642-0.52335
 0.20392
   7   4  -3  407.87    8.46   0 0.78097-0.51377-0.33721 0.80791-0.52066
 0.28113
  14   4   0  135.60    9.98   0 0.78597-0.24810-0.35314 0.82548-0.50226
 0.50249
  10   5  -7   16.28    4.04   0 0.77782-0.39745-0.32778
 0.91657-0.53128-0.02577
  11   5  -5    3.39    4.53   0 0.77900-0.35975-0.33126 0.92254-0.52739
 0.13031
  12   5  -4   97.06    6.47   0 0.77972-0.32077-0.33340 0.92297-0.52497
 0.20558
  14   5  -3    5.49    5.76   0 0.78002-0.24425-0.33432 0.92509-0.52393
 0.28521
   2  -7   0   58.16    6.25   0 0.78194-0.70678-0.33984-0.48013-0.51700
 0.51971
   6  -7   2  120.95    6.61   0 0.78168-0.55335-0.33903-0.48097-0.51792
 0.68024
  -3  -6  -3  174.74    9.70   0 0.78781-0.90337-0.35903-0.34358-0.49465
 0.25683
   0  -6   0   20.35    5.53   0 0.78541-0.78671-0.35094-0.35317-0.50417
 0.50548
   6  -6   3   98.75    5.94   0 0.78425-0.55633-0.34714-0.35646-0.50859
 0.75009
  10  -6   4    5.27    4.44   0 0.78137-0.39973-0.33809-0.36562-0.51899
 0.84050
  -1  -5   0   33.42    4.87   0 0.78389-0.82381-0.34599-0.24055-0.50993
 0.51154
  12  -5   5   17.26    4.89   0 0.78290-0.32374-0.34284-0.24399-0.51355
 0.91379
  -5  -4  -8   12.54    8.29   0
 0.79086-0.98430-0.36989-0.09805-0.48164-0.15206
   6  -3   4   33.93    4.16   0 0.78370-0.55442-0.34539-0.00791-0.51062
 0.82992
  10  -3   5  305.76    7.08   0 0.78224-0.39940-0.34079-0.01187-0.51591
 0.91508
  17  -3   6   38.87    5.86   0 0.78356-0.13211-0.34493-0.00674-0.51115
 0.99067
  10  -2   5  539.49    8.99   0 0.78469-0.40182-0.34858 0.11294-0.50692
 0.90655
  18  -2   6    0.27    5.17   0 0.78370-0.09298-0.34540 0.11096-0.51061
 0.98867
  19  -2   6   16.34    5.52   0 0.78364-0.05522-0.34519 0.11098-0.51085
 0.99166
  -3  -1 -11    9.72    5.38   0 0.78457-0.90276-0.34820
 0.23285-0.50737-0.36485
  -2   0 -11   85.37    6.04   0 0.78437-0.86426-0.34756
 0.34949-0.50811-0.36461
  -4   0  -7 2329.78   17.17   0 0.78232-0.93826-0.34104
 0.34191-0.51562-0.04069
  -4   0  -6  502.46    9.02   0 0.78236-0.93799-0.34114 0.34175-0.51550
 0.03831
   9   0   4  392.71    9.25   0 0.78536-0.44017-0.35078 0.34987-0.50436
 0.82351
  -2   1  -9  118.25    5.59   0 0.78318-0.86312-0.34375
 0.46272-0.51251-0.20274
  -2   1  -4 2874.61   20.63   0 0.78446-0.86260-0.34784 0.46515-0.50778
 0.18901
   0   2  -9   23.31    4.41   0 0.78378-0.78684-0.34564
 0.58207-0.51033-0.20508
  12   2   3  597.40   17.71   0 0.79178-0.33106-0.37329 0.60861-0.47751
 0.71705
   2   3  -8   69.35    4.82   0 0.78228-0.70856-0.34091
 0.69446-0.51578-0.12092
   2   3  -7   11.03    3.87   0 0.78414-0.71034-0.34681
 0.70092-0.50898-0.04799
   2   3  -6   26.82    4.06   0 0.78464-0.70995-0.34842 0.70179-0.50711
 0.02864
   2   3  -5  129.17    5.08   0 0.78227-0.70782-0.34087 0.69402-0.51582
 0.11743
   6   4  -8   46.37    4.84   0 0.78479-0.55664-0.34889
 0.81998-0.50656-0.13018
  11   4  -1  704.37   12.95   0 0.78715-0.36610-0.35676 0.82855-0.49734
 0.41770
  11   5  -6   29.53    5.31   0 0.78228-0.36255-0.34091 0.93015-0.51577
 0.03792
  12   5  -5   20.59    5.45   0 0.78452-0.32545-0.34802 0.93791-0.50757
 0.10946
  13   5  -4   13.69    6.06   0 0.78504-0.28686-0.34973 0.93800-0.50559
 0.18705
  15   5  -3    7.77    5.93   0 0.78546-0.21126-0.35111 0.93906-0.50397
 0.26547
   3  -7   1   44.33    6.78   0 0.78817-0.67582-0.36017-0.45989-0.49334
 0.57580
   5  -7   2  109.02    7.06   0 0.78826-0.59941-0.36051-0.45970-0.49294
 0.65513
   9  -6   4   32.89    4.87   0 0.78578-0.44248-0.35209-0.35246-0.50287
 0.82427
  -4  -5  -3  205.42   11.16   0 0.79044-0.94424-0.36824-0.21784-0.48367
 0.24547
   2  -5   2  312.41    7.38   0 0.78618-0.71100-0.35342-0.23334-0.50131
 0.66164
   4  -5   3  207.02    6.18   0 0.78763-0.63578-0.35832-0.22846-0.49553
 0.73577
   7  -5   4   39.58    4.66   0 0.78657-0.52018-0.35472-0.23204-0.49978
 0.82079
  11  -5   5   -1.57    4.58   0 0.78669-0.36570-0.35512-0.23228-0.49931
 0.90068
  -3  -4  -1   49.03    6.06   0 0.78922-0.90490-0.36388-0.10563-0.48892
 0.40935
   6  -4   4   30.04    4.50   0 0.78648-0.55793-0.35442-0.11585-0.50014
 0.81995
  10  -4   5   53.32    4.22   0 0.78496-0.40278-0.34938-0.12001-0.50604
 0.90619
  -2  -3   0 3670.77   29.48   0 0.78683-0.86466-0.35560 0.00280-0.49875
 0.49869
   1  -3   2  513.53    9.74   0 0.78680-0.74984-0.35548 0.00257-0.49888
 0.65845
   3  -3   3  202.26    6.03   0 0.78728-0.67339-0.35712 0.00382-0.49696
 0.73642
   9  -3   5   45.38    4.53   0 0.78767-0.44270-0.35844 0.00537-0.49539
 0.89476
  15  -3   6   38.74    5.20   0 0.78743-0.21301-0.35764 0.00514-0.49634
 0.97611
  16  -3   6   51.70    5.52   0 0.78563-0.17250-0.35157-0.00040-0.50348
 0.98427
  -4  -2 -10   14.89    6.14   0 0.78899-0.94521-0.36304
 0.13036-0.48992-0.30275
  -5  -2  -8    8.16    4.75   0 0.78868-0.98164-0.36196
 0.12836-0.49121-0.14360
   6  -2   4  164.76    5.79   0 0.78664-0.55727-0.35494 0.11884-0.49953
 0.81888
  16  -2   6   26.80    4.96   0 0.78759-0.17442-0.35817 0.12295-0.49572
 0.97578
  17  -2   6   14.31    5.21   0 0.78599-0.13452-0.35279 0.11801-0.50205
 0.98287
  -4  -1  -9  216.77    7.71   0 0.78829-0.94437-0.36061
 0.24510-0.49282-0.22166
   2  -1   2  845.10   14.78   0 0.78711-0.71159-0.35655 0.23731-0.49763
 0.65699
   7  -1   4  533.73    9.16   0 0.78695-0.51903-0.35600 0.23746-0.49827
 0.81784
  11  -1   5  797.85   11.32   0 0.78713-0.36527-0.35660 0.23857-0.49757
 0.89730
  -3   0  -9   28.39    4.59   0 0.78830-0.90594-0.36063
 0.36199-0.49279-0.22121
  14   0   5   77.33    5.65   0 0.78688-0.24955-0.35575 0.35535-0.49857
 0.89841
   0   1 -11   -0.86    4.90   0 0.78724-0.79356-0.35698
 0.47908-0.49713-0.37771
  -1   1 -10   24.25    4.87   0 0.78682-0.82926-0.35557
 0.47545-0.49879-0.29568
  -2   1  -8  442.70    7.95   0 0.78790-0.86694-0.35924
 0.47740-0.49445-0.14169
  12   1   4  461.57   10.91   0 0.78873-0.32790-0.36214 0.47922-0.49099
 0.81081
   1   2 -10   17.86    4.66   0 0.78629-0.75179-0.35378
 0.59139-0.50088-0.29323
   0   2  -8  216.26    5.85   0 0.78800-0.79042-0.35959
 0.59525-0.49403-0.14233
   0   2  -4 7542.65   29.72   0 0.78513-0.78681-0.34992 0.58500-0.50540
 0.18628
   4   3 -10   48.74    5.51   0 0.78721-0.63745-0.35688
 0.71156-0.49724-0.29700
   3   3  -9   86.31    5.66   0 0.78597-0.67435-0.35271
 0.70694-0.50214-0.21325
   6   3  -1  610.25   11.69   0 0.78923-0.55927-0.36391 0.71698-0.48889
 0.40934
   7   4  -9    9.14    4.54   0 0.78632-0.52123-0.35389
 0.82635-0.50076-0.21343
   6   4  -7    2.97    3.84   0 0.78625-0.55910-0.35363
 0.82630-0.50107-0.05556
   6   4  -6  529.69    8.53   0 0.78700-0.55882-0.35616 0.82766-0.49809
 0.02003
   6   4  -5  173.97    5.97   0 0.78527-0.55715-0.35040 0.82165-0.50484
 0.10655
   9   4  -2  897.15   12.93   0 0.78698-0.44269-0.35611 0.82746-0.49815
 0.33860
  12   5  -6   54.36    5.88   0 0.78631-0.32795-0.35385 0.94354-0.50081
 0.02392
  13   5  -5   39.55    6.44   0 0.78829-0.29114-0.36061 0.95083-0.49282
 0.09540
  14   5  -4    2.40    5.62   0 0.79040-0.25395-0.36809 0.95160-0.48386
 0.16590
  16   5  -3   73.45    6.83   0 0.78822-0.17460-0.36036 0.94974-0.49312
 0.25465
  -1  -7  -2   24.76    6.02   0 0.78998-0.82974-0.36729-0.45184-0.48526
 0.32852
   0  -7  -1    0.14    5.46   0 0.79052-0.79342-0.36927-0.45345-0.48288
 0.40642
   7  -7   3    7.67    5.65   0 0.79104-0.52533-0.37117-0.44917-0.48057
 0.72281
  -4  -6  -5   39.94   13.28   0 0.79911-0.95433-0.40497-0.29744-0.43815
 0.04309
   1  -6   1  131.46    6.39   0 0.79061-0.75463-0.36960-0.33357-0.48247
 0.56416
   3  -6   2   30.25    4.83   0 0.78837-0.67528-0.36157-0.34191-0.49211
 0.65277
   5  -6   3   15.02    4.60   0 0.78998-0.59953-0.36729-0.33570-0.48525
 0.72589
   8  -6   4    5.56    4.62   0 0.78999-0.48457-0.36733-0.33672-0.48521
 0.80698
   0  -5   1  117.77    5.86   0 0.78937-0.79120-0.36511-0.22140-0.48788
 0.56837
  10  -5   5   15.47    4.86   0 0.79014-0.40845-0.36787-0.21989-0.48456
 0.88522
  -5  -4  -7   22.38    7.93   0
 0.79890-0.99186-0.40396-0.06470-0.43946-0.11467
  -2  -4   0  698.23   12.39   0 0.79038-0.86805-0.36875-0.10088-0.48349
 0.48342
   1  -4   2   79.77    4.70   0 0.78927-0.75250-0.36473-0.10512-0.48833
 0.64779
   3  -4   3  564.08    8.87   0 0.78930-0.67588-0.36484-0.10541-0.48820
 0.72732
   9  -4   5    2.07    3.90   0 0.79004-0.44761-0.36751-0.10198-0.48500
 0.88706
  14  -4   6  134.41    6.42   0 0.79089-0.25549-0.37063-0.09888-0.48123
 0.96110
  15  -4   6   15.03    5.06   0 0.78896-0.21473-0.36365-0.10609-0.48963
 0.97043
  -4  -3 -10   47.01    6.86   0 0.79241-0.94896-0.37634
 0.02627-0.47427-0.31794
  -5  -3  -8  101.85    7.57   0 0.79314-0.98670-0.37920
 0.02853-0.47074-0.16358
  14  -3   6   56.62    5.35   0 0.78981-0.25381-0.36666 0.01408-0.48601
 0.96608
  -5  -2  -7  470.79   10.51   0 0.79275-0.98617-0.37765
 0.14356-0.47265-0.08299
  -5  -2  -5   40.97    5.92   0 0.79319-0.98609-0.37938 0.14471-0.47052
 0.07312
   3  -2   3 4126.85   23.68   0 0.79102-0.67757-0.37109 0.13473-0.48066
 0.71960
   9  -2   5  162.59    5.81   0 0.79046-0.44620-0.36905 0.13297-0.48313
 0.88264
  15  -2   6   16.12    4.95   0 0.78961-0.21429-0.36598 0.13063-0.48684
 0.96665
   4  -1   3  632.48   10.98   0 0.78953-0.63741-0.36566 0.24649-0.48722
 0.72621
  18  -1   6    0.72    5.99   0 0.79000-0.10006-0.36737 0.24926-0.48517
 0.96199
  19  -1   6   37.10    6.03   0 0.78999-0.06136-0.36733 0.24987-0.48521
 0.96524
  -2   0  -2 2120.56   26.85   0 0.79116-0.86911-0.37162 0.37134-0.48002
 0.31979
  13   0   5  220.74    7.82   0 0.79130-0.29215-0.37216 0.37144-0.47937
 0.87865
  -2   1  -7  187.55    5.63   0 0.79035-0.86958-0.36865
 0.48705-0.48362-0.07306
  -2   1  -5  536.98    8.76   0 0.79003-0.86838-0.36748 0.48527-0.48503
 0.08691
   0   2  -7   74.11    4.65   0 0.79015-0.79280-0.36790
 0.60390-0.48452-0.07231
   0   2  -5 1076.83   11.13   0 0.78986-0.79154-0.36685 0.60219-0.48579
 0.08764
  20   2   4   58.37    9.37   0 0.79568-0.02707-0.38953 0.62586-0.45788
 0.77729
  21   2   4  140.00   11.47   0 0.79545 0.01166-0.38853 0.62509-0.45914
 0.77851
   3   3  -8  231.21    6.42   0 0.78951-0.67759-0.36561
 0.71959-0.48728-0.14910
   3   3  -4  287.77    6.34   0 0.78828-0.67481-0.36126 0.71446-0.49248
 0.17368
   8   3   0  267.74   10.04   0 0.79277-0.48661-0.37775 0.73090-0.47253
 0.47252
   7   4  -8   19.11    4.75   0 0.78987-0.52389-0.36691
 0.83803-0.48571-0.15028
   7   4  -4  158.86    6.14   0 0.78856-0.52131-0.36224 0.83353-0.49131
 0.17250
   8   4  -3 1146.63   13.26   0 0.78955-0.48360-0.36573 0.83686-0.48713
 0.24818
  15   4   0  148.85    9.23   0 0.79432-0.21826-0.38387 0.85578-0.46496
 0.46450
  14   5  -5    7.23    5.93   0 0.79125-0.25614-0.37197 0.96216-0.47960
 0.08237
  15   5  -4  136.36    7.28   0 0.79140-0.21647-0.37253 0.96198-0.47891
 0.15966
  -2  -7  -3    9.05    7.01   0 0.79458-0.87065-0.38322-0.43612-0.46580
 0.22906
   1  -7   0   17.22    5.50   0 0.79204-0.75516-0.37334-0.44650-0.47796
 0.48002
   4  -7   2   21.18    5.73   0 0.79440-0.64241-0.38251-0.43786-0.46668
 0.62886
   6  -5   4   17.15    4.24   0 0.79228-0.56330-0.37423-0.21270-0.47686
 0.79735
   9  -5   5   30.82    4.83   0 0.79372-0.44931-0.37979-0.20605-0.47004
 0.86852
  -5  -4  -6   39.94    9.63   0
 0.80472-0.99680-0.43431-0.03457-0.39895-0.07630
  -4  -4  -2  228.33   10.56   0 0.79542-0.94868-0.38667-0.08283-0.46150
 0.30264
   5  -4   4  312.46    7.06   0 0.79344-0.60293-0.37870-0.09121-0.47139
 0.79086
  13  -4   6   11.16    4.65   0 0.79368-0.29600-0.37963-0.08933-0.47024
 0.95027
  -1  -3   1 1092.34   14.31   0 0.79386-0.83351-0.38034 0.02743-0.46936
 0.54877
   5  -3   4  707.72    9.38   0 0.79201-0.60124-0.37322 0.01988-0.47810
 0.79664
   8  -3   5  167.06    5.55   0 0.79332-0.48732-0.37823 0.02542-0.47196
 0.87105
  13  -3   6  191.73    6.66   0 0.79276-0.29454-0.37607 0.02390-0.47462
 0.95423
  -5  -2  -6   93.74    5.92   0 0.79553-0.98801-0.38714
 0.15195-0.46091-0.01554
  -3  -2  -1  790.77   23.54   0 0.79663-0.91213-0.39177 0.15586-0.45509
 0.37474
   1  -2   2 1504.93   16.08   0 0.79175-0.75503-0.37224 0.13542-0.47930
 0.63823
  14  -2   6  111.25    6.04   0 0.79240-0.25486-0.37470 0.13964-0.47629
 0.95548
  -2  -1 -11    7.87    5.79   0 0.79491-0.87272-0.38458
 0.26926-0.46410-0.40987
  -3  -1 -10   31.11    5.39   0 0.79290-0.91173-0.37661
 0.26101-0.47396-0.31960
  -4  -1  -8  169.64    6.57   0 0.79427-0.94970-0.38198
 0.26507-0.46733-0.16770
  -4  -1  -4  152.75    7.71   0 0.79625-0.95099-0.39017 0.27225-0.45711
 0.13892
  -3  -1  -2 1353.14   29.65   0 0.79900-0.91469-0.40250 0.28427-0.44139
 0.28146
  10  -1   5  346.66    7.68   0 0.79318-0.40990-0.37770 0.25947-0.47262
 0.87204
  16  -1   6   23.21    5.72   0 0.79422-0.17991-0.38177 0.26415-0.46759
 0.94607
  17  -1   6   46.50    5.56   0 0.79285-0.14055-0.37640 0.25938-0.47421
 0.95418
  -1   0 -11   33.24    5.29   0 0.79304-0.83580-0.37715
 0.37910-0.47329-0.39951
  -2   0 -10   25.87    4.61   0 0.79204-0.87238-0.37333
 0.37496-0.47796-0.31560
  -3   0  -8  973.76   11.63   0 0.79326-0.91100-0.37801
 0.37872-0.47224-0.16320
  -3   0  -4    8.89    4.10   0 0.79426-0.91050-0.38194 0.38188-0.46738
 0.14989
  -1   1  -9   95.61    5.03   0 0.79309-0.83423-0.37732
 0.49565-0.47308-0.24248
  -2   1  -6  225.20    5.93   0 0.79175-0.87069-0.37224 0.49005-0.47930
 0.00183
  -1   1  -3  367.07    9.38   0 0.79394-0.83348-0.38066 0.49840-0.46897
 0.23074
  19   1   5    9.13    6.09   0 0.79580-0.06708-0.38826 0.50605-0.45951
 0.85814
  20   1   5    6.62    6.73   0 0.79511-0.02749-0.38538 0.50341-0.46311
 0.86205
   2   2 -10   14.86    4.41   0 0.79338-0.72031-0.37847
 0.61439-0.47167-0.32346
   1   2  -9   67.08    4.30   0 0.79203-0.75663-0.37328
 0.60920-0.47803-0.23786
   0   2  -6   10.92    3.36   0 0.79154-0.79229-0.37146 0.60852-0.48024
 0.00203
   1   2  -3  403.24    8.15   0 0.79171-0.75480-0.37209 0.60725-0.47948
 0.23994
   3   2  -1  789.87   14.00   0 0.79490-0.68083-0.38454 0.61979-0.46415
 0.38400
  19   2   4   33.21    8.77   0 0.79693-0.06701-0.39308 0.62974-0.45343
 0.77178
   5   3 -10   12.39    4.74   0 0.79260-0.60544-0.37544
 0.72964-0.47539-0.31928
   4   3  -9    8.12    4.28   0 0.79277-0.64183-0.37610
 0.72848-0.47458-0.23984
   3   3  -7   43.00    4.17   0 0.79232-0.68017-0.37437
 0.72773-0.47670-0.08049
   3   3  -6   13.94    3.83   0 0.79328-0.68085-0.37808
 0.73106-0.47215-0.00564
   3   3  -5  124.96    5.04   0 0.79249-0.67921-0.37501 0.72799-0.47591
 0.07751
   4   3  -3  104.40    4.98   0 0.79247-0.64065-0.37497 0.72771-0.47596
 0.23681
   5   3  -2  604.01   10.23   0 0.79334-0.60284-0.37830 0.73120-0.47188
 0.31231
   7   4  -7  102.32    5.49   0 0.79243-0.52622-0.37478
 0.84577-0.47619-0.08153
   7   4  -6  166.17    5.82   0 0.79321-0.52681-0.37778
 0.84892-0.47251-0.00584
   7   4  -5   22.49    4.42   0 0.79240-0.52636-0.37470 0.84524-0.47630
 0.07775
  10   4  -2   76.04    5.78   0 0.79529-0.41252-0.38613 0.85718-0.46217
 0.30214
  12   4  -1  905.66   14.60   0 0.79578-0.33599-0.38816 0.85981-0.45962
 0.37938
   2  -7   1   25.83    5.44   0 0.79603-0.72132-0.38856-0.43139-0.45941
 0.54212
   6  -7   3  124.56    7.45   0 0.79605-0.56815-0.38867-0.43153-0.45927
 0.70098
  -2  -6  -1    3.05    5.01   0 0.79547-0.86806-0.38624-0.31644-0.46232 0.38236
  -1  -6   0  108.55    6.35   0 0.79754-0.83628-0.39510-0.30789-0.45115
 0.45329
   2  -6   2   16.79    4.77   0 0.79679-0.72189-0.39183-0.31195-0.45529
 0.61723
   4  -6   3   16.73    4.50   0 0.79660-0.64510-0.39098-0.31197-0.45636
 0.69711
   7  -6   4   13.73    3.74   0 0.79481-0.52841-0.38355-0.31983-0.46567
 0.78625
   1  -5   2   83.25    5.36   0 0.79621-0.75923-0.38932-0.19726-0.45846
 0.61907
   3  -5   3  103.74    5.12   0 0.79541-0.68150-0.38598-0.20061-0.46264
 0.70278
  -1  -4   1   59.32    4.86   0 0.79545-0.83458-0.38617-0.08381-0.46241
 0.54258
   8  -4   5   82.31    4.41   0 0.79453-0.48913-0.38240-0.08704-0.46710
 0.86680
  12  -4   6  119.47    5.95   0 0.79637-0.33728-0.39000-0.07918-0.45760
 0.93738
  -5  -3  -7   38.71    5.95   0 0.79957-0.99210-0.40447
 0.05252-0.43911-0.11598
  12  -3   6   74.24    5.01   0 0.79584-0.33634-0.38780 0.03566-0.46036
 0.93998
  -4  -2  -9  177.38    7.58   0 0.79728-0.95255-0.39396
 0.15961-0.45259-0.26118
  -2  -2   0 4069.93   37.43   0 0.79628-0.87367-0.38965 0.15372-0.45803
 0.45811
   5  -2   4  689.52    9.53   0 0.79596-0.60514-0.38827 0.15285-0.45978
 0.77892
   8  -2   5  136.74    5.17   0 0.79660-0.49060-0.39102 0.15594-0.45631
 0.85530
  13  -2   6   46.49    5.01   0 0.79538-0.29696-0.38586 0.15132-0.46279
 0.94146
   6  -1   4  553.69    9.92   0 0.79699-0.56776-0.39268 0.27452-0.45422
 0.77329
  15  -1   6   29.28    5.13   0 0.79628-0.22000-0.38963 0.27107-0.45806
 0.93556
  -3   0  -7  538.74    8.89   0 0.79697-0.91375-0.39260
 0.39227-0.45432-0.10257
   3   0   2 4249.01   36.60   0 0.79727-0.68307-0.39391 0.39231-0.45265
 0.61215
   8   0   4  442.39    9.45   0 0.79635-0.49002-0.38992 0.38952-0.45770
 0.77687
  12   0   5 1327.15   15.43   0 0.79686-0.33613-0.39213 0.39215-0.45492
 0.85393
   1   1 -11   45.65    5.67   0 0.79530-0.76041-0.38553
 0.50487-0.46320-0.41023
   0   1 -10   56.78    5.06   0 0.79517-0.79862-0.38498
 0.50401-0.46388-0.33018
  11   1   4   59.49    5.90   0 0.79830-0.37654-0.39854 0.51648-0.44675
 0.76605
  18   1   5   63.60    7.16   0 0.79768-0.10653-0.39572 0.51432-0.45036
 0.84908
   1   2  -8  219.74    5.97   0 0.79607-0.76059-0.38875
 0.62413-0.45917-0.17742
   2   2  -2   77.12    5.73   0 0.79557-0.72043-0.38663 0.62107-0.46182
 0.30199
  18   2   4  152.53   10.38   0 0.79964-0.10810-0.40483 0.64160-0.43865
 0.75709
   4   3  -8  140.83    5.65   0 0.79608-0.64571-0.38879
 0.74226-0.45912-0.17777
   8   4  -8    0.83    3.39   0 0.79477-0.49003-0.38339
 0.85466-0.46586-0.17048
   8   4  -7   25.16    4.41   0 0.79693-0.49252-0.39241
 0.86362-0.45456-0.10344
   8   4  -4   30.80    4.63   0 0.79567-0.49047-0.38707 0.85819-0.46128
 0.14216
   9   4  -3  233.38    7.27   0 0.79696-0.45303-0.39254 0.86351-0.45439
 0.21444
  16   4   0  584.07   15.48   0 0.79994-0.18576-0.40630 0.87878-0.43675
 0.43587
  -4  -6  -4    9.85    9.20   0 0.80401-0.95764-0.42810-0.27447-0.40758
 0.09093
  -3  -6  -2   34.24    6.29   0 0.80077-0.91584-0.40988-0.29330-0.43188
 0.27432
   0  -6   1    4.83    5.04   0 0.79926-0.79780-0.40241-0.30184-0.44159
 0.52131
   6  -6   4   74.27    5.31   0 0.79916-0.57096-0.40196-0.30064-0.44218
 0.76351
  10  -6   5    5.38    4.13   0 0.79716-0.41601-0.39288-0.31094-0.45377
 0.85443
  -4  -5  -8   53.29   10.22   0
 0.80573-0.96016-0.43984-0.14510-0.39142-0.24240
  -3  -5  -1   75.87    6.46   0 0.79991-0.91507-0.40556-0.18114-0.43751
 0.35906
  -2  -5   0   23.10    5.16   0 0.79899-0.87573-0.40117-0.18550-0.44319
 0.44442
   5  -5   4   60.19    4.41   0 0.79760-0.60643-0.39480-0.19208-0.45134
 0.77062
   8  -5   5    3.62    4.18   0 0.79789-0.49222-0.39611-0.18989-0.44967
 0.84878
  12  -5   6   63.49    5.67   0 0.79921-0.34062-0.40222-0.18270-0.44185
 0.92189
  -4  -4  -9   41.60    7.46   0
 0.80196-0.95672-0.41612-0.05199-0.42366-0.28929
   2  -4   3  972.60   11.15   0 0.79846-0.72260-0.39868-0.07121-0.44639
 0.68582
   7  -4   5   26.94    4.10   0 0.79896-0.53175-0.40104-0.06797-0.44337
 0.84289
  11  -4   6   40.91    4.53   0 0.79901-0.37780-0.40125-0.06764-0.44309
 0.92254
  -4  -3  -9    5.75    5.80   0 0.80085-0.95785-0.41027
 0.06065-0.43138-0.28329
  -5  -3  -6  295.90   10.53   0 0.80348-0.99534-0.42481
 0.07267-0.41203-0.06402
  -5  -3  -5 1157.93   21.67   0 0.80477-0.99656-0.43304 0.08060-0.40082
 0.00365
   2  -3   3  234.30    6.39   0 0.79803-0.72238-0.39675 0.04390-0.44886
 0.68781
   7  -3   5  345.29    6.95   0 0.79861-0.53085-0.39941 0.04707-0.44545
 0.84444
  11  -3   6   11.30    4.02   0 0.79872-0.37749-0.39988 0.04799-0.44485
 0.92351
  -3  -2 -10   52.44    6.50   0 0.80018-0.91843-0.40690
 0.17380-0.43578-0.35752
  12  -2   6  543.19    9.05   0 0.79849-0.33812-0.39885 0.16447-0.44617
 0.92510
  -3  -1  -9  115.62    6.42   0 0.79974-0.91736-0.40473
 0.28831-0.43860-0.27586
  -4  -1  -7  247.93    7.28   0 0.79818-0.95364-0.39743
 0.28026-0.44799-0.10805
  -4  -1  -6  408.56    8.87   0 0.80031-0.95553-0.40756
 0.29042-0.43492-0.04206
  -4  -1  -5  649.00   11.49   0 0.80052-0.95526-0.40861 0.29119-0.43355
 0.03586
   0  -1   1 2459.14   28.63   0 0.79746-0.79894-0.39419 0.27462-0.45211
 0.53122
   9  -1   5  524.42    8.83   0 0.79894-0.45409-0.40091 0.28333-0.44352
 0.84237
  14  -1   6   72.75    5.54   0 0.79933-0.26196-0.40275 0.28592-0.44116
 0.92011
  -2   0  -9  135.58    5.83   0 0.79828-0.87777-0.39786
 0.39828-0.44744-0.26712
  -3   0  -6    4.17    3.70   0 0.79859-0.91576-0.39930
 0.39884-0.44560-0.03257
  -3   0  -5  355.27    7.91   0 0.79841-0.91511-0.39846 0.39793-0.44668
 0.04878
  -1   0  -1 4418.78   52.53   0 0.79976-0.83935-0.40484 0.40460-0.43845
 0.35768
   5   0   3    2.94    3.57   0 0.79900-0.60796-0.40119 0.40064-0.44317
 0.68199
  -1   1  -8  310.65    6.42   0 0.79752-0.83869-0.39446
 0.51208-0.45177-0.18435
   5   1   2 2785.80   39.04   0 0.80337-0.61229-0.42415 0.54069-0.41293
 0.57255
  17   1   5  134.28    7.68   0 0.79973-0.14659-0.40468 0.52325-0.43866
 0.83754
   3   2 -10   36.97    4.70   0 0.79887-0.68745-0.40058
 0.63627-0.44396-0.35114
   2   2  -9  141.11    5.63   0 0.79847-0.72488-0.39876
 0.63399-0.44628-0.26967
   1   2  -7  199.51    5.80   0 0.79886-0.76312-0.40057
 0.63537-0.44397-0.11330
   1   2  -4  354.22    7.24   0 0.79824-0.76182-0.39770 0.63251-0.44765
 0.12886
  17   2   4  199.48   11.33   0 0.80293-0.14989-0.42159 0.65786-0.41636
 0.73571
   6   3 -10   15.60    3.82   0 0.79731-0.56986-0.39354
 0.74734-0.45293-0.34266
   5   3  -9   15.95    3.76   0 0.79752-0.60901-0.39445
 0.74799-0.45178-0.26395
   4   3  -7   37.54    4.13   0 0.79861-0.64830-0.39941
 0.75234-0.44545-0.11205
   4   3  -4  357.23    7.29   0 0.79813-0.64663-0.39720 0.74982-0.44828
 0.12917
  11   3   1  172.68   10.70   0 0.80455-0.38272-0.43156 0.78511-0.40285
 0.48262
   9   4  -8    5.90    4.45   0 0.79800-0.45673-0.39660
 0.86955-0.44905-0.18703
   8   4  -6  110.11    5.27   0 0.79811-0.49375-0.39709
 0.86820-0.44842-0.03016
   8   4  -5   94.25    5.13   0 0.79804-0.49276-0.39678 0.86753-0.44882
 0.04972
  -1  -7  -1  165.27    8.49   0 0.80058-0.84085-0.41061-0.40934-0.43103
 0.35445
   0  -7   0   11.88    5.33   0 0.80077-0.80301-0.41156-0.41020-0.42977
 0.43231
   3  -7   2    7.66    4.87   0 0.80001-0.68761-0.40770-0.41344-0.43483
 0.59663
   5  -7   3   14.88    5.16   0 0.80015-0.61032-0.40840-0.41301-0.43391
 0.67575
   9  -6   5    3.10    3.91   0 0.79953-0.45655-0.40532-0.29938-0.43792
 0.83736
  -1  -5   1   83.06    5.41   0 0.80075-0.84072-0.41148-0.17526-0.42989
 0.51055
  11  -5   6   34.21    5.30   0 0.80109-0.38092-0.41323-0.17276-0.42759
 0.90762
   0  -4   2   35.74    4.18   0 0.80036-0.80189-0.40946-0.06097-0.43253
 0.59198
   4  -4   4  274.69    6.06   0 0.79940-0.64703-0.40470-0.06546-0.43872
 0.75775
   0  -3   2   19.74    4.25   0 0.80020-0.80163-0.40864 0.05531-0.43360
 0.59224
   4  -3   4  320.05    6.60   0 0.79930-0.64700-0.40422 0.05127-0.43934
 0.75836
  -1  -2   1 1357.95   17.64   0 0.80086-0.84081-0.41202 0.17590-0.42917
 0.50803
  11  -2   6  540.97    8.80   0 0.80119-0.37971-0.41378 0.17858-0.42686
 0.90581
  -1  -1 -11   57.78    6.68   0 0.80139-0.84399-0.41485
 0.29980-0.42545-0.44706
  -2  -1 -10   88.82    5.93   0 0.80136-0.88123-0.41471
 0.29892-0.42563-0.36825
  13  -1   6   -2.16    4.67   0 0.80146-0.30265-0.41524 0.29772-0.42493
 0.90343
   0   0 -11   17.77    5.12   0 0.79961-0.80391-0.40572
 0.40756-0.43740-0.43516
  -1   0 -10    4.41    4.33   0 0.80003-0.83881-0.40782
 0.40956-0.43467-0.36036
  11   0   5   17.21    5.18   0 0.80130-0.37895-0.41437 0.41358-0.42607
 0.82514
  18   0   6    4.00    5.56   0 0.80174-0.11099-0.41675 0.41668-0.42293
 0.90074
  19   0   6   24.34    6.16   0 0.80112-0.07095-0.41338 0.41429-0.42738
 0.90604
   2   1 -11   -1.96    4.37   0 0.80036-0.72605-0.40946
 0.52882-0.43253-0.44134
   1   1 -10   23.25    4.47   0 0.80061-0.76642-0.41072
 0.53018-0.43088-0.36400
   0   1  -9  416.11    7.43   0 0.79996-0.80320-0.40747
 0.52612-0.43512-0.27999
  -1   1  -7 1196.99   11.50   0 0.80016-0.84071-0.40845
 0.52638-0.43385-0.12309
  -1   1  -4  214.01    6.50   0 0.80035-0.84037-0.40943 0.52712-0.43256
 0.11392
   0   1  -2 2347.94   23.49   0 0.80084-0.80190-0.41196 0.52928-0.42925
 0.26973
  16   1   5    2.22    5.60   0 0.80240-0.18887-0.42045 0.53876-0.41801
 0.81877
   1   2  -6  192.26    5.58   0 0.79995-0.76372-0.40740
 0.64272-0.43522-0.04227
   1   2  -5  327.86    6.67   0 0.80006-0.76343-0.40793 0.64291-0.43453
 0.03635
   6   3  -9   10.85    4.16   0 0.80082-0.57414-0.41182
 0.76715-0.42944-0.28644
   5   3  -8  107.56    5.16   0 0.80048-0.61168-0.41007
 0.76377-0.43174-0.20498
   4   3  -6  481.97    7.29   0 0.79960-0.64844-0.40569
 0.75894-0.43743-0.04047
   4   3  -5  439.03    6.98   0 0.79971-0.64787-0.40621 0.75913-0.43677
 0.03823
   5   3  -3  247.52    6.52   0 0.80132-0.61075-0.41446 0.76709-0.42597
 0.18702
   7   3  -1   48.73    5.27   0 0.80201-0.53387-0.41823 0.77079-0.42096
 0.34130
  10   4  -8   26.89    4.91   0 0.80080-0.42031-0.41174
 0.88331-0.42954-0.20716
   9   4  -7   16.57    4.43   0 0.80012-0.45773-0.40825
 0.88006-0.43411-0.12276
   9   4  -4  190.02    6.16   0 0.80033-0.45654-0.40934 0.88086-0.43269
 0.11399
  10   4  -3  124.47    5.96   0 0.80158-0.41901-0.41587 0.88726-0.42410
 0.18491
  11   4  -2  809.34   12.30   0 0.80065-0.37968-0.41095 0.88255-0.43059
 0.27122
  13   4  -1   49.71    5.55   0 0.80131-0.30273-0.41442 0.88601-0.42602
 0.34629
  17   4   0   77.83    8.21   0 0.80334-0.15044-0.42600 0.89777-0.41054
 0.41053
  -3  -7  -4  139.45   11.48   0 0.80471-0.92076-0.43509-0.38354-0.39811
 0.08131
  -2  -7  -2   43.94    6.46   0 0.80249-0.88023-0.42101-0.39818-0.41722
 0.25996
   1  -7   1  177.65    7.35   0 0.80203-0.76599-0.41838-0.40111-0.42074
 0.50262
   1  -6   2    1.71    4.24   0 0.80304-0.76865-0.42430-0.27898-0.41281
 0.57495
   3  -6   3  149.77    5.93   0 0.80152-0.68858-0.41558-0.28805-0.42445
 0.66490
   5  -6   4   19.56    4.65   0 0.80238-0.61249-0.42039-0.28284-0.41806
 0.73760
   8  -6   5   16.50    4.58   0 0.80226-0.49704-0.41969-0.28439-0.41899
 0.81945
  -4  -5  -2   29.32    5.96   0 0.80453-0.95823-0.43389-0.15265-0.39977
 0.24085
   2  -5   3  198.86    5.97   0 0.80148-0.72642-0.41533-0.17174-0.42478
 0.66415
   4  -5   4  178.92    5.77   0 0.80210-0.65063-0.41879-0.16780-0.42019
 0.73944
   7  -5   5   19.33    3.56   0 0.80124-0.53501-0.41404-0.17304-0.42649
 0.82603
   6  -4   5  185.22    5.88   0 0.80258-0.57433-0.42157-0.04821-0.41648
 0.81566
  10  -4   6    3.59    3.44   0 0.80128-0.41894-0.41428-0.05528-0.42616
 0.90525
  -3  -3 -10    0.53    5.53   0 0.80435-0.91834-0.43261
 0.08181-0.40152-0.38974
   6  -3   5  135.93    5.41   0 0.80274-0.57406-0.42248 0.06952-0.41526
 0.81380
  10  -3   6  292.35    6.17   0 0.80140-0.41908-0.41493 0.06217-0.42531
 0.90431
  16  -3   7    3.65    4.95   0 0.80256-0.19024-0.42141 0.06992-0.41668
 0.97844
  -4  -2  -8  229.95    7.46   0 0.80253-0.95792-0.42126
 0.18812-0.41689-0.21804
   2  -2   3  645.95    9.79   0 0.80203-0.72682-0.41837 0.18220-0.42074
 0.65902
   4  -2   4  270.03    6.67   0 0.80284-0.65093-0.42308 0.18701-0.41445
 0.73285
   7  -2   5  132.07    4.81   0 0.80140-0.53411-0.41494 0.17892-0.42530
 0.82388
   3  -1   3 1191.33   14.28   0 0.80267-0.68914-0.42210 0.30299-0.41577
 0.65455
  -2   0  -8  174.22    6.21   0 0.80216-0.88119-0.41912
 0.42015-0.41975-0.21605
  17   0   6    0.41    5.54   0 0.80355-0.15200-0.42740 0.42783-0.40862
 0.88923
  -1   1  -6  543.44    8.54   0 0.80174-0.84185-0.41678
 0.53521-0.42287-0.05424
  -1   1  -5  668.69    9.42   0 0.80213-0.84210-0.41898 0.53653-0.41993
 0.02211
  15   1   5  125.44    7.33   0 0.80425-0.22755-0.43194 0.54966-0.40244
 0.80130
   4   2 -10   13.51    4.37   0 0.80250-0.65214-0.42107
 0.65754-0.41714-0.37802
   3   2  -9  149.02    5.50   0 0.80272-0.69021-0.42235
 0.65828-0.41543-0.30032
   2   2  -8  119.12    4.33   0 0.80157-0.72756-0.41582
 0.65183-0.42413-0.21205
  11   2   3 1257.17   27.32   0 0.80751-0.38553-0.45934 0.69412-0.36384
 0.60383
  16   2   4  123.27   10.02   0 0.80586-0.19103-0.44376 0.67905-0.38606
 0.70601
   5   3  -7   32.31    4.01   0 0.80276-0.61309-0.42263
 0.77621-0.41505-0.14232
   6   3  -2 1373.25   14.64   0 0.80272-0.57354-0.42234 0.77533-0.41544
 0.25633
  11   4  -8   64.47    5.59   0 0.80308-0.38282-0.42450
 0.89605-0.41253-0.22428
  10   4  -7   48.32    4.80   0 0.80300-0.42024-0.42404
 0.89529-0.41316-0.14469
   9   4  -6    2.70    3.31   0 0.80148-0.45895-0.41533
 0.88593-0.42478-0.05271
   9   4  -5    3.97    4.07   0 0.80189-0.45807-0.41759 0.88731-0.42178
 0.02373
  18   4   0   51.17    8.63   0 0.80523-0.11359-0.43887 0.91099-0.39289
 0.39314
   2  -7   2   55.86    5.73   0 0.80431-0.72973-0.43275-0.38729-0.40146
 0.56344
   4  -7   3    5.07    4.96   0 0.80356-0.65160-0.42784-0.39288-0.40816
 0.64887
   0  -5   2  143.35    5.86   0 0.80329-0.80465-0.42612-0.16068-0.41048
 0.57006
   6  -5   5   14.30    4.32   0 0.80402-0.57458-0.43082-0.15588-0.40410
 0.80236
  10  -5   6   57.55    4.64   0 0.80307-0.42141-0.42478-0.16154-0.41229
 0.89168
   1  -4   3  548.16    8.84   0 0.80464-0.76794-0.43499-0.03518-0.39838
 0.63735
   3  -4   4   18.31    3.90   0 0.80422-0.69050-0.43213-0.03805-0.40231
 0.72035
   9  -4   6   12.65    4.17   0 0.80396-0.45988-0.43038-0.03965-0.40470
 0.88581
   9  -3   6  102.59    4.87   0 0.80402-0.45962-0.43080 0.07781-0.40413
 0.88294
  14  -3   7   51.87    5.26   0 0.80449-0.26834-0.43396 0.08190-0.39980
 0.95870
  15  -3   7  167.34    6.02   0 0.80322-0.22810-0.42574 0.07347-0.41099
 0.96989
  10  -2   6  182.29    5.96   0 0.80388-0.42082-0.42989 0.19417-0.40536
 0.88403
  16  -2   7   18.49    5.04   0 0.80432-0.19126-0.43279 0.19828-0.40141
 0.96004
  17  -2   7   23.54    5.35   0 0.80350-0.15120-0.42748 0.19306-0.40864
 0.96837
  -3  -1  -8  644.44   10.10   0 0.80384-0.92154-0.42963
 0.31373-0.40572-0.22959
   5  -1   4 2506.65   18.95   0 0.80419-0.61362-0.43192 0.31288-0.40259
 0.72154
   8  -1   5  289.78    6.89   0 0.80341-0.49721-0.42688 0.30814-0.40945
 0.80820
  12  -1   6  174.18    6.05   0 0.80394-0.34366-0.43026 0.31194-0.40486
 0.88352
   1   0 -11   31.32    5.00   0 0.80423-0.76925-0.43216
 0.43413-0.40226-0.47078
   0   0 -10   54.26    4.86   0 0.80471-0.80783-0.43547
 0.43776-0.39773-0.39636
  -1   0  -9   11.54    4.20   0 0.80438-0.84449-0.43318
 0.43445-0.40088-0.31433
   7   0   4    4.82    3.92   0 0.80420-0.53699-0.43200 0.43094-0.40249
 0.72156
  16   0   6    2.02    5.29   0 0.80401-0.18975-0.43072 0.42962-0.40423
 0.88082
   3   1 -11    6.36    4.61   0 0.80396-0.69256-0.43039
 0.55011-0.40468-0.46846
   0   1  -8  188.61    5.48   0 0.80347-0.80635-0.42728
 0.54592-0.40892-0.22705
   7   1   3   87.15    7.24   0 0.80570-0.53728-0.44286 0.55927-0.38746
 0.62693
  10   1   4   85.63    6.28   0 0.80512-0.42184-0.43841 0.55522-0.39366
 0.71313
   2   2  -7  453.92    7.46   0 0.80387-0.72974-0.42983
 0.66593-0.40544-0.15167
   2   2  -3  707.15   10.70   0 0.80329-0.72781-0.42615 0.66155-0.41043
 0.17021
   7   3  -9   25.86    4.45   0 0.80389-0.53793-0.42992
 0.78401-0.40532-0.31050
   6   3  -8  109.50    5.07   0 0.80390-0.57592-0.43003
 0.78381-0.40518-0.23176
   5   3  -6  305.83    6.37   0 0.80403-0.61439-0.43083
 0.78450-0.40408-0.07381
   5   3  -5 1057.67   10.41   0 0.80458-0.61431-0.43457 0.78763-0.39896
 0.00067
   5   3  -4  831.51    9.87   0 0.80387-0.61344-0.42984 0.78308-0.40543
 0.08667
   9   3   0  349.57   10.54   0 0.80546-0.46059-0.44101 0.79434-0.39004
 0.39022
  10   4  -6    8.12    4.25   0 0.80393-0.42283-0.43021
 0.90262-0.40493-0.07249
  10   4  -5   48.68    4.61   0 0.80455-0.42154-0.43440 0.90582-0.39919
 0.00062
  10   4  -4  149.01    5.79   0 0.80389-0.42128-0.42996 0.90146-0.40527
 0.08632
  11   4  -3   94.84    5.85   0 0.80496-0.38352-0.43729 0.90868-0.39521
 0.15621
  12   4  -2  137.79    6.31   0 0.80452-0.34473-0.43416 0.90569-0.39953
 0.24013
  14   4  -1  617.68   11.56   0 0.80493-0.26698-0.43706 0.90855-0.39553
 0.31617
  19   4   0   24.47    7.85   0 0.80632-0.07659-0.44806 0.91994-0.38014
 0.38122
  20   4   0    6.64    7.26   0 0.80746-0.04057-0.45929 0.92899-0.36406
 0.36486
  -1  -7   0   22.32    5.61   0 0.80617-0.84634-0.44776-0.37183-0.38114
 0.38226
  -4  -6  -3   15.54    7.59   0 0.80720-0.96150-0.45780-0.24427-0.36679
 0.12860
  -2  -6   0  381.53    9.53   0 0.80555-0.88357-0.44265-0.26043-0.38833
 0.38909
  -1  -6   1  128.55    6.65   0 0.80576-0.84583-0.44435-0.25867-0.38594
 0.46623
   2  -6   3   57.82    4.91   0 0.80545-0.73131-0.44184-0.26220-0.38945
 0.62922
   4  -6   4   13.58    4.43   0 0.80548-0.65351-0.44206-0.26278-0.38915
 0.70948
   7  -6   5   22.49    3.95   0 0.80457-0.53967-0.43537-0.26760-0.39842
 0.79801
   3  -5   4 1568.89   13.22   0 0.80572-0.69303-0.44397-0.14305-0.38647
 0.70552
   9  -5   6   12.90    4.54   0 0.80492-0.46155-0.43782-0.14953-0.39504
 0.87383
  -4  -4  -8   42.46    7.75   0
 0.80758-0.96250-0.46221-0.00481-0.36039-0.27375
  -3  -4   0  184.15    7.10   0 0.80581-0.92172-0.44477-0.02535-0.38535
 0.38486
  -2  -4   1  573.96   10.29   0 0.80579-0.88381-0.44455-0.02547-0.38566
 0.46505
   5  -4   5  252.48    6.22   0 0.80564-0.61595-0.44340-0.02682-0.38728
 0.78586
   8  -4   6  104.56    5.19   0 0.80578-0.50060-0.44446-0.02615-0.38578
 0.86409
  13  -4   7   35.51    5.34   0 0.80537-0.30861-0.44123-0.02936-0.39031
 0.95004
  -4  -3  -8  129.36    7.32   0 0.80656-0.96096-0.45129
 0.10173-0.37614-0.25911
   1  -3   3 1109.15   11.74   0 0.80504-0.76808-0.43871 0.08540-0.39381
 0.63215
   3  -3   4  275.61    6.07   0 0.80472-0.69128-0.43640 0.08288-0.39701
 0.71560
  13  -3   7   11.34    4.50   0 0.80548-0.30720-0.44206 0.08853-0.38914
 0.94640
  -2  -2 -10   15.40    5.70   0 0.80593-0.88700-0.44576
 0.21498-0.38396-0.41042
  -3  -2  -9  154.02    7.15   0 0.80549-0.92247-0.44215
 0.20984-0.38903-0.32556
  -4  -2  -7  196.35    7.38   0 0.80625-0.96047-0.44854
 0.21539-0.38004-0.17653
   0  -2   2  547.89   10.26   0 0.80510-0.80662-0.43920 0.20299-0.39313
 0.55174
   6  -2   5    4.07    3.54   0 0.80554-0.57657-0.44257 0.20726-0.38843
 0.78787
  15  -2   7   83.84    5.94   0 0.80532-0.23094-0.44083 0.20489-0.39086
 0.94985
   0  -1 -11    3.24    4.62   0 0.80592-0.80813-0.44569
 0.33167-0.38406-0.48839
  -2  -1  -9  126.90    5.75   0 0.80594-0.88423-0.44585
 0.33046-0.38383-0.33107
   1  -1   2  748.09   13.63   0 0.80541-0.76847-0.44153 0.32196-0.38989
 0.54899
  -2   0  -7  259.30    6.39   0 0.80493-0.88346-0.43789
 0.43875-0.39494-0.16189
  -2   0  -3  433.97   10.41   0 0.80516-0.88308-0.43960 0.43971-0.39257
 0.15428
  10   0   5  860.22   11.92   0 0.80534-0.42189-0.44099 0.43998-0.39064
 0.78983
  15   0   6    7.43    5.45   0 0.80580-0.23033-0.44469 0.44310-0.38547
 0.86424
   2   1 -10   75.02    4.40   0 0.80471-0.73066-0.43631
 0.55587-0.39713-0.39733
   1   1  -9   91.19    4.20   0 0.80471-0.76841-0.43630
 0.55526-0.39714-0.31839
   0   1  -7  208.71    5.51   0 0.80590-0.80709-0.44546
 0.56381-0.38438-0.17240
  14   1   5  163.41    7.57   0 0.80659-0.26901-0.45158 0.56777-0.37572
 0.77521
   5   2 -10   59.27    5.03   0 0.80521-0.61612-0.43998
 0.67749-0.39204-0.40268
   4   2  -9  156.68    5.42   0 0.80575-0.65411-0.44423
 0.68093-0.38611-0.32960
   3   2  -8   29.73    3.98   0 0.80543-0.69208-0.44174
 0.67798-0.38960-0.24670
   2   2  -6  192.73    5.74   0 0.80529-0.73037-0.44059
 0.67621-0.39120-0.08656
   2   2  -4  886.56   10.49   0 0.80548-0.73025-0.44209 0.67735-0.38910
 0.07032
   6   3  -7  377.81    7.04   0 0.80579-0.57677-0.44457
 0.79810-0.38564-0.17136
  11   4  -7  124.05    5.22   0 0.80472-0.38423-0.43640
 0.90889-0.39701-0.16027
  11   4  -6   32.74    4.49   0 0.80595-0.38436-0.44593
 0.91782-0.38373-0.09371
  15   4  -1   63.20    6.41   0 0.80700-0.23076-0.45567 0.92699-0.36986
 0.29069
  -3  -7  -3   35.39    7.52   0 0.80758-0.92443-0.45834-0.36060-0.36631
 0.12844
  -2  -7  -1   29.85    5.68   0 0.80738-0.88550-0.45618-0.36358-0.36942
 0.29062
   0  -7   1    1.03    4.78   0 0.80672-0.80708-0.44973-0.37236-0.37865
 0.45880
   3  -7   3   22.47    4.91   0 0.80690-0.69536-0.45141-0.36908-0.37626
 0.61695
   5  -7   4   64.33    6.18   0 0.80699-0.61834-0.45225-0.36815-0.37505
 0.69462
  -3  -6  -1   72.81    6.03   0 0.80712-0.92297-0.45353-0.24936-0.37323
 0.29347
   0  -6   2  170.28    6.65   0 0.80724-0.80999-0.45477-0.24870-0.37144
 0.53080
   6  -6   5   67.30    5.05   0 0.80693-0.57965-0.45168-0.25259-0.37587
 0.77452
   1  -5   3 1091.39   11.92   0 0.80639-0.76987-0.44688-0.14050-0.38268
 0.62164
   5  -5   5  100.71    5.11   0 0.80694-0.61769-0.45182-0.13595-0.37568
 0.77385
   8  -5   6    7.70    4.39   0 0.80681-0.49982-0.45055-0.13729-0.37748
 0.85464
  -1  -4   2   83.57    5.00   0 0.80730-0.84740-0.45539-0.01471-0.37056
 0.52909
  12  -4   7   46.79    5.21   0 0.80677-0.34842-0.45022-0.02029-0.37795
 0.93646
  -3  -3   0 2713.27   24.64   0 0.80752-0.92363-0.45770 0.10478-0.36724
 0.36597
  -2  -3   1 1036.84   13.63   0 0.80718-0.88567-0.45414 0.10105-0.37235
 0.45070
   5  -3   5 1038.45   10.61   0 0.80643-0.61626-0.44719 0.09342-0.38224
 0.78034
   8  -3   6  165.99    5.54   0 0.80657-0.50163-0.44848 0.09479-0.38043
 0.85849
  12  -3   7    4.91    4.29   0 0.80733-0.34960-0.45566 0.10422-0.37017
 0.93003
   9  -2   6   54.25    4.84   0 0.80658-0.46268-0.44849 0.21188-0.38041
 0.85913
  14  -2   7  201.40    6.73   0 0.80671-0.27076-0.44964 0.21320-0.37878
 0.93754
  -1  -1 -10   28.50    4.56   0 0.80666-0.84681-0.44922
 0.33445-0.37937-0.41472
  -3  -1  -7  171.35    6.11   0 0.80713-0.92309-0.45366
 0.33754-0.37305-0.18353
   7  -1   5  379.00    7.75   0 0.80731-0.54002-0.45545 0.33587-0.37047
 0.76932
  11  -1   6  134.75    5.44   0 0.80645-0.38523-0.44734 0.32831-0.38203
 0.86056
  17  -1   7   14.81    5.78   0 0.80740-0.15579-0.45634 0.33863-0.36919
 0.92668
  18  -1   7   32.97    5.61   0 0.80700-0.11757-0.45236 0.33399-0.37490
 0.93408
   2   0 -11  106.29    5.64   0 0.80737-0.73309-0.45607
 0.45815-0.36959-0.50391
  -2   0  -6  213.40    6.59   0 0.80700-0.88472-0.45235
 0.45361-0.37492-0.10212
  14   0   6    6.83    4.91   0 0.80731-0.26901-0.45548 0.45531-0.37043
 0.84677
   4   1 -11   21.60    4.91   0 0.80677-0.65578-0.45022
 0.57036-0.37795-0.49577
   0   1  -3 3048.96   21.85   0 0.80718-0.80785-0.45413 0.57170-0.37238
 0.13346
   2   2  -5  285.52    5.86   0 0.80632-0.73021-0.44627
 0.68162-0.38354-0.01471
   3   2  -2  726.16   11.72   0 0.80673-0.69224-0.44982 0.68501-0.37852
 0.21968
   5   2   0 2250.42   26.97   0 0.80780-0.61639-0.46086 0.69597-0.36265
 0.36300
  15   2   4  467.89   15.28   0 0.80869-0.23263-0.47384 0.70894-0.34348
 0.66310
   8   3  -9   15.95    3.37   0 0.80631-0.50081-0.44617
 0.79985-0.38368-0.33125
   7   3  -8   11.05    3.89   0 0.80661-0.53867-0.44882
 0.80275-0.37994-0.25530
   6   3  -6  599.48    8.05   0 0.80726-0.57797-0.45494
 0.80836-0.37121-0.10598
   6   3  -3  977.55   11.58   0 0.80672-0.57709-0.44976 0.80282-0.37861
 0.14018
  12   4  -7   50.76    4.98   0 0.80661-0.34738-0.44883
 0.92078-0.37993-0.17661
  11   4  -5   48.76    4.63   0 0.80675-0.38571-0.45004
 0.92168-0.37821-0.01935
  11   4  -4   64.27    4.98   0 0.80655-0.38461-0.44823 0.91994-0.38078
 0.06280
  12   4  -3   62.37    5.42   0 0.80744-0.34668-0.45681 0.92784-0.36852
 0.12970
  13   4  -2  222.12    7.24   0 0.80720-0.30874-0.45432 0.92562-0.37209
 0.21331
   1  -7   2   17.71    5.23   0 0.80766-0.77177-0.46027-0.35984-0.36385
 0.52478
   3  -6   4  116.73    5.87   0 0.80796-0.69505-0.46397-0.23894-0.35844
 0.67784
  -4  -5  -7   36.51    9.24   0
 0.80899-0.96359-0.50390-0.08165-0.29711-0.25690
  -3  -5   0    1.16    4.78   0 0.80782-0.92341-0.46221-0.12431-0.36102
 0.36235
  -2  -5   1   21.62    4.23   0 0.80757-0.88585-0.45924-0.12779-0.36535
 0.44520
  -1  -5   2   73.61    5.76   0 0.80810-0.84810-0.46575-0.12072-0.35584
 0.51500
  -4  -4  -1   65.12    5.98   0 0.80841-0.96247-0.47035 0.00096-0.34902
 0.26957
   2  -4   4 1470.55   12.45   0 0.80782-0.73269-0.46219-0.00786-0.36105
 0.67919
   7  -4   6  163.49    5.76   0 0.80780-0.54120-0.46186-0.00790-0.36153
 0.83987
  11  -4   7  114.85    5.78   0 0.80775-0.38768-0.46132-0.00802-0.36232
 0.92106
  -2  -3 -10    6.51    5.42   0 0.80839-0.88864-0.47009
 0.12049-0.34942-0.44386
  -3  -3  -9   94.07    6.43   0 0.80831-0.92507-0.46877
 0.11822-0.35137-0.36221
  -1  -3   2  541.71    9.54   0 0.80805-0.84817-0.46511 0.11225-0.35677
 0.51547
  -4  -2  -6   22.16    4.54   0 0.80846-0.96270-0.47119
 0.23691-0.34776-0.12902
   3  -2   4  911.28   10.80   0 0.80770-0.69436-0.46076 0.22463-0.36313
 0.68140
  13  -2   7  295.30    7.31   0 0.80764-0.31001-0.46002 0.22501-0.36421
 0.92251
  10  -1   6   10.59    5.09   0 0.80809-0.42536-0.46570 0.34880-0.35590
 0.83320
  16  -1   7   12.14    4.93   0 0.80796-0.19553-0.46390 0.34660-0.35855
 0.91616
   1   0 -10    2.92    4.04   0 0.80797-0.77047-0.46408
 0.46517-0.35829-0.43645
   0   0  -9  743.19    9.39   0 0.80804-0.80965-0.46503
 0.46520-0.35689-0.35798
  -1   0  -8  173.10    6.01   0 0.80739-0.84758-0.45727
 0.45797-0.36820-0.26737
  -2   0  -5    5.26    3.56   0 0.80770-0.88560-0.46076
 0.46134-0.36313-0.03511
  -2   0  -4 1278.68   14.63   0 0.80763-0.88559-0.45995 0.45996-0.36431
 0.04589
   9   0   5  422.23    8.72   0 0.80831-0.46370-0.46876 0.46796-0.35138
 0.74985
   3   1 -10   36.89    4.43   0 0.80757-0.69481-0.45929
 0.57778-0.36528-0.42867
   2   1  -9  128.02    4.87   0 0.80781-0.73329-0.46210
 0.58017-0.36119-0.35440
   1   1  -8  295.68    6.27   0 0.80748-0.77112-0.45829
 0.57643-0.36673-0.26931
   0   1  -6   68.10    4.42   0 0.80747-0.80901-0.45812
 0.57602-0.36696-0.11059
  13   1   5  216.16    8.07   0 0.80857-0.30899-0.47312 0.59043-0.34488
 0.74326
   6   2 -10   29.56    3.81   0 0.80743-0.57976-0.45773
 0.69374-0.36753-0.42774
   5   2  -9   66.65    4.74   0 0.80797-0.61848-0.46409
 0.69962-0.35827-0.35769
   4   2  -8  231.07    5.75   0 0.80806-0.65622-0.46529
 0.70031-0.35650-0.27998
   3   2  -7  103.29    4.31   0 0.80744-0.69460-0.45777
 0.69322-0.36747-0.18935
   4   2  -1 1187.27   15.84   0 0.80808-0.65558-0.46557 0.70013-0.35610
 0.27660
   9   3  -9    7.52    4.28   0 0.80760-0.46341-0.45953
 0.81372-0.36493-0.35101
   8   3  -8   25.11    4.03   0 0.80799-0.50253-0.46426
 0.81793-0.35803-0.27945
   7   3  -7  322.53    6.95   0 0.80791-0.54118-0.46331
 0.81673-0.35941-0.19791
   6   3  -5  139.63    4.87   0 0.80767-0.57894-0.46035
 0.81346-0.36374-0.03467
   6   3  -4   29.39    3.73   0 0.80762-0.57861-0.45978 0.81287-0.36457
 0.04579
   7   3  -2  279.36    7.16   0 0.80783-0.54011-0.46232 0.81525-0.36087
 0.20149
   8   3  -1  486.78   10.06   0 0.80790-0.50217-0.46317 0.81618-0.35962
 0.27995
  13   4  -7   31.65    5.11   0 0.80759-0.31063-0.45942
 0.93069-0.36508-0.19234
  12   4  -6   98.51    5.36   0 0.80752-0.34883-0.45867
 0.93000-0.36617-0.11201
  12   4  -5   57.31    4.73   0 0.80801-0.34825-0.46462
 0.93584-0.35749-0.04105
  12   4  -4   22.32    4.33   0 0.80804-0.34755-0.46491 0.93602-0.35707
 0.03771
  14   4  -2   51.74    6.20   0 0.80843-0.27174-0.47065 0.94260-0.34858
 0.18866
  16   4  -1   19.14    5.74   0 0.80846-0.19485-0.47112 0.94254-0.34787
 0.26757
  -3  -7  -2    3.81    6.45   0 0.80917-0.92756-0.48468-0.33552-0.32653
 0.16848
   2  -7   3    8.13    4.67   0 0.80877-0.73523-0.47401-0.34539-0.34277
 0.58366
   4  -7   4   38.84    5.65   0 0.80860-0.65788-0.47089-0.34897-0.34743
 0.66774
   1  -6   3  188.99    6.07   0 0.80843-0.77170-0.46829-0.23484-0.35130
 0.59087
   5  -6   5    4.02    3.93   0 0.80849-0.61797-0.46919-0.23511-0.34997
 0.75003
   2  -5   4  115.51    4.94   0 0.80852-0.73411-0.46971-0.11655-0.34919
 0.66815
   4  -5   5   74.87    5.05   0 0.80867-0.65733-0.47210-0.11397-0.34562
 0.74420
   7  -5   6    4.74    3.39   0 0.80836-0.54090-0.46713-0.11899-0.35303
 0.83205
  -3  -4  -9   16.57    6.34   0 0.80909-0.92443-0.48201
 0.01441-0.33064-0.38271
   0  -4   3   19.66    3.94   0 0.80867-0.81034-0.47218 0.00288-0.34552
 0.58444
   4  -4   5  195.69    5.29   0 0.80829-0.65699-0.46625-0.00356-0.35431
 0.75269
  10  -4   7   53.04    5.03   0 0.80866-0.42684-0.47207 0.00312-0.34567
 0.90353
  -4  -3  -7   44.30    5.58   0 0.80922-0.96290-0.48727
 0.13611-0.32254-0.23344
   2  -3   4  252.48    6.14   0 0.80852-0.73357-0.46969 0.11660-0.34922
 0.66763
   4  -3   5  439.96    7.54   0 0.80872-0.65725-0.47314 0.12051-0.34407
 0.74225
   7  -3   6  129.86    4.73   0 0.80833-0.54119-0.46674 0.11401-0.35359
 0.83173
  11  -3   7  119.84    5.19   0 0.80827-0.38811-0.46587 0.11402-0.35488
 0.91348
  -3  -2  -8   34.39    4.95   0 0.80881-0.92505-0.47491
 0.24089-0.34141-0.29370
   1  -2   3  406.60    7.92   0 0.80844-0.77176-0.46842 0.23251-0.35110
 0.58921
   5  -2   5   41.36    4.05   0 0.80849-0.61856-0.46912 0.23346-0.35007
 0.74817
   8  -2   6  335.01    6.77   0 0.80834-0.50252-0.46688 0.23159-0.35339
 0.83125
  12  -2   7  158.82    6.02   0 0.80863-0.34952-0.47152 0.23709-0.34649
 0.90512
   1  -1 -11   44.94    5.02   0 0.80858-0.77363-0.47068
 0.35498-0.34775-0.52546
  -2  -1  -8  464.88    8.08   0 0.80878-0.88669-0.47426
 0.35718-0.34240-0.29285
  -3  -1  -6  184.40    6.06   0 0.80870-0.92473-0.47271
 0.35518-0.34472-0.13231
  -3  -1  -3 1081.93   18.14   0 0.80918-0.92490-0.48526 0.36732-0.32564
 0.08568
   4  -1   4  157.38    5.99   0 0.80872-0.65691-0.47310 0.35447-0.34413
 0.66265
  15  -1   7    9.46    4.59   0 0.80873-0.23451-0.47325 0.35669-0.34390
 0.90299
   4   0   3 2364.25   21.90   0 0.80858-0.65666-0.47056 0.46927-0.34793
 0.58693
   6   0   4  133.98    6.23   0 0.80883-0.57958-0.47529 0.47421-0.34084
 0.65968
  13   0   6    7.14    4.73   0 0.80878-0.30973-0.47426 0.47393-0.34239
 0.82239
   5   1 -11   97.59    5.89   0 0.80839-0.61998-0.46769
 0.58655-0.35220-0.52138
   0   1  -5   20.63    3.00   0 0.80829-0.80957-0.46621
 0.58337-0.35437-0.04327
   0   1  -4 4222.61   23.36   0 0.80829-0.80959-0.46625 0.58351-0.35431
 0.03568
   9   1   4   84.29    6.18   0 0.80910-0.46382-0.48206 0.59913-0.33056
 0.64953
   7   2 -10  239.23    7.09   0 0.80871-0.54281-0.47290
 0.70870-0.34442-0.45055
   3   2  -6   27.59    3.90   0 0.80855-0.69540-0.47016
 0.70547-0.34852-0.12910
   3   2  -3 3581.39   21.79   0 0.80882-0.69477-0.47509 0.70965-0.34114
 0.10215
  10   3  -9   38.74    4.68   0 0.80860-0.42761-0.47092
 0.82506-0.34740-0.36894
   7   3  -6  148.31    5.10   0 0.80882-0.54146-0.47509
 0.82843-0.34114-0.13678
  12   3   1  348.30   12.83   0 0.80918-0.34884-0.50117 0.85474-0.30064
 0.38006
  13   4  -6    9.17    4.31   0 0.80850-0.31112-0.46931
 0.94115-0.34980-0.12801
  13   4  -5    7.92    4.69   0 0.80890-0.31108-0.47680
 0.94785-0.33857-0.05856
  13   4  -3  195.00    6.71   0 0.80864-0.31062-0.47173 0.94342-0.34619
 0.10659
  17   4  -1   69.78    6.94   0 0.80911-0.15637-0.48262 0.95445-0.32971
 0.25052
  -1  -7   1  163.76    7.95   0 0.80941-0.84962-0.48432-0.33545-0.32690
 0.40744
  -4  -6  -2    8.58    5.93   0 0.80950-0.96384-0.48918-0.21365-0.31938
 0.16058
  -2  -6   1    2.63    4.81   0 0.80939-0.88586-0.48359-0.22093-0.32802
 0.40767
   7  -6   6   72.78    5.71   0 0.80933-0.54323-0.48154-0.22192-0.33117
 0.80936
  -4  -5  -1   37.86    5.21   0 0.80936-0.96253-0.48254-0.10398-0.32964
 0.24959
   0  -5   3  639.79    9.57   0 0.80923-0.81092-0.47886-0.10800-0.33525
 0.57401
   6  -5   6   45.73    4.72   0 0.80939-0.58181-0.48367-0.10277-0.32790
 0.80599
  10  -5   7    7.21    3.78   0 0.80914-0.42690-0.47657-0.11060-0.33872
 0.89696
   6  -4   6  511.63    8.37   0 0.80925-0.58091-0.47924 0.00940-0.33467
 0.81271
   0  -3   3  291.44    6.72   0 0.80930-0.81022-0.48075 0.12669-0.33238
 0.57000
  10  -3   7  308.83    7.14   0 0.80920-0.42685-0.47810 0.12560-0.33641
 0.89433
  -1  -2 -10   23.99    4.69   0 0.80938-0.84949-0.48316
 0.25004-0.32869-0.46571
  -2  -2  -9  160.50    6.37   0 0.80940-0.88746-0.48406
 0.25111-0.32730-0.38740
  -4  -2  -5   21.91    4.98   0 0.80950-0.96332-0.48944
 0.25480-0.31897-0.07962
  -4  -2  -4  276.12   10.29   0 0.80942-0.96305-0.50195
 0.26663-0.29920-0.01881
  11  -2   7   86.33    5.15   0 0.80940-0.38857-0.48392 0.24903-0.32752
 0.88565
   0  -1 -10   65.77    4.84   0 0.80924-0.81132-0.47899
 0.36358-0.33505-0.45860
  -1  -1  -9   91.35    5.33   0 0.80928-0.84982-0.48006
 0.36433-0.33343-0.38139
  -3  -1  -5  164.32    6.59   0 0.80947-0.92514-0.48731
 0.37034-0.32229-0.07604
   2  -1   3  133.19    5.90   0 0.80929-0.73404-0.48028 0.36142-0.33310
 0.57176
   6  -1   5  163.94    5.37   0 0.80943-0.58061-0.48509 0.36658-0.32573
 0.72450
   9  -1   6  564.15    9.20   0 0.80943-0.46484-0.48528 0.36660-0.32543
 0.80385
  14  -1   7   77.27    5.42   0 0.80936-0.27321-0.48259 0.36507-0.32956
 0.88852
   3   0 -11   -2.41    3.61   0 0.80912-0.69679-0.47613
 0.47866-0.33938-0.53503
  -1   0  -7  207.19    5.68   0 0.80922-0.84932-0.47841
 0.47886-0.33594-0.22052
   1   0   1 3788.47   46.74   0 0.80920-0.77224-0.47812 0.47626-0.33637
 0.41610
   4   1 -10   18.10    4.12   0 0.80922-0.65800-0.47840
 0.59757-0.33596-0.45863
   3   1  -9  107.65    4.55   0 0.80942-0.69553-0.48497
 0.60379-0.32591-0.38949
   1   1  -7 1176.21   10.72   0 0.80917-0.77248-0.47735
 0.59516-0.33755-0.21935
   6   2  -9    9.82    3.89   0 0.80933-0.58111-0.48143
 0.71742-0.33134-0.38420
   4   2  -7  192.45    5.43   0 0.80934-0.65799-0.48177
 0.71756-0.33081-0.22624
   3   2  -5   11.52    3.50   0 0.80922-0.69614-0.47859
 0.71383-0.33566-0.06250
   3   2  -4  921.98   10.39   0 0.80934-0.69567-0.48172 0.71663-0.33089
 0.01220
  14   2   4  795.77   18.74   0 0.80916-0.27159-0.50925 0.74526-0.28737
 0.60631
   9   3  -8    3.20    3.65   0 0.80921-0.46632-0.47830
 0.83189-0.33611-0.30032
   8   3  -7  153.91    5.06   0 0.80928-0.50388-0.48015
 0.83378-0.33329-0.22386
   7   3  -5  319.15    6.59   0 0.80938-0.54190-0.48338
 0.83650-0.32836-0.06999
   7   3  -3  882.48   10.52   0 0.80930-0.54179-0.48074 0.83381-0.33240
 0.09315
  10   3   0  187.02    8.01   0 0.80952-0.42631-0.49401 0.84718-0.31182
 0.31210
  14   4  -6  133.87    6.26   0 0.80925-0.27338-0.47926
 0.95101-0.33465-0.14245
  13   4  -4   71.29    5.21   0 0.80920-0.31098-0.47801 0.94949-0.33655
 0.01798
  14   4  -3  146.80    6.74   0 0.80945-0.27177-0.48598 0.95768-0.32434
 0.08607
  15   4  -2   13.27    4.95   0 0.80945-0.23421-0.48625 0.95708-0.32392
 0.16547
  18   4  -1   49.97    6.73   0 0.80952-0.11916-0.49207 0.96385-0.31487
 0.23523
  -2  -7   0   43.22    6.18   0 0.80924-0.88848-0.48928-0.33054-0.31869
 0.31981
   0  -7   2   28.68    5.17   0 0.80923-0.81156-0.48774-0.33250-0.32109
 0.48094
   3  -7   4  114.73    6.56   0 0.80925-0.69795-0.49060-0.32970-0.31663
 0.63586
  -3  -6   0   27.79    5.11   0 0.80926-0.92545-0.49157-0.21156-0.31511
 0.31456
  -1  -6   2    2.73    4.10   0 0.80926-0.85267-0.49259-0.21286-0.31352
 0.47677
   2  -6   4  180.47    6.09   0 0.80920-0.73500-0.48629-0.21755-0.32334
 0.64174
   4  -6   5   36.08    4.93   0 0.80921-0.65814-0.48685-0.21683-0.32247
 0.72051
   3  -5   5  552.96    8.92   0 0.80926-0.69699-0.49361-0.09387-0.31192
 0.70981
   9  -5   7   15.02    4.76   0 0.80924-0.46680-0.48866-0.09809-0.31966
 0.87819
  -4  -4  -7   18.48    6.25   0 0.80896-0.96387-0.50727
 0.03840-0.29005-0.26533
   1  -4   4 1692.66   13.26   0 0.80926-0.77331-0.49214 0.02145-0.31422
 0.63184
   3  -4   5  346.51    6.96   0 0.80925-0.69666-0.48987 0.01913-0.31777
 0.71552
   9  -4   7    9.41    3.30   0 0.80918-0.46622-0.48511 0.01641-0.32515
 0.88343
  -4  -3  -1  315.09   11.59   0 0.80920-0.96291-0.49937 0.14604-0.30279
 0.22252
   6  -3   6  595.47    8.38   0 0.80920-0.58082-0.48604 0.13274-0.32372
 0.80133
   9  -3   7  197.16    5.78   0 0.80926-0.46621-0.49230 0.13923-0.31398
 0.87216
   7  -2   6   33.55    3.97   0 0.80922-0.54183-0.48723 0.25128-0.32188
 0.79991
   2  -1 -11    2.72    4.26   0 0.80926-0.73836-0.49194
 0.37677-0.31454-0.55999
  -3  -1  -4  491.06   10.68   0 0.80926-0.92520-0.49458
 0.37651-0.31039-0.00828
  13  -1   7  271.81    7.17   0 0.80926-0.31120-0.49345 0.37564-0.31217
 0.87124
   2   0 -10   34.55    4.40   0 0.80920-0.73438-0.48630
 0.48891-0.32331-0.47077
   1   0  -9   10.92    3.88   0 0.80926-0.77250-0.49145
 0.49263-0.31530-0.40015
   0   0  -8 1613.47   13.55   0 0.80925-0.81054-0.48950
 0.49099-0.31835-0.31788
  12   0   6  341.36    7.87   0 0.80925-0.34958-0.49040 0.48958-0.31695
 0.79658
   2   1  -8  412.33    6.82   0 0.80918-0.73345-0.48498
 0.60340-0.32535-0.31104
  12   1   5  550.48   11.04   0 0.80922-0.34871-0.49841 0.61661-0.30432
 0.70310
  19   1   6   47.58    7.02   0 0.80918-0.07949-0.50042 0.62013-0.30111
 0.77909
   8   2 -10   13.20    3.53   0 0.80920-0.50548-0.48602
 0.72369-0.32376-0.46965
   5   2  -8    2.94    2.81   0 0.80917-0.61846-0.48455
 0.72058-0.32602-0.31145
  10   3  -8    3.92    3.75   0 0.80925-0.42661-0.49050
 0.84546-0.31679-0.31995
   8   3  -6  172.19    4.97   0 0.80926-0.50299-0.49371
 0.84712-0.31175-0.16581
   7   3  -4    8.76    3.44   0 0.80920-0.54064-0.48600 0.83948-0.32379
 0.00704
   8   3  -2 1329.18   13.61   0 0.80925-0.50271-0.49621 0.84967-0.30781
 0.14799
  16   3   2  156.00   13.08   0 0.80313-0.18844-0.55516 0.90981-0.20698
 0.36642
  15   4  -6   18.72    4.64   0 0.80923-0.23473-0.48814
 0.95918-0.32047-0.15513
  14   4  -5   30.80    4.49   0 0.80920-0.27251-0.48643
 0.95862-0.32312-0.07374
  15   4  -5   48.43    5.64   0 0.80926-0.23527-0.49494
 0.96729-0.30982-0.08893
  14   4  -4  151.10    6.31   0 0.80925-0.27204-0.48946 0.96141-0.31841
 0.00070
  15   4  -3   39.95    5.41   0 0.80923-0.23419-0.49781 0.96909-0.30527
 0.06559
  16   4  -2    1.12    4.85   0 0.80922-0.19585-0.49827 0.96890-0.30454
 0.14522
  19   4  -1   36.99    6.81   0 0.80921-0.08074-0.49916 0.97092-0.30312
 0.22253
  -3  -7  -1   44.91    6.46   0 0.80921-0.92516-0.50510-0.31423-0.29320
 0.21576
   1  -7   3  117.07    6.57   0 0.80940-0.77321-0.49742-0.32222-0.30552
 0.54650
   0  -6   3    2.73    4.19   0 0.80939-0.81197-0.49796-0.20634-0.30466
 0.54559
   6  -6   6  149.36    6.10   0 0.80942-0.58089-0.49552-0.20684-0.30854
 0.78684
   1  -5   4   69.15    4.65   0 0.80942-0.77243-0.49545-0.09123-0.30864
 0.62737
   5  -5   6   70.06    4.99   0 0.80934-0.61919-0.50038-0.08494-0.30079
 0.77967
   8  -5   7   19.73    4.57   0 0.80933-0.50378-0.50111-0.08397-0.29962
 0.85896
  -3  -4   1   50.12    4.79   0 0.80927-0.92501-0.50307 0.03318-0.29647
 0.37621
  -2  -4   2   61.06    4.41   0 0.80931-0.88727-0.50185 0.03246-0.29843
 0.45797
   5  -4   6   38.70    4.04   0 0.80939-0.61915-0.49803 0.02948-0.30455
 0.78328
   8  -4   7   13.44    4.05   0 0.80937-0.50352-0.49884 0.03030-0.30325
 0.86228
  -1  -3 -10   90.27    6.82   0 0.80914-0.85075-0.50676
 0.15654-0.29049-0.50290
  -3  -3  -8  212.81    7.88   0 0.80911-0.92569-0.50754
 0.15613-0.28923-0.34539
   3  -3   5  141.40    5.22   0 0.80937-0.69538-0.49893 0.14639-0.30312
 0.70141
  13  -3   8  133.90    6.54   0 0.80931-0.31184-0.50180 0.15185-0.29852
 0.93686
  -3  -2  -7  104.06    5.99   0 0.80918-0.92540-0.50585
 0.27124-0.29197-0.26401
   2  -2   4  878.10   10.23   0 0.80939-0.73402-0.49753 0.26193-0.30534
 0.62364
   4  -2   5   19.84    3.79   0 0.80940-0.65666-0.49718 0.26199-0.30589
 0.70464
  10  -2   7  186.96    5.94   0 0.80939-0.42624-0.49761 0.26379-0.30522
 0.86356
  -2  -1  -7  195.94    5.89   0 0.80936-0.88805-0.49960
 0.38197-0.30204-0.25406
   4   0 -11    0.93    3.65   0 0.80942-0.65923-0.49434
 0.49692-0.31040-0.56465
  -1   0  -6   -1.49    3.05   0 0.80938-0.84823-0.49838
 0.49887-0.30400-0.17260
   8   0   5  106.69    5.16   0 0.80939-0.50304-0.49800 0.49831-0.30460
 0.70316
  18   0   7   60.25    6.27   0 0.80924-0.11809-0.50414 0.50643-0.29474
 0.85289
   5   1 -10  147.11    5.78   0 0.80941-0.62104-0.49605
 0.61392-0.30769-0.48700
   1   1  -6  461.71    7.19   0 0.80942-0.77226-0.49400
 0.61121-0.31093-0.16690
   1   1  -2  726.60   12.95   0 0.80938-0.77225-0.49856 0.61568-0.30371
 0.14410
  18   1   6    2.53    5.64   0 0.80897-0.11812-0.51045 0.63139-0.28446
 0.76487
   9   2 -10  115.53    6.16   0 0.80939-0.46803-0.49807
 0.73446-0.30448-0.49133
   7   2  -9    9.81    3.97   0 0.80941-0.54453-0.49594
 0.73196-0.30786-0.40868
   4   2  -6   26.05    3.83   0 0.80941-0.65838-0.49659
 0.73144-0.30684-0.17118
   4   2  -2 1289.38   14.61   0 0.80925-0.65660-0.50402 0.73944-0.29494
 0.13526
  11   3  -8   22.36    4.45   0 0.80930-0.38894-0.50219
 0.85619-0.29789-0.33908
   9   3  -7  202.55    5.06   0 0.80942-0.46625-0.49474
 0.84830-0.30977-0.24820
   8   3  -5  145.55    5.24   0 0.80927-0.50364-0.50308
 0.85648-0.29646-0.10250
   9   3  -1  497.92    9.73   0 0.80927-0.46480-0.50308 0.85649-0.29645
 0.21638
  16   4  -5   29.68    5.55   0 0.80924-0.19631-0.50405
 0.97462-0.29490-0.10367
  15   4  -4   85.19    5.66   0 0.80936-0.23464-0.49959
 0.97120-0.30206-0.01780
  16   4  -3   14.01    4.90   0 0.80922-0.19672-0.50483 0.97817-0.29362
 0.05493
  17   4  -2   11.54    4.98   0 0.80911-0.15685-0.50759 0.97837-0.28915
 0.12927
   2  -7   4    4.05    4.49   0 0.80882-0.73575-0.51144-0.30970-0.28310
 0.60305
  -4  -6  -1   12.92    5.27   0 0.80850-0.96280-0.51639-0.18683-0.27490
 0.19740
   1  -6   4  269.71    7.27   0 0.80886-0.77343-0.51060-0.19186-0.28449
 0.60421
   3  -6   5  260.79    7.03   0 0.80905-0.69670-0.50662-0.19588-0.29099
 0.69010
  -3  -5  -8    9.40    7.04   0
 0.80717-0.92293-0.53036-0.05512-0.25118-0.38270
  -5  -5  -3  271.38   14.77   0 0.80679-0.99874-0.53344-0.05301-0.24582
 0.00735
  -3  -5   1   72.03    4.90   0 0.80897-0.92610-0.50847-0.07777-0.28797
 0.36866
  -2  -5   2  303.32    7.02   0 0.80911-0.88733-0.50506-0.08162-0.29352
 0.45326
  -1  -5   3 1132.37   12.30   0 0.80879-0.84938-0.51191-0.07442-0.28233
 0.52183
  -1  -4   3  676.75    9.38   0 0.80892-0.84915-0.50949 0.03967-0.28630
 0.52514
  -2  -3  -9    8.59    5.08   0 0.80870-0.88625-0.51337
 0.16156-0.27991-0.43439
  -4  -3  -6  490.33   11.03   0 0.80787-0.96117-0.52384
 0.17159-0.26237-0.21488
   1  -3   4 1486.53   12.33   0 0.80917-0.77258-0.50332 0.15031-0.29633
 0.61486
   5  -3   6  291.27    6.37   0 0.80902-0.61934-0.50730 0.15507-0.28988
 0.76810
   8  -3   7  148.11    5.24   0 0.80904-0.50375-0.50696 0.15519-0.29044
 0.84851
  12  -3   8   39.46    5.09   0 0.80885-0.35055-0.51089 0.16028-0.28401
 0.92178
   0  -2 -10   38.33    5.69   0 0.80868-0.81083-0.51378
 0.28033-0.27923-0.51371
  -2  -2   1 1149.77   15.75   0 0.80903-0.88727-0.50702 0.27140-0.29034
 0.36892
  -1  -2   2 1463.52   15.48   0 0.80908-0.84924-0.50602 0.26999-0.29197
 0.45030
   6  -2   6   11.36    3.29   0 0.80892-0.57970-0.50939 0.27420-0.28647
 0.76533
  14  -2   8   28.35    4.87   0 0.80875-0.27301-0.51251 0.27919-0.28134
 0.91952
  15  -2   8  125.95    6.32   0 0.80913-0.23453-0.50447 0.27165-0.29448
 0.93241
   1  -1 -10   24.43    4.31   0 0.80911-0.77333-0.50503
 0.38872-0.29357-0.50031
   0  -1  -9  383.75    7.43   0 0.80878-0.81022-0.51201
 0.39452-0.28216-0.43247
  -1  -1  -8  310.11    6.80   0 0.80884-0.84872-0.51098
 0.39348-0.28386-0.35163
   8  -1   6  866.78   10.53   0 0.80905-0.50347-0.50675 0.38945-0.29078
 0.76906
  12  -1   7   59.01    4.96   0 0.80908-0.34954-0.50584 0.38975-0.29225
 0.85037
   3   0 -10   44.66    4.42   0 0.80902-0.69687-0.50737
 0.50861-0.28977-0.50480
  -1   0  -2 3669.65   33.27   0 0.80873-0.84824-0.51286 0.51214-0.28077
 0.12062
   2   0   2 2537.54   27.37   0 0.80898-0.73387-0.50829 0.50676-0.28827
 0.44757
  11   0   6  398.68    8.32   0 0.80895-0.38764-0.50882 0.50943-0.28740
 0.76604
  17   0   7    2.40    5.31   0 0.80903-0.15779-0.50723 0.50883-0.29000
 0.84499
   4   1  -9  188.88    5.27   0 0.80913-0.65814-0.50462
 0.62276-0.29423-0.42136
   3   1  -8  578.76    8.21   0 0.80895-0.69567-0.50888
 0.62636-0.28731-0.34903
   2   1  -7  218.14    5.45   0 0.80908-0.73418-0.50580
 0.62357-0.29231-0.26420
   1   1  -5  678.12    8.90   0 0.80905-0.77209-0.50656
 0.62394-0.29109-0.10707
  17   1   6   50.32    6.69   0 0.80857-0.15613-0.51539 0.63449-0.27656
 0.75540
   8   2  -9    4.14    3.77   0 0.80880-0.50325-0.51165
 0.74760-0.28275-0.43198
   6   2  -8   77.90    3.68   0 0.80917-0.58043-0.50338
 0.73840-0.29623-0.34058
   5   2  -7  505.33    6.97   0 0.80916-0.61895-0.50372
 0.73894-0.29569-0.26176
   4   2  -5   20.22    3.61   0 0.80895-0.65659-0.50895
 0.74386-0.28719-0.11142
  10   3  -7  296.60    6.82   0 0.80895-0.42635-0.50881
 0.86221-0.28741-0.27038
   9   3  -6  107.87    4.65   0 0.80892-0.46481-0.50953
 0.86306-0.28624-0.19200
   8   3  -4    9.68    3.49   0 0.80901-0.50322-0.50758
 0.86186-0.28943-0.02987
   8   3  -3  270.49    6.44   0 0.80900-0.50253-0.50784 0.86118-0.28901
 0.04962
  17   4  -5   12.24    4.61   0 0.80901-0.15881-0.50767
 0.98085-0.28928-0.10917
  16   4  -4   62.80    5.46   0 0.80902-0.19603-0.50725
 0.97948-0.28997-0.02935
  17   4  -4   41.29    5.89   0 0.80867-0.15682-0.51382
 0.98630-0.27917-0.04016
  17   4  -3   57.94    5.85   0 0.80864-0.15618-0.51428 0.98630-0.27840
 0.03930
  18   4  -2    7.18    4.96   0 0.80866-0.11830-0.51402 0.98514-0.27883
 0.11946
  19   4  -2   40.31    6.47   0 0.80848-0.07987-0.51670 0.98971-0.27438
 0.11468
  -2  -7   1   25.08    5.65   0 0.80823-0.88786-0.51979-0.30009-0.26906
 0.35086
  -1  -7   2   22.51    4.84   0 0.80837-0.84994-0.51799-0.30196-0.27208
 0.43327
  -2  -6   2   13.59    4.77   0 0.80813-0.88618-0.52100-0.18170-0.26703
 0.42669
   5  -6   6   89.57    4.89   0 0.80879-0.61964-0.51187-0.19059-0.28225
 0.76142
  -4  -5   0   12.65    4.62   0 0.80799-0.96215-0.52251-0.06431-0.26447
 0.26445
   2  -5   5   43.99    4.00   0 0.80855-0.73409-0.51559-0.07063-0.27609
 0.67475
   4  -5   6   39.32    4.37   0 0.80833-0.65753-0.51855-0.06732-0.27114
 0.74983
   7  -5   7    2.22    4.00   0 0.80864-0.54261-0.51425-0.07194-0.27832
 0.83643
  -2  -4  -9   40.09    6.35   0 0.80723-0.88496-0.52979
 0.06261-0.25203-0.46230
  -3  -4  -8    3.77    5.29   0 0.80791-0.92643-0.52339
 0.05455-0.26298-0.37333
  -4  -4   0   22.19    4.82   0 0.80799-0.96255-0.52252 0.05239-0.26446
 0.26385
   2  -4   5  281.02    6.30   0 0.80866-0.73362-0.51400 0.04448-0.27874
 0.67683
   4  -4   6   12.69    3.70   0 0.80837-0.65727-0.51801 0.04899-0.27206
 0.75092
   7  -4   7   95.83    4.39   0 0.80872-0.54196-0.51310 0.04404-0.28022
 0.83832
  11  -4   8   63.76    4.89   0 0.80876-0.38883-0.51236 0.04443-0.28143
 0.91956
  -2  -3   2  174.74    5.89   0 0.80822-0.88684-0.51991 0.16689-0.26886
 0.42810
  -1  -2  -9   72.07    5.23   0 0.80822-0.84771-0.51996
 0.28664-0.26877-0.44593
  -2  -2  -8  115.93    5.27   0 0.80831-0.88620-0.51882
 0.28490-0.27070-0.36443
   0  -2   3   34.98    4.04   0 0.80850-0.80966-0.51626 0.27889-0.27497
 0.51320
   9  -2   7   54.74    3.90   0 0.80874-0.46490-0.51271 0.27838-0.28087
 0.83879
  13  -2   8  128.42    5.81   0 0.80813-0.31069-0.52098 0.28617-0.26706
 0.90516
   3  -1 -11    6.85    4.21   0 0.80866-0.69741-0.51406
 0.39981-0.27863-0.59463
   3  -1   4  464.92    8.63   0 0.80865-0.69515-0.51411 0.39593-0.27854
 0.59670
   5  -1   5  423.65    7.50   0 0.80861-0.61814-0.51472 0.39680-0.27753
 0.67573
  11  -1   7  288.73    7.12   0 0.80825-0.38707-0.51956 0.40245-0.26945
 0.82771
   5   0 -11    2.21    3.50   0 0.80875-0.61800-0.51257
 0.51460-0.28109-0.59403
   2   0  -9  139.94    5.03   0 0.80856-0.73435-0.51541
 0.51652-0.27639-0.43899
   1   0  -8  172.08    5.78   0 0.80833-0.77179-0.51863
 0.51919-0.27101-0.36491
   0   0  -7 1280.31   11.77   0 0.80868-0.81065-0.51369
 0.51359-0.27924-0.27757
  -1   0  -5   15.17    3.55   0 0.80868-0.84822-0.51364
 0.51348-0.27932-0.11863
   5   0   4  185.26    6.66   0 0.80816-0.61749-0.52065 0.52004-0.26762
 0.58642
  16   0   7    2.92    4.54   0 0.80859-0.19529-0.51501 0.51479-0.27706
 0.83323
   6   1 -10  100.42    4.24   0 0.80875-0.58066-0.51248
 0.63103-0.28124-0.51358
   1   1  -4  223.18    6.07   0 0.80860-0.77159-0.51496
 0.63200-0.27714-0.04181
   1   1  -3  391.81    8.48   0 0.80857-0.77127-0.51537 0.63244-0.27645
 0.03695
  11   1   5  796.36   12.59   0 0.80769-0.38627-0.52565 0.64282-0.25914
 0.65854
  16   1   6   23.31    5.65   0 0.80764-0.19423-0.52613 0.64397-0.25833
 0.73805
   7   2  -8   33.55    4.11   0 0.80827-0.54127-0.51934
 0.75534-0.26982-0.36724
   5   2  -6   78.76    3.99   0 0.80810-0.61680-0.52126
 0.75656-0.26659-0.21110
   4   2  -4  288.91    6.37   0 0.80853-0.65638-0.51591
 0.75085-0.27555-0.04339
   4   2  -3 3532.91   21.67   0 0.80850-0.65612-0.51636 0.75128-0.27481
 0.03534
  12   3  -8   49.64    3.91   0 0.80875-0.34947-0.51255
 0.86631-0.28112-0.35559
  13   3  -8  181.38    6.18   0 0.80812-0.30948-0.52104
 0.87594-0.26697-0.36916
  11   3  -7  119.77    5.09   0 0.80814-0.38643-0.52086
 0.87486-0.26726-0.28963
   9   3  -5   43.64    4.29   0 0.80810-0.46323-0.52129
 0.87499-0.26655-0.13163
  18   4  -4    8.10    5.27   0 0.80835-0.11904-0.51833
 0.99137-0.27152-0.04777
  18   4  -3   31.96    5.59   0 0.80823-0.11804-0.51985 0.99204-0.26896
 0.03061
  19   4  -3    7.25    5.26   0 0.80782-0.07883-0.52433 0.99625-0.26139
 0.02418
  -4  -7  -4   54.01   11.23   0
 0.80395-0.95891-0.55056-0.26876-0.21557-0.10117
  -4  -7  -3    6.50    7.55   0
 0.80588-0.96091-0.53938-0.28035-0.23569-0.00178
  -3  -7   0  176.40    7.58   0 0.80711-0.92440-0.53026-0.28970-0.25162
 0.25154
   0  -7   3    8.93    5.05   0 0.80798-0.81074-0.52196-0.29813-0.26579
 0.50524
  -3  -6   1   74.35    5.08   0 0.80742-0.92584-0.52758-0.17558-0.25622
 0.33575
  -1  -6   3  195.48    6.42   0 0.80757-0.84972-0.52616-0.17756-0.25865
 0.49697
   2  -6   5  203.88    6.54   0 0.80748-0.73528-0.52702-0.17700-0.25718
 0.65451
   4  -6   6    7.88    4.18   0 0.80752-0.65607-0.52669-0.17616-0.25774
 0.73405
   0  -5   4  560.17    8.32   0 0.80790-0.81032-0.52284-0.06443-0.26430
 0.58201
   6  -5   7   47.14    4.81   0 0.80729-0.58134-0.52875-0.05884-0.25422
 0.81117
   0  -4   4 2138.07   14.45   0 0.80794-0.81009-0.52245 0.05206-0.26496
 0.58276
   6  -4   7    6.30    3.78   0 0.80739-0.57930-0.52782 0.05800-0.25581
 0.81216
  10  -4   8   31.90    4.55   0 0.80793-0.42756-0.52251 0.05288-0.26486
 0.90178
  -3  -3   1 1655.18   16.64   0 0.80749-0.92466-0.52697 0.17385-0.25727
 0.33573
  -1  -3   3 1015.60   11.46   0 0.80767-0.84858-0.52521 0.17180-0.26028
 0.49808
   2  -3   5  143.07    5.09   0 0.80751-0.73372-0.52674 0.17304-0.25767
 0.65523
   4  -3   6  464.10    7.56   0 0.80727-0.65714-0.52894 0.17522-0.25389
 0.73150
   7  -3   7  302.52    6.68   0 0.80792-0.54173-0.52265 0.16929-0.26461
 0.82201
  11  -3   8   18.89    4.00   0 0.80804-0.38944-0.52136 0.17008-0.26679
 0.90420
   3  -2   5   11.89    3.27   0 0.80760-0.69388-0.52586 0.28846-0.25916
 0.65738
   8  -2   7  302.48    6.80   0 0.80727-0.50289-0.52894 0.29231-0.25389
 0.81166
   2  -1 -10   69.04    4.75   0 0.80719-0.73141-0.52957
 0.41442-0.25280-0.54109
  -2  -1  -6  234.22    6.47   0 0.80769-0.88531-0.52497
 0.40888-0.26068-0.21710
   0  -1   2 2474.77   23.04   0 0.80774-0.80991-0.52451 0.40512-0.26146
 0.41968
   7  -1   6   88.13    4.66   0 0.80724-0.54082-0.52914 0.41004-0.25354
 0.73196
  16  -1   8    3.08    5.50   0 0.80718-0.19503-0.52969 0.41226-0.25260
 0.88862
   4   0 -10   12.11    3.99   0 0.80761-0.65569-0.52582
 0.53016-0.25923-0.53693
  -1   0  -4   56.70    4.48   0 0.80761-0.84655-0.52576
 0.52608-0.25934-0.05959
  -1   0  -3  792.77   12.69   0 0.80712-0.84621-0.53017 0.52957-0.25177
 0.01201
   7   0   5  323.84    7.71   0 0.80723-0.54000-0.52927 0.52797-0.25333
 0.65230
  10   0   6 1949.70   16.85   0 0.80729-0.42462-0.52876 0.52756-0.25420
 0.73321
  15   0   7   16.12    4.42   0 0.80750-0.23326-0.52683 0.52574-0.25751
 0.81623
   7   1 -10   29.28    4.35   0 0.80751-0.53966-0.52678
 0.64805-0.25759-0.53682
   5   1  -9  193.97    5.77   0 0.80787-0.61703-0.52313
 0.64368-0.26381-0.45138
   2   1  -6  248.71    5.74   0 0.80767-0.73182-0.52521
 0.64397-0.26027-0.21715
   8   1   4  274.33    8.69   0 0.80712-0.50098-0.53020 0.64727-0.25171
 0.57067
   9   2  -9   17.55    3.96   0 0.80784-0.46348-0.52349
 0.76194-0.26320-0.45144
   6   2  -7    2.10    3.33   0 0.80742-0.57576-0.52754
 0.76028-0.25629-0.29748
   5   2  -1 1175.44   15.20   0 0.80690-0.61540-0.53203 0.76730-0.24855
 0.16839
  13   2   4  268.85   12.33   0 0.80352-0.30450-0.55272 0.78885-0.21162
 0.53037
  20   2   5   12.62    8.35   0 0.80344-0.03586-0.55313 0.79033-0.21087
 0.60991
  10   3  -6  330.49    6.53   0 0.80779-0.42392-0.52400
 0.87891-0.26233-0.21445
   9   3  -4   86.74    4.59   0 0.80723-0.46189-0.52930
 0.88301-0.25327-0.06505
   9   3  -3   99.74    5.15   0 0.80700-0.46249-0.53116 0.88484-0.25006
 0.01052
   9   3  -2 1022.27   12.13   0 0.80765-0.46236-0.52543 0.87894-0.25990
 0.10128
  10   3  -1   97.96    5.82   0 0.80648-0.42358-0.53519 0.88920-0.24305
 0.16258
  11   3   0   84.30    5.85   0 0.80658-0.38439-0.53450 0.88838-0.24425
 0.24390
  13   3   1 1048.12   18.70   0 0.80439-0.30503-0.54826 0.90217-0.21977
 0.29967
  -4  -7  -2   15.81    6.89   0 0.80581-0.95934-0.54281-0.27556-0.22945
 0.07185
   1  -7   4   59.02    5.44   0 0.80740-0.77138-0.53159-0.28859-0.24920
 0.56823
   0  -6   4  346.90    7.92   0 0.80698-0.80913-0.53491-0.16828-0.24343
 0.56333
  -4  -5  -6   40.41    8.20   0
 0.79838-0.95200-0.57526-0.01035-0.16852-0.30687
  -5  -5  -2  448.14   13.19   0 0.80539-0.99700-0.54533-0.04156-0.22493
 0.06612
   3  -5   6   21.07    3.98   0 0.80677-0.69356-0.53643-0.04950-0.24076
 0.71830
  -4  -4  -6   10.51    6.09   0 0.80206-0.95548-0.56160
 0.09227-0.19490-0.28048
  -5  -4  -2   32.53    6.85   0 0.80327-0.99490-0.55623 0.08607-0.20496
 0.04663
   3  -4   6   81.37    4.30   0 0.80655-0.69319-0.53802 0.06866-0.23796
 0.71648
   9  -4   8    8.44    3.95   0 0.80698-0.46408-0.53491 0.06595-0.24342
 0.88264
   0  -3 -10   23.99    5.22   0 0.80633-0.80785-0.53950
 0.19002-0.23535-0.55836
   0  -3   4  149.13    5.11   0 0.80663-0.80800-0.53743 0.18489-0.23899
 0.55747
  10  -3   8    4.32    4.23   0 0.80721-0.42611-0.53314 0.18137-0.24651
 0.88522
   1  -2 -10   18.67    5.16   0 0.80629-0.76969-0.53973
 0.30863-0.23493-0.55913
  -3  -2  -6   25.24    4.30   0 0.80658-0.92196-0.53782
 0.30391-0.23831-0.23837
  -3  -2   0  113.67    7.46   0 0.80649-0.92240-0.53844 0.30164-0.23722
 0.23640
   1  -2   4  383.06    7.06   0 0.80685-0.77009-0.53590 0.30028-0.24170
 0.56026
   5  -2   6   79.19    4.09   0 0.80739-0.61705-0.53170 0.29622-0.24903
 0.72706
  12  -2   8   52.25    4.77   0 0.80749-0.34836-0.53087 0.29543-0.25046
 0.88823
   4  -1 -11   19.23    4.40   0 0.80710-0.65589-0.53403
 0.41859-0.24497-0.62857
   1  -1  -9   96.38    4.93   0 0.80638-0.76897-0.53913
 0.42333-0.23599-0.47887
  -1  -1  -7 1367.29   12.62   0 0.80642-0.84681-0.53888
 0.42365-0.23645-0.32032
   1  -1   3  511.89    9.35   0 0.80697-0.77061-0.53497 0.41450-0.24333
 0.48055
  10  -1   7   73.95    4.80   0 0.80700-0.42390-0.53475 0.41776-0.24370
 0.80160
  15  -1   8  114.24    6.71   0 0.80655-0.23164-0.53803 0.42095-0.23794
 0.87547
   3   0  -9   22.99    3.77   0 0.80642-0.69218-0.53891
 0.54003-0.23639-0.47858
   0   0  -6  748.81    9.15   0 0.80654-0.80741-0.53810
 0.53792-0.23781-0.23937
   3   0   3   10.93    4.12   0 0.80652-0.69222-0.53820 0.53658-0.23764
 0.47853
  14   0   7  114.20    6.26   0 0.80660-0.26924-0.53764 0.53801-0.23863
 0.79673
   4   1  -8  159.18    4.44   0 0.80753-0.65578-0.53058
 0.64854-0.25096-0.38556
   3   1  -7  172.18    4.72   0 0.80742-0.69450-0.53150
 0.64939-0.24937-0.30791
  15   1   6   26.26    5.00   0 0.80689-0.23071-0.53560 0.65245-0.24221
 0.71949
  10   2  -9   13.56    3.99   0 0.80702-0.42514-0.53458
 0.77203-0.24400-0.47279
   8   2  -8    5.47    3.65   0 0.80678-0.49998-0.53640
 0.77058-0.24082-0.39484
   5   2  -5   37.82    3.75   0 0.80695-0.61655-0.53517
 0.77042-0.24297-0.15633
   7   2   1 1687.37   30.07   0 0.80163-0.53358-0.56337 0.79881-0.19154
 0.27112
  19   2   5   47.17    9.22   0 0.80290-0.07309-0.55792 0.79522-0.20181
 0.59964
  12   3  -7   -0.90    3.18   0 0.80749-0.34841-0.53087
 0.88589-0.25045-0.30594
  11   3  -6    7.38    3.58   0 0.80670-0.38580-0.53696
 0.89095-0.23983-0.23800
  10   3  -5  345.36    6.76   0 0.80663-0.42378-0.53741
 0.89077-0.23903-0.16012
  -2  -7   2   46.88    5.92   0 0.80514-0.88336-0.54715-0.27287-0.22207
 0.38198
  -1  -7   3  146.81    6.98   0 0.80504-0.84505-0.54768-0.27239-0.22110
 0.46076
  -4  -6   0    5.90    4.56   0 0.80530-0.96158-0.54624-0.15777-0.22372
 0.22529
   3  -6   6   93.93    5.37   0 0.80536-0.69346-0.54591-0.15741-0.22432
 0.70290
  -3  -5   2   57.53    4.69   0 0.80537-0.92228-0.54581-0.04069-0.22448
 0.38348
  -2  -5   3  225.08    6.57   0 0.80550-0.88425-0.54506-0.04192-0.22584
 0.46425
   1  -5   5  288.21    6.19   0 0.80644-0.77009-0.53916-0.04694-0.23636
 0.63542
   5  -5   7   70.98    4.96   0 0.80571-0.61665-0.54382-0.04321-0.22806
 0.78542
  -3  -4   2  719.88   10.15   0 0.80503-0.92121-0.54776 0.07703-0.22096
 0.37955
  -2  -4   3  980.24   10.88   0 0.80507-0.88392-0.54755 0.07739-0.22134
 0.45951
   1  -4   5  390.93    6.59   0 0.80636-0.76941-0.53970 0.06961-0.23541
 0.63359
   5  -4   7   23.23    4.06   0 0.80541-0.61630-0.54561 0.07608-0.22484
 0.78271
   8  -4   8   -2.07    3.86   0 0.80557-0.49913-0.54467 0.07448-0.22654
 0.86239
  -1  -3  -9    5.29    4.72   0 0.80468-0.84526-0.54966
 0.19859-0.21751-0.49685
  -3  -3  -7   44.05    4.93   0 0.80469-0.92056-0.54963
 0.19737-0.21755-0.33748
  -4  -3  -5  431.94   11.45   0 0.80128-0.95460-0.56515
 0.21228-0.18859-0.20848
   6  -3   7  360.65    6.52   0 0.80635-0.57752-0.53975 0.18686-0.23532
 0.79320
   9  -3   8    1.44    3.97   0 0.80564-0.46119-0.54425 0.19192-0.22730
 0.86502
   7  -2   7    7.92    3.88   0 0.80536-0.53858-0.54588 0.30933-0.22436
 0.78183
  11  -2   8   61.63    4.88   0 0.80595-0.38556-0.54236 0.30686-0.23067
 0.86864
   0  -1  -8  200.57    5.98   0 0.80584-0.80745-0.54303
 0.42765-0.22948-0.40644
  -2  -1  -5  577.58    9.74   0 0.80464-0.88305-0.54988
 0.43203-0.21711-0.18049
   4  -1   5  590.40    8.79   0 0.80527-0.65378-0.54641 0.42728-0.22340
 0.62163
  14  -1   8   31.95    5.61   0 0.80517-0.26979-0.54701 0.42952-0.22233
 0.86017
   5   0 -10    9.14    3.97   0 0.80546-0.61525-0.54529
 0.54764-0.22543-0.56775
   2   0  -8  152.15    5.02   0 0.80554-0.73021-0.54483
 0.54645-0.22625-0.41005
   1   0  -7  169.34    4.90   0 0.80538-0.76849-0.54577
 0.54656-0.22455-0.33204
  13   0   7  107.93    6.29   0 0.80462-0.30572-0.55001 0.55096-0.21687
 0.77436
   8   1 -10   22.36    3.68   0 0.80632-0.50171-0.53997
 0.66029-0.23494-0.55964
   6   1  -9   55.55    3.78   0 0.80632-0.57810-0.53997
 0.65985-0.23494-0.48044
   2   1  -5  541.80    7.87   0 0.80584-0.72991-0.54303
 0.66135-0.22949-0.16870
  14   1   6   78.21    6.40   0 0.80409-0.26600-0.55272 0.67146-0.21191
 0.68917
  11   2  -9   17.01    4.07   0 0.80545-0.38501-0.54539
 0.78230-0.22525-0.49053
   7   2  -7    5.30    3.34   0 0.80578-0.53592-0.54341
 0.77777-0.22880-0.32797
   6   2  -6    9.61    3.07   0 0.80598-0.57697-0.54212
 0.77816-0.23110-0.24647
   5   2  -4  602.88    8.09   0 0.80514-0.61418-0.54717
 0.78213-0.22204-0.09660
   6   2   0  104.62    7.20   0 0.80388-0.57532-0.55378 0.78867-0.20995
 0.20937
  18   2   5   85.46   10.02   0 0.80052-0.10917-0.56812 0.80450-0.18289
 0.58150
  13   3  -7    7.70    3.90   0 0.80607-0.30809-0.54159
 0.89441-0.23206-0.32468
  10   3  -4   88.96    4.66   0 0.80510-0.42197-0.54736
 0.90068-0.22169-0.09731
  10   3  -2  327.97    7.66   0 0.80453-0.42188-0.55048 0.90383-0.21601
 0.05520
  -4  -7  -1   82.64    6.94   0 0.80299-0.95682-0.55671-0.26308-0.20438
 0.12810
  -3  -7   1   47.47    5.91   0 0.80339-0.91984-0.55482-0.26505-0.20789
 0.29061
   0  -7   4   12.31    4.27   0 0.80388-0.80381-0.55240-0.26721-0.21235
 0.53191
  -3  -6   2   38.51    5.17   0 0.80308-0.91867-0.55630-0.14692-0.20514
 0.36653
  -2  -6   3   51.30    4.86   0 0.80336-0.88101-0.55499-0.14772-0.20758
 0.44914
   1  -6   5   88.86    4.59   0 0.80480-0.76889-0.54754-0.15562-0.22123
 0.61979
  -4  -5   1   41.85    4.89   0 0.80332-0.95666-0.55514-0.03182-0.20729
 0.28828
  -1  -5   4   71.56    4.65   0 0.80413-0.84356-0.55116-0.03462-0.21464
 0.53477
  -1  -4   4 1677.73   13.14   0 0.80361-0.84307-0.55375 0.08435-0.20988
 0.52922
  -2  -3  -8   81.80    5.64   0 0.80348-0.88217-0.55442
 0.20280-0.20863-0.42575
  -4  -3   0  248.64    8.40   0 0.80273-0.95667-0.55791 0.20486-0.20214
 0.20228
   1  -3   5  324.05    6.50   0 0.80354-0.76613-0.55410 0.20212-0.20922
 0.60767
   3  -3   6   11.29    3.60   0 0.80426-0.68956-0.55048 0.19791-0.21588
 0.69455
   0  -2  -9   25.39    4.24   0 0.80417-0.80706-0.55094
 0.31684-0.21503-0.49889
  -1  -2  -8  222.30    6.77   0 0.80308-0.84368-0.55628
 0.32214-0.20517-0.42982
  -2  -2  -7  428.12    8.42   0 0.80349-0.88192-0.55434
 0.31938-0.20877-0.34664
   4  -2   6   25.67    3.38   0 0.80340-0.65069-0.55478 0.31997-0.20796
 0.68602
  10  -2   8   63.56    4.70   0 0.80351-0.42053-0.55423 0.32111-0.20898
 0.84670
   5  -1 -11  105.54    5.89   0 0.80429-0.61723-0.55032
 0.43369-0.21617-0.65733
   3  -1 -10   35.33    4.29   0 0.80442-0.69358-0.54959
 0.43302-0.21751-0.57640
   6  -1   6  736.94    9.29   0 0.80387-0.57433-0.55249 0.43531-0.21219
 0.69037
   9  -1   7  223.39    6.06   0 0.80411-0.45895-0.55124 0.43471-0.21449
 0.77240
  13  -1   8   20.57    5.30   0 0.80317-0.30401-0.55589 0.43950-0.20591
 0.84329
   9   0   6  533.81    9.21   0 0.80429-0.45908-0.55032 0.55092-0.21617
 0.69394
   9   1 -10   25.14    4.23   0 0.80409-0.46307-0.55136
 0.66976-0.21426-0.58133
   7   1  -9    4.70    3.47   0 0.80332-0.53687-0.55515
 0.67294-0.20728-0.50931
   5   1  -8  112.24    4.41   0 0.80442-0.61572-0.54963
 0.66701-0.21744-0.41935
   4   1  -7  213.51    5.34   0 0.80330-0.65186-0.55525
 0.67214-0.20708-0.35033
   3   1  -6  184.33    5.11   0 0.80366-0.69095-0.55351
 0.67062-0.21032-0.26784
   2   1  -1 3177.02   30.73   0 0.80377-0.72806-0.55297 0.67032-0.21131
 0.13119
  10   1   5  333.15    8.37   0 0.80339-0.41921-0.55481 0.67307-0.20790
 0.60580
  12   2  -9   68.90    5.08   0 0.80358-0.34637-0.55393
 0.78965-0.20954-0.50734
   9   2  -8    2.29    2.74   0 0.80476-0.46131-0.54778
 0.78455-0.22080-0.41449
   5   2  -3  605.96    9.25   0 0.80385-0.61371-0.55256
 0.78746-0.21206-0.02795
   5   2  -2 1198.23   13.18   0 0.80417-0.61375-0.55092 0.78572-0.21508
 0.05482
  14   3  -7   51.31    3.97   0 0.80473-0.27013-0.54791
 0.90167-0.22056-0.33820
  15   3  -7  136.48    5.74   0 0.80339-0.23000-0.55481
 0.90793-0.20790-0.35121
  12   3  -6   53.38    3.71   0 0.80473-0.34641-0.54791
 0.90144-0.22056-0.25893
  11   3  -5   62.00    4.36   0 0.80417-0.38405-0.55091
 0.90414-0.21509-0.18473
  10   3  -3  150.65    5.19   0 0.80394-0.42138-0.55209
 0.90538-0.21293-0.02804
  -5  -6  -2   72.29    7.58   0 0.79970-0.99127-0.57082-0.13235-0.17775
 0.01926
  -1  -6   4  260.12    7.17   0 0.80245-0.84249-0.55989-0.14328-0.19862
 0.51854
   2  -6   6   21.87    4.34   0 0.80170-0.72658-0.56311-0.14007-0.19255
 0.67192
  -5  -5  -1   20.93    4.82   0 0.80169-0.99314-0.56314-0.02375-0.19250
 0.11306
   0  -5   5  355.01    7.08   0 0.80206-0.80303-0.56158-0.02478-0.19545
 0.59399
   2  -5   6    6.09    3.05   0 0.80324-0.72858-0.55633-0.02873-0.20527
 0.68308
   4  -5   7   27.27    4.25   0 0.80246-0.65099-0.55987-0.02649-0.19866
 0.75747
  -1  -4  -9   44.73    5.79   0 0.80014-0.84068-0.56921
 0.10303-0.18087-0.53316
  -4  -4   1   65.35    4.83   0 0.80204-0.95620-0.56170 0.09202-0.19521
 0.27509
   2  -4   6   51.75    3.85   0 0.80272-0.72714-0.55874 0.08895-0.20078
 0.67886
   4  -4   7   15.25    3.80   0 0.80203-0.64997-0.56173 0.09262-0.19516
 0.75263
   7  -4   8   15.83    4.01   0 0.80270-0.53492-0.55880 0.08965-0.20068
 0.83874
   1  -3 -10   88.41    6.47   0 0.80104-0.76641-0.56578
 0.21673-0.18747-0.60612
   5  -3   7   37.80    3.26   0 0.80314-0.61180-0.55681 0.20440-0.20438
 0.76209
   8  -3   8   32.96    4.21   0 0.80308-0.49673-0.55710 0.20494-0.20384
 0.84161
   2  -2 -10   17.29    4.43   0 0.80169-0.72848-0.56314
 0.33054-0.19250-0.60143
  -3  -2  -5   10.44    4.42   0 0.79972-0.91560-0.57076
 0.33635-0.17786-0.21990
   2  -2   5  291.00    5.80   0 0.80324-0.72752-0.55633 0.32046-0.20527
 0.60360
   6  -2   7   -1.35    3.14   0 0.80208-0.57113-0.56151 0.32622-0.19557
 0.75078
   2  -1  -9  121.04    4.91   0 0.80167-0.72714-0.56324
 0.44661-0.19231-0.52253
   2  -1   4 2975.84   19.37   0 0.80331-0.72780-0.55600 0.43724-0.20588
 0.52449
   6   0 -10   38.94    4.35   0 0.80266-0.57650-0.55897
 0.56167-0.20035-0.59480
   4   0  -9   47.58    3.79   0 0.80295-0.65271-0.55766
 0.55891-0.20280-0.51259
   0   0  -5   11.69    3.47   0 0.80264-0.80429-0.55908
 0.55961-0.20015-0.19791
   6   0   5  364.72    7.61   0 0.80223-0.57262-0.56087 0.55994-0.19679
 0.59513
  12   0   7   28.20    4.97   0 0.80163-0.34155-0.56340 0.56318-0.19200
 0.74980
  10   1 -10   -0.08    3.88   0 0.80214-0.42158-0.56124
 0.68130-0.19608-0.59992
   2   1  -4 3329.44   19.09   0 0.80307-0.72791-0.55714
 0.67488-0.20377-0.11515
  13   1   6   -0.46    4.72   0 0.80027-0.30165-0.56874 0.68579-0.18178
 0.65934
  10   2  -8   70.28    4.24   0 0.80263-0.42146-0.55910
 0.79535-0.20010-0.43681
   8   2  -7  292.66    5.40   0 0.80324-0.49849-0.55633
 0.79212-0.20527-0.35274
   7   2  -6   33.39    3.44   0 0.80233-0.53559-0.56043
 0.79635-0.19761-0.28077
   6   2  -5    4.87    3.11   0 0.80253-0.57328-0.55956
 0.79446-0.19925-0.19861
  17   2   5  300.56   13.39   0 0.79644-0.14345-0.58159 0.81734-0.15644
 0.55520
  16   3  -7    3.76    4.20   0 0.80247-0.19112-0.55985
 0.91435-0.19871-0.35860
  13   3  -6  185.17    5.88   0 0.80295-0.30588-0.55766
 0.91146-0.20280-0.27579
  12   3  -5   59.00    4.21   0 0.80178-0.34286-0.56279
 0.91647-0.19316-0.20586
  11   3  -4  392.01    7.36   0 0.80193-0.38089-0.56217
 0.91569-0.19434-0.12524
  11   3  -1  157.35    6.33   0 0.80174-0.38066-0.56294 0.91665-0.19286
 0.11246
  12   3   0  261.02    8.17   0 0.80067-0.33999-0.56720 0.92083-0.18474
 0.18444
  14   3   1  459.35   12.82   0 0.79658-0.25928-0.58116 0.93500-0.15732
 0.23693
  -4  -7   0   13.61    4.95   0 0.79893-0.95368-0.57292-0.24712-0.17362
 0.17405
  -4  -6   1   10.80    3.96   0 0.80014-0.95539-0.56858-0.13439-0.18207
 0.26292
   0  -6   5  123.32    5.61   0 0.80018-0.80226-0.56844-0.13490-0.18232
 0.58087
   6  -5   8   19.81    4.64   0 0.80008-0.57214-0.56879-0.01654-0.18165
 0.81906
  -2  -4  -8   44.70    5.74   0 0.79731-0.87499-0.57828
 0.11116-0.16304-0.47227
  -3  -4  -7   45.25    5.55   0 0.79698-0.91245-0.57933
 0.11128-0.16096-0.39476
  -5  -4  -1   27.45    5.29   0 0.79789-0.99010-0.57643 0.10652-0.16671
 0.08622
   0  -4   5  177.14    4.78   0 0.80119-0.80251-0.56454 0.09442-0.18981
 0.58724
  -3  -3   2   98.42    5.11   0 0.79924-0.91557-0.57183 0.21873-0.17575
 0.33391
  -2  -3   3  230.25    6.21   0 0.80066-0.87880-0.56661 0.21343-0.18585
 0.42375
  -1  -3   4 1508.12   12.66   0 0.79943-0.83953-0.57115 0.21800-0.17707
 0.49488
   7  -3   8    6.36    3.72   0 0.79955-0.53270-0.57073 0.21999-0.17790
 0.81558
  -2  -2   2   81.65    5.30   0 0.80000-0.87825-0.56910 0.33262-0.18105
 0.33920
  -1  -2   3  371.74    7.59   0 0.80102-0.84070-0.56523 0.32871-0.18849
 0.42662
   9  -2   8    5.17    3.84   0 0.80035-0.45681-0.56780 0.33404-0.18356
 0.82268
   4  -1 -10   17.74    3.99   0 0.80036-0.65011-0.56776
 0.45286-0.18363-0.61056
   1  -1  -8  308.63    6.44   0 0.79921-0.76178-0.57196
 0.45570-0.17551-0.46030
  -1  -1  -6  490.41    8.17   0 0.79949-0.83851-0.57097
 0.45397-0.17743-0.29987
  -2  -1  -4 3401.92   24.50   0 0.79845-0.87595-0.57455
 0.45726-0.17043-0.14837
   8  -1   7  279.57    6.50   0 0.80029-0.49446-0.56801 0.45028-0.18315
 0.74114
  12  -1   8    2.57    4.02   0 0.80089-0.34102-0.56571 0.44771-0.18757
 0.82485
   3   0  -8 1005.62    9.94   0 0.80048-0.68754-0.56730
 0.56823-0.18452-0.45168
   1   0  -6    5.64    3.28   0 0.80100-0.76911-0.56529
 0.56931-0.18837-0.28833
   4   0   4  561.89    9.67   0 0.80090-0.64896-0.56567 0.56451-0.18765
 0.50614
   8   0   6 1358.40   13.53   0 0.79907-0.49318-0.57243 0.57151-0.17458
 0.65299
   8   1  -9    2.79    3.58   0 0.80040-0.49492-0.56760
 0.68671-0.18395-0.53247
   6   1  -8   16.76    3.37   0 0.80082-0.57318-0.56599
 0.68506-0.18703-0.44913
   2   1  -3  141.09    5.68   0 0.80051-0.72482-0.56720
 0.68491-0.18472-0.05467
   2   1  -2  777.05   12.47   0 0.79979-0.72398-0.56988 0.68744-0.17954
 0.02010
   7   1   4  523.52   11.35   0 0.79746-0.52952-0.57780 0.69441-0.16401
 0.48322
  11   2  -8   58.67    4.14   0 0.80007-0.37976-0.56885
 0.80536-0.18155-0.45509
   9   2  -7   45.18    3.75   0 0.80001-0.45685-0.56906
 0.80573-0.18114-0.37615
  14   3  -6   44.91    4.33   0 0.80101-0.26529-0.56525
 0.91946-0.18845-0.28960
  15   3  -6   44.98    4.14   0 0.79922-0.22422-0.57193
 0.92672-0.17557-0.30130
  11   3  -3  242.71    6.33   0 0.79998-0.37832-0.56918
 0.92290-0.18090-0.05836
  11   3  -2   55.10    4.84   0 0.79963-0.37812-0.57046 0.92446-0.17842
 0.01914
  -3  -7   2    8.43    4.52   0 0.79737-0.91488-0.57764-0.24338-0.16407
 0.32293
  -2  -7   3    8.48    4.67   0 0.79861-0.87746-0.57353-0.24740-0.17218
 0.41133
  -1  -7   4   53.34    5.14   0 0.79784-0.83977-0.57613-0.24432-0.16706
 0.48502
  -5  -6  -1  154.24    7.51   0 0.79697-0.98914-0.57890-0.12456-0.16157
 0.08105
  -2  -5  -8   14.85    5.89   0 0.79397-0.87231-0.58772
 0.00292-0.14370-0.49053
  -3  -5  -7    6.14    6.37   0 0.79227-0.90776-0.59222
 0.00656-0.13437-0.42105
  -5  -5   0  521.78   10.35   0 0.79557-0.98792-0.58317-0.00333-0.15298
 0.15317
  -3  -5   3  117.87    5.30   0 0.79749-0.91488-0.57726-0.00974-0.16482
 0.40201
  -2  -5   4  110.32    5.14   0 0.79718-0.87652-0.57823-0.00901-0.16289
 0.47974
   1  -5   6  121.73    4.93   0 0.79803-0.76286-0.57548-0.01231-0.16834
 0.64511
   3  -5   7    5.43    3.83   0 0.79740-0.68795-0.57753-0.00992-0.16429
 0.72447
   3  -4   7   37.55    4.10   0 0.79713-0.68474-0.57841 0.10787-0.16254
 0.71900
   6  -4   8   34.05    3.67   0 0.79919-0.57075-0.57153 0.10258-0.17608
 0.81325
   0  -3  -9   10.56    4.93   0 0.79628-0.79838-0.58103
 0.23085-0.15730-0.55699
   2  -3   6   30.81    3.17   0 0.79898-0.72380-0.57226 0.21886-0.17466
 0.65193
   4  -3   7   33.17    3.74   0 0.79829-0.64756-0.57462 0.22085-0.17003
 0.72714
  10  -3   9   29.41    4.52   0 0.79709-0.41589-0.57853 0.22541-0.16230
 0.87956
   1  -2  -9   67.16    4.56   0 0.79759-0.76116-0.57693
 0.34497-0.16548-0.54974
   0  -2   4 7147.65   26.94   0 0.79898-0.80075-0.57226 0.33556-0.17466
 0.49249
   3  -2   6   27.44    3.35   0 0.79730-0.68436-0.57787 0.34180-0.16362
 0.64111
   8  -2   8    1.98    3.69   0 0.79731-0.49004-0.57783 0.34254-0.16369
 0.79945
   0  -1  -7  260.14    6.20   0 0.79832-0.79953-0.57451
 0.45905-0.17024-0.38670
   3  -1   5  162.25    5.26   0 0.79770-0.68461-0.57658 0.45735-0.16616
 0.56385
   5  -1   6  354.05    6.97   0 0.79805-0.60821-0.57541 0.45643-0.16848
 0.64622
  11  -1   8   69.09    4.94   0 0.79746-0.37722-0.57736 0.45831-0.16463
 0.80263
   7   0 -10    0.37    2.96   0 0.79887-0.53184-0.57265
 0.57568-0.17389-0.62155
   5   0  -9   10.83    3.47   0 0.79815-0.60752-0.57507
 0.57756-0.16915-0.54544
   2   0  -7  227.96    5.12   0 0.79898-0.72352-0.57226
 0.57428-0.17466-0.38203
   0   0  -4  726.61   10.55   0 0.79665-0.79770-0.57992
 0.57988-0.15952-0.15930
  11   0   7  334.14    8.01   0 0.79729-0.37668-0.57789 0.57665-0.16357
 0.72237
   9   1  -9   12.65    3.67   0 0.79690-0.45308-0.57913
 0.69875-0.16109-0.55389
   5   1  -7   39.44    3.87   0 0.79843-0.60790-0.57414
 0.69354-0.17098-0.38557
   4   1  -6  356.03    6.36   0 0.79740-0.64495-0.57754
 0.69630-0.16426-0.31299
   3   1  -5  152.00    4.62   0 0.79875-0.68508-0.57304
 0.69173-0.17314-0.22447
   9   1   5  518.24   10.20   0 0.79510-0.44970-0.58454 0.70189-0.15021
 0.54859
  12   2  -8   55.85    4.57   0 0.79761-0.33837-0.57686
 0.81540-0.16561-0.46994
   8   2  -6  344.95    6.10   0 0.79795-0.49218-0.57576
 0.81301-0.16778-0.30946
   7   2  -5  141.13    4.59   0 0.79716-0.52915-0.57831
 0.81444-0.16273-0.23487
   6   2  -4  165.99    4.56   0 0.79901-0.56964-0.57216
 0.80799-0.17484-0.14333
  16   3  -6   37.75    4.47   0 0.79746-0.18384-0.57736
 0.93253-0.16463-0.31104
  13   3  -5   29.38    4.01   0 0.79890-0.30082-0.57253
 0.92680-0.17413-0.22318
  12   3  -4   17.98    3.60   0 0.79833-0.33840-0.57448
 0.92877-0.17032-0.14699
  12   3  -1  344.83    8.79   0 0.79536-0.33548-0.58378 0.93812-0.15173
 0.07165
  -4  -7   1   63.70    5.97   0 0.79357-0.94812-0.58917-0.23021-0.14062
 0.22165
  -3  -6   3  133.25    5.87   0 0.79550-0.91246-0.58378-0.11916-0.15170
 0.39152
  -2  -6   4  162.23    6.20   0 0.79549-0.87418-0.58382-0.11892-0.15161
 0.47077
   1  -6   6   21.06    3.78   0 0.79674-0.76135-0.58010-0.12289-0.15913
 0.63643
  -4  -5   2   27.97    4.00   0 0.79536-0.95034-0.58420-0.00200-0.15083
 0.31029
  -1  -5   5  334.08    6.90   0 0.79523-0.83573-0.58458-0.00139-0.15006
 0.54833
   5  -5   8   17.89    4.46   0 0.79641-0.60667-0.58110-0.00427-0.15713
 0.79436
  -3  -4   3  593.42    8.52   0 0.79577-0.91231-0.58302 0.11359-0.15325
 0.39160
  -2  -4   4 1382.08   12.10   0 0.79577-0.87387-0.58301 0.11310-0.15327
 0.47121
   1  -4   6   82.44    3.79   0 0.79702-0.76170-0.57925 0.10937-0.16084
 0.63738
   5  -4   8   12.76    3.86   0 0.79507-0.60537-0.58503 0.11645-0.14915
 0.78641
   2  -3 -10   13.83    5.04   0 0.79400-0.72053-0.58799
 0.23841-0.14307-0.65121
  -1  -3  -8   56.72    5.16   0 0.79318-0.83392-0.59020
 0.23926-0.13849-0.49704
  -3  -3  -6   13.77    4.40   0 0.79287-0.90924-0.59100
 0.23930-0.13682-0.33964
   0  -3   5  548.18    7.45   0 0.79664-0.79837-0.58041 0.22737-0.15851
 0.55557
   6  -3   8  104.36    4.77   0 0.79547-0.56700-0.58389 0.23261-0.15148
 0.78891
   3  -2 -10   46.11    4.81   0 0.79603-0.68433-0.58225
 0.34975-0.15480-0.63958
   0  -2  -8  235.65    6.66   0 0.79426-0.79611-0.58730
 0.35279-0.14450-0.49093
  -2  -2  -6  192.77    6.30   0 0.79328-0.87128-0.58992
 0.35458-0.13907-0.33756
   1  -2   5  331.11    6.37   0 0.79521-0.75859-0.58463 0.34926-0.14997
 0.54748
   5  -2   7  487.82    7.54   0 0.79648-0.60593-0.58089 0.34583-0.15755
 0.71459
  12  -2   9   90.56    5.35   0 0.79639-0.33756-0.58117 0.34771-0.15699
 0.87367
   5  -1 -10  152.72    5.53   0 0.79571-0.60719-0.58317
 0.46763-0.15294-0.64196
   3  -1  -9  112.17    5.03   0 0.79589-0.68311-0.58267
 0.46628-0.15396-0.56134
   7  -1   7  258.90    6.62   0 0.79506-0.52788-0.58506 0.46811-0.14910
 0.70664
   8   0 -10   50.95    4.23   0 0.79532-0.49136-0.58433
 0.58550-0.15059-0.64436
   4   0  -8  178.93    4.86   0 0.79431-0.64255-0.58714
 0.58681-0.14482-0.49141
  16   0   8    5.74    4.97   0 0.79475-0.18196-0.58592 0.58916-0.14732
 0.78613
   7   1  -8   17.12    2.87   0 0.79652-0.53002-0.58076
 0.69924-0.15780-0.47838
  12   1   6  164.16    6.59   0 0.79410-0.33382-0.58774 0.70656-0.14359
 0.62181
  18   1   7   36.95    6.47   0 0.79316-0.10326-0.59024 0.70955-0.13840
 0.69599
  13   2  -8  104.51    5.08   0 0.79540-0.29868-0.58407
 0.82072-0.15111-0.48644
  10   2  -7  172.57    4.96   0 0.79653-0.41451-0.58074
 0.81669-0.15785-0.39991
   6   2  -3 1101.45   11.71   0 0.79599-0.56702-0.58235
 0.81766-0.15459-0.08468
   6   2  -2  716.68   10.46   0 0.79404-0.56455-0.58791
 0.82344-0.14324-0.01702
   6   2  -1  372.10    8.68   0 0.79548-0.56615-0.58385 0.81926-0.15156
 0.07172
  17   3  -6   34.14    4.44   0 0.79640-0.14664-0.58112
 0.93551-0.15708-0.32102
  14   3  -5   65.47    4.24   0 0.79659-0.26049-0.58057
 0.93446-0.15820-0.24058
  15   3  -5   46.13    4.01   0 0.79436-0.21934-0.58703
 0.94160-0.14505-0.25392
  13   3  -4  216.94    5.98   0 0.79509-0.29681-0.58497
 0.93891-0.14928-0.17012
  12   3  -3  419.18    7.55   0 0.79572-0.33575-0.58314
 0.93700-0.15300-0.08654
  12   3  -2  179.03    6.17   0 0.79414-0.33413-0.58762
 0.94133-0.14384-0.01632
  13   3   0 1439.31   17.15   0 0.79302-0.29409-0.59061 0.94481-0.13763
 0.13693
  -5  -6   0  248.81    8.36   0 0.79230-0.98460-0.59186-0.11131-0.13521
 0.13641
  -4  -6   2    8.38    3.96   0 0.79265-0.94806-0.59096-0.11234-0.13708
 0.29773
  -1  -6   5   96.90    5.03   0 0.79352-0.83358-0.58866-0.11411-0.14187
 0.54017
   2  -5   7   22.45    3.97   0 0.79271-0.71823-0.59081 0.00488-0.13740
 0.69485
  -5  -4   0  349.60    8.96   0 0.79102-0.98320-0.59510 0.12466-0.12840
 0.12874
  -4  -4   2  242.13    6.28   0 0.79217-0.94702-0.59221 0.12266-0.13449
 0.29412
  -1  -4   5  411.98    7.00   0 0.79327-0.83289-0.58932 0.12002-0.14050
 0.53841
  -2  -3  -7   12.33    4.05   0 0.79026-0.86867-0.59694
 0.24469-0.12449-0.43049
  -4  -3   1  302.23    7.82   0 0.79186-0.94602-0.59299 0.24029-0.13284
 0.21240
   3  -3   7   45.94    3.85   0 0.79215-0.67875-0.59225 0.24063-0.13439
 0.69185
   9  -3   9    9.99    4.25   0 0.79334-0.45018-0.58914 0.23876-0.14087
 0.85911
  -1  -2  -7  205.04    6.11   0 0.79183-0.83193-0.59308
 0.35799-0.13265-0.42308
  -3  -2   1  806.08   13.14   0 0.79174-0.90810-0.59330 0.35752-0.13218
 0.21126
   7  -2   8   41.43    4.07   0 0.79191-0.52426-0.59286 0.35888-0.13311
 0.77027
  11  -2   9   17.13    4.37   0 0.79289-0.37192-0.59033 0.35675-0.13841
 0.85550
   2  -1  -8  477.26    7.58   0 0.79104-0.71678-0.59505
 0.47760-0.12850-0.50729
  -2  -1  -3  109.31    6.36   0 0.78914-0.86678-0.59958
 0.48157-0.11883-0.11984
   0  -1   3 3259.07   21.69   0 0.79310-0.79468-0.58979 0.47117-0.13953
 0.37776
  10  -1   8   15.54    3.88   0 0.79325-0.41033-0.58939 0.47281-0.14036
 0.77781
   6   0  -9    4.01    3.43   0 0.79244-0.56280-0.59152
 0.59167-0.13592-0.57675
   5   0   5  600.38    9.41   0 0.79221-0.60142-0.59211 0.59217-0.13469
 0.53250
   7   0   6  227.91    6.51   0 0.79118-0.52296-0.59470 0.59518-0.12924
 0.60696
  10   0   7   10.26    4.41   0 0.79129-0.40892-0.59442 0.59632-0.12983
 0.68829
  15   0   8   36.13    4.86   0 0.79250-0.21743-0.59135 0.59293-0.13628
 0.77372
  10   1  -9   16.51    3.19   0 0.79360-0.41308-0.58844
 0.70768-0.14232-0.57292
   8   1  -8  137.62    4.64   0 0.79141-0.48665-0.59412
 0.71145-0.13045-0.50619
   6   1  -7  875.56    9.07   0 0.79244-0.56446-0.59151
 0.70879-0.13594-0.42152
   3   1  -4  469.25    7.62   0 0.79230-0.67899-0.59189
 0.70894-0.13516-0.18375
  17   1   7    8.41    5.83   0 0.79005-0.13775-0.59743 0.71741-0.12343
 0.68128
  14   2  -8   28.82    4.20   0 0.79284-0.25756-0.59047
 0.82725-0.13811-0.49929
  11   2  -7  100.06    4.33   0 0.79274-0.37246-0.59072
 0.82677-0.13759-0.42064
   9   2  -6   59.70    3.73   0 0.79315-0.44976-0.58964
 0.82558-0.13984-0.33872
   7   2  -4   84.50    4.14   0 0.79146-0.52426-0.59400
 0.82899-0.13072-0.18880
  16   3  -5  165.81    5.92   0 0.79190-0.17861-0.59291
 0.94704-0.13302-0.26615
  14   3  -4  133.59    5.27   0 0.79135-0.25455-0.59427
 0.94776-0.13014-0.18948
  13   3  -3  212.80    6.00   0 0.79107-0.29284-0.59497
 0.94882-0.12866-0.11162
  -3  -7   3   16.90    5.03   0 0.78918-0.90693-0.59932-0.22015-0.11969
 0.36082
  -2  -7   4    5.31    4.59   0 0.78922-0.87035-0.59923-0.22152-0.11988
 0.44105
   0  -6   6    2.47    4.13   0 0.78970-0.79144-0.59809-0.10361-0.12233
 0.60247
   2  -6   7   44.61    4.20   0 0.79119-0.71782-0.59449-0.10748-0.12998
 0.68793
  -5  -5   1   19.52    4.33   0 0.78850-0.98012-0.60088 0.01460-0.11633
 0.19690
   0  -5   6  133.77    4.71   0 0.79106-0.79382-0.59482 0.00924-0.12928
 0.60746
   4  -5   8   43.64    4.21   0 0.79120-0.64039-0.59447 0.00926-0.13002
 0.76750
   0  -4  -9    2.42    4.81   0 0.78907-0.79232-0.59958
 0.13262-0.11914-0.59563
   0  -4   6  112.78    4.56   0 0.78896-0.79076-0.59982 0.13123-0.11862
 0.59654
   2  -4   7   22.63    3.13   0 0.79088-0.71601-0.59527 0.12664-0.12832
 0.68535
   4  -4   8   45.02    4.17   0 0.78941-0.63748-0.59879 0.13063-0.12083
 0.75828
   7  -4   9    5.91    3.97   0 0.79051-0.52254-0.59616 0.12705-0.12645
 0.84226
   1  -3   6   47.47    3.57   0 0.79120-0.75477-0.59446 0.24273-0.13004
 0.60748
   5  -3   8   90.65    4.77   0 0.78968-0.59951-0.59815 0.24703-0.12219
 0.75982
   8  -3   9   13.03    4.50   0 0.78933-0.48408-0.59898 0.24868-0.12043
 0.83773
   4  -2 -10   17.82    4.13   0 0.78872-0.63825-0.60037
 0.36671-0.11744-0.67663
   2  -2  -9  137.15    5.43   0 0.78909-0.71511-0.59952
 0.36545-0.11926-0.59535
   2  -2   6  180.53    5.15   0 0.78875-0.71356-0.60029 0.36557-0.11760
 0.59507
   4  -2   7  214.93    5.37   0 0.78925-0.63670-0.59914 0.36458-0.12007
 0.67730
  10  -2   9   16.64    4.18   0 0.78895-0.40590-0.59985 0.36721-0.11854
 0.83545
   6  -1 -10  105.28    5.35   0 0.78999-0.56376-0.59740
 0.48119-0.12380-0.67096
   4  -1  -9  200.42    5.24   0 0.78843-0.63733-0.60104
 0.48381-0.11599-0.59911
  -1  -1  -5  567.84    9.01   0 0.78836-0.82771-0.60118
 0.48299-0.11567-0.28197
  -1  -1   2  710.15   12.67   0 0.78941-0.82962-0.59879 0.47969-0.12083
 0.27946
   1  -1   4  190.02    5.42   0 0.79105-0.75431-0.59484 0.47664-0.12924
 0.44743
   4  -1   6  400.02    6.95   0 0.78940-0.63754-0.59880 0.48155-0.12080
 0.59842
   9  -1   8   24.79    4.51   0 0.78824-0.44374-0.60147 0.48493-0.11506
 0.75159
  14  -1   9   19.69    5.24   0 0.78908-0.25335-0.59956 0.48481-0.11919
 0.83572
   9   0 -10   17.82    3.29   0 0.79103-0.44790-0.59490
 0.59641-0.12912-0.66585
   3   0  -7  518.95    7.13   0 0.79078-0.67778-0.59551
 0.59543-0.12783-0.42939
   2   0  -6  211.30    5.44   0 0.78899-0.71416-0.59975
 0.59939-0.11876-0.35869
   1   0  -5   13.57    3.39   0 0.79035-0.75364-0.59655
 0.59630-0.12561-0.27207
   0   0  -3  178.61    6.92   0 0.78978-0.79093-0.59790
 0.59796-0.12274-0.11772
   2   0   3  431.54    9.63   0 0.78915-0.71405-0.59938 0.59837-0.11955
 0.35788
  14   0   8    0.33    5.07   0 0.78908-0.25313-0.59954 0.60163-0.11922
 0.75584
  11   1  -9   16.67    3.78   0 0.79040-0.37176-0.59643
 0.71517-0.12586-0.59160
   5   1  -6  370.43    6.37   0 0.78968-0.59975-0.59816
 0.71536-0.12219-0.35575
   4   1  -5  610.99    7.88   0 0.78921-0.63758-0.59924
 0.71653-0.11985-0.27869
  15   2  -8  104.52    4.64   0 0.79078-0.21788-0.59550
 0.83208-0.12785-0.51017
  12   2  -7  151.12    5.07   0 0.78924-0.33081-0.59918
 0.83509-0.11999-0.43875
  10   2  -6  142.48    4.38   0 0.78805-0.40564-0.60189
 0.83744-0.11413-0.36447
   8   2  -5  130.17    3.95   0 0.79096-0.48530-0.59507
 0.83024-0.12876-0.27049
  17   3  -5   83.47    5.38   0 0.79019-0.13892-0.59695
 0.95120-0.12477-0.27532
  18   3  -5   66.00    5.09   0 0.78896-0.09948-0.59981
 0.95441-0.11864-0.28169
  15   3  -4   47.37    4.25   0 0.78845-0.21325-0.60099
 0.95497-0.11609-0.20428
  13   3  -2  248.40    6.76   0 0.78842-0.29019-0.60106
 0.95497-0.11594-0.04476
  13   3  -1  979.09   12.63   0 0.78857-0.29090-0.60072 0.95497-0.11668
 0.03639
  -3  -6   4  105.12    5.52   0 0.78499-0.90291-0.60794-0.09508-0.10039
 0.41916
  -3  -5   4 1554.44   13.19   0 0.78668-0.90391-0.60439 0.01796-0.10821
 0.42620
  -2  -5   5   43.08    4.16   0 0.78553-0.86490-0.60683 0.02047-0.10284
 0.50043
   1  -5   7   17.22    3.96   0 0.78561-0.74989-0.60666 0.02026-0.10322
 0.66034
   3  -5   8    7.89    4.16   0 0.78556-0.67239-0.60676 0.02028-0.10299
 0.73910
   6  -4   9    1.14    4.12   0 0.78502-0.55729-0.60789 0.14042-0.10049
 0.81719
   3  -3 -10    2.26    4.34   0 0.78599-0.67537-0.60586
 0.25661-0.10498-0.69147
   1  -3  -9    8.55    3.91   0 0.78644-0.75096-0.60491
 0.25489-0.10706-0.60907
  -3  -3   3  197.16    5.69   0 0.78603-0.90321-0.60579 0.25249-0.10514
 0.34314
  -2  -3   4  219.67    5.27   0 0.78764-0.86592-0.60232 0.24912-0.11273
 0.43048
  -1  -3   5  328.05    6.21   0 0.78553-0.82611-0.60684 0.25403-0.10282
 0.50011
  -1  -2   4  349.07    6.68   0 0.78550-0.82594-0.60689 0.37087-0.10272
 0.42032
   6  -2   8   86.78    4.41   0 0.78547-0.55753-0.60696 0.37239-0.10255
 0.73972
   1  -1  -7 1348.75   11.63   0 0.78734-0.75070-0.60297
 0.48638-0.11130-0.44532
   0  -1  -6   68.39    4.26   0 0.78597-0.78743-0.60592
 0.48896-0.10485-0.37277
   2  -1   5  554.79    8.33   0 0.78589-0.71130-0.60609 0.48749-0.10448
 0.50221
   6  -1   7  796.11    9.61   0 0.78758-0.55868-0.60243 0.48486-0.11248
 0.67002
  13  -1   9    7.70    4.24   0 0.78553-0.28790-0.60683 0.49104-0.10284
 0.82051
  10   0 -10   33.54    3.85   0 0.78738-0.40686-0.60287
 0.60588-0.11151-0.68351
   7   0  -9    3.75    2.72   0 0.78775-0.52061-0.60206
 0.60421-0.11328-0.60257
   5   0  -8  287.28    5.92   0 0.78720-0.59732-0.60328
 0.60466-0.11063-0.52564
   1   0   2 3813.17   32.16   0 0.78536-0.74887-0.60718 0.60537-0.10206
 0.26128
   3   0   4   11.48    3.31   0 0.78531-0.67176-0.60728 0.60618-0.10184
 0.42040
  12   1  -9    7.48    3.76   0 0.78703-0.32900-0.60364
 0.72427-0.10986-0.60578
   9   1  -8   22.30    3.47   0 0.78670-0.44287-0.60435
 0.72352-0.10830-0.52861
   7   1  -7  224.22    5.34   0 0.78604-0.51888-0.60575
 0.72434-0.10521-0.45226
  13   2  -7  269.41    6.06   0 0.78589-0.28829-0.60608
 0.84314-0.10449-0.45326
   7   2  -3   18.33    3.37   0 0.78560-0.51835-0.60668
 0.84250-0.10317-0.13607
  16   3  -4  120.83    5.34   0 0.78582-0.17219-0.60622
 0.96097-0.10418-0.21500
  14   3  -3   44.80    3.93   0 0.78676-0.25012-0.60423
 0.95859-0.10856-0.13060
   1  -6   7   76.00    4.90   0 0.78432-0.74928-0.60880-0.09329-0.09814
 0.65575
   2  -3   7    9.66    2.78   0 0.78412-0.70972-0.60920 0.25701-0.09725
 0.65407
   7  -3   9   24.31    3.67   0 0.78410-0.51791-0.60924 0.25849-0.09715
 0.81422
  -2  -2   3  578.53    9.13   0 0.78432-0.86306-0.60880 0.37240-0.09815
 0.33611
   7  -1 -10   41.18    3.63   0 0.78420-0.51885-0.60904
 0.49290-0.09760-0.69738
  11   0 -10    1.30    3.12   0 0.78417-0.36483-0.60910
 0.61359-0.09746-0.69941
  13   1  -9    7.08    3.21   0 0.78400-0.28713-0.60944
 0.72885-0.09670-0.62061
   3   1  -3  932.72   11.19   0 0.78431-0.66968-0.60882
 0.72614-0.09808-0.14141
   9   2  -5  130.93    3.96   0 0.78423-0.43956-0.60899
 0.84452-0.09772-0.30103
  10  -2  -9    3.71    6.53   0 0.65379-0.27133
 0.66184-0.89802-0.36543-0.34833
  11  -2  -9   22.59    6.25   0 0.64787-0.22628
 0.67136-0.90751-0.35860-0.35576
   8  -2  -8    0.91    4.96   0 0.65320-0.34689
 0.66282-0.89861-0.36474-0.27103
   7  -2  -7    2.92    4.74   0 0.64780-0.38056
 0.67146-0.90413-0.35853-0.19700
   6  -2  -6   14.19    4.74   0 0.65157-0.42177
 0.66545-0.89996-0.36286-0.11412
   6  -2  -5    2.26    3.88   0 0.64696-0.41689
 0.67279-0.90837-0.35756-0.04028
   6  -2  -3  911.95   11.94   0 0.65441-0.42551 0.66084-0.89597-0.36615
 0.12687
   7  -2  -2 1333.62   15.44   0 0.65149-0.38409 0.66558-0.90053-0.36277
 0.20285
  16  -2   1  561.84   12.01   0 0.65685-0.04281 0.65683-0.89122-0.36898
 0.45034
  18  -2   1  203.72    9.80   0 0.65683 0.03401 0.65686-0.89134-0.36895
 0.45089
  19  -2   1  346.17   11.21   0 0.65806 0.07168 0.65481-0.88833-0.37039
 0.45245
   1  -1  -6  592.65   11.51   0 0.65330-0.61588
 0.66265-0.78040-0.36486-0.11239
   3   0 -11    7.44    6.55   0 0.65103-0.53887
 0.66632-0.66947-0.36224-0.51345
   1   0 -10    6.85    7.08   0 0.65303-0.61530
 0.66308-0.66329-0.36455-0.42838
  -3   1  -9  116.24   10.50   0 0.66108-0.77487
 0.64972-0.53380-0.37393-0.34122
   0   1   2 2549.36   28.65   0 0.65244-0.65317 0.66404-0.54659-0.36387
 0.52259
  -7   3  -8   -0.02    4.49   0 0.64308-0.90434
 0.67884-0.32536-0.35313-0.27873
   2   3   5  117.32    5.82   0 0.64691-0.57046 0.67287-0.31940-0.35751
 0.75544
  11   3   7  122.27    8.58   0 0.65073-0.22904 0.66680-0.31320-0.36190
 0.92090
  -8   4  -2   71.47    6.14   0 0.65157-0.95885 0.66545-0.19662-0.36286
 0.20347
   1   4   5  435.55    9.08   0 0.65382-0.61595 0.66179-0.19074-0.36547
 0.76315
   4   4   6    9.97    5.07   0 0.65368-0.50026 0.66204-0.19151-0.36530
 0.84341
   8   4   7   20.45    5.94   0 0.64874-0.34186 0.66998-0.19876-0.35960
 0.91770
  -2   5   4  119.17    6.00   0 0.65073-0.72808 0.66681-0.07918-0.36189
 0.67964
   0   5   5  328.18    7.42   0 0.64743-0.64800 0.67205-0.08406-0.35810
 0.75584
   3   5   6   20.43    5.53   0 0.65059-0.53571 0.66703-0.07909-0.36173
 0.83972
   7   5   7    0.92    6.24   0 0.65105-0.38101 0.66628-0.07962-0.36226
 0.92042
  -9   6  -4   32.65    6.68   0 0.65338-0.99807 0.66253 0.03901-0.36495
 0.04624
  -8   6  -1   65.39    6.40   0 0.65053-0.95820 0.66712 0.03570-0.36167
 0.28225
  -4   6   3   12.00    4.27   0 0.64709-0.80078 0.67259 0.03190-0.35771
 0.59680
  -2   6   4  194.59    7.24   0 0.65236-0.72967 0.66417 0.04029-0.36378
 0.68143
   0   6   5  141.62    6.77   0 0.64947-0.65013 0.66882 0.03590-0.36044
 0.75793
   3   6   6   95.94    7.18   0 0.65277-0.53779 0.66352 0.04180-0.36424
 0.84119
  -7   7   0    8.57    5.89   0 0.65090-0.91886 0.66652 0.15274-0.36209
 0.36230
  -6   7   1   32.90    5.85   0 0.65080-0.88306 0.66669 0.15308-0.36197
 0.44216
  -5   7   2  124.93    7.16   0 0.64864-0.84121 0.67014 0.14999-0.35949
 0.51817
   9  -2  -9   14.48    6.20   0 0.66090-0.31667
 0.64958-0.88657-0.37394-0.33887
   6  -2  -7   -1.12    5.36   0 0.65963-0.43043
 0.65173-0.88410-0.37245-0.18381
   8  -2  -1  153.90    7.09   0 0.65774-0.35131 0.65489-0.88957-0.37024
 0.29024
  10  -2   0  139.45    7.59   0 0.66200-0.27918 0.64771-0.88308-0.37523
 0.37554
  14  -2   1  428.19   11.13   0 0.66417-0.12715 0.64399-0.87880-0.37779
 0.45859
  15  -2   1   97.80    6.81   0 0.65920-0.08350 0.65245-0.88703-0.37195
 0.45281
  20  -2   1  103.51    8.10   0 0.66215 0.10535 0.64746-0.88244-0.37541
 0.45748
   5  -1 -10  158.36    8.24   0 0.65563-0.46435
 0.65839-0.77776-0.36778-0.42541
   3  -1  -9  117.96    7.70   0 0.66232-0.54738
 0.64717-0.76625-0.37561-0.33840
   2  -1  -8  525.66   11.06   0 0.66084-0.58457
 0.64969-0.76878-0.37387-0.26129
   1  -1  -3  352.93   10.55   0 0.65721-0.62020 0.65578-0.77323-0.36962
 0.13015
  -2   0  -7  252.80    9.71   0 0.65929-0.73544
 0.65229-0.65250-0.37206-0.18471
  -2   1 -10   71.37    9.25   0 0.66271-0.73813
 0.64649-0.53139-0.37607-0.41756
  -4   1  -2  246.64   15.18   0 0.68250-0.83623 0.61060-0.49243-0.39982
 0.23934
   2   1   3  132.98    7.94   0 0.65855-0.58268 0.65354-0.53585-0.37118
 0.60939
  -4   2 -10   16.76   11.70   0 0.67488-0.82831
 0.62491-0.39118-0.39057-0.40294
  -2   2   2   75.13    6.58   0 0.65861-0.73650 0.65345-0.41856-0.37125
 0.52966
   9   2   6   62.24    6.95   0 0.66044-0.31612 0.65035-0.41437-0.37340
 0.85239
  -7   3  -2  239.35    8.91   0 0.66193-0.93041 0.64783-0.29567-0.37515
 0.21473
  -2   3   3  223.71    6.63   0 0.65552-0.73339 0.65857-0.30587-0.36766
 0.60554
   0   3   4  160.01    6.49   0 0.65702-0.65831 0.65609-0.30318-0.36940
 0.68754
   6   3   6  719.87   12.16   0 0.66026-0.43082 0.65067-0.29697-0.37318
 0.85109
  12   3   7    1.81    6.12   0 0.65993-0.19932 0.65122-0.29931-0.37280
 0.93239
  -3   4   3  539.52    9.06   0 0.65551-0.77189 0.65859-0.18836-0.36765
 0.60573
  -1   4   4 1807.04   15.12   0 0.65984-0.69932 0.65137-0.18082-0.37270
 0.69020
   9   4   7   15.65    6.90   0 0.66120-0.31583 0.64907-0.17795-0.37429
 0.93124
  -7   5   0  319.78    8.23   0 0.65705-0.92648 0.65604-0.06988-0.36944
 0.36823
  -6   5   1  159.91    6.22   0 0.65826-0.88993 0.65403-0.06764-0.37085
 0.44953
  -5   5   2  388.04    7.87   0 0.65469-0.84739 0.65993-0.07302-0.36670
 0.52448
   8   5   7   22.73    6.79   0 0.66194-0.35629 0.64781-0.06009-0.37516
 0.93179
  -7   6   0   26.48    5.46   0 0.65784-0.92756 0.65473 0.04827-0.37036
 0.36912
  -6   6   1  110.59    6.04   0 0.65909-0.89075 0.65264 0.05071-0.37182
 0.45029
  -5   6   2   64.27    4.99   0 0.65549-0.84868 0.65862 0.04515-0.36763
 0.52567
  -8   7  -2   81.29    7.21   0 0.65642-0.96414 0.65709 0.16141-0.36870
 0.20934
  -3   7   3   33.99    5.98   0 0.65789-0.77473 0.65464 0.16644-0.37042
 0.60897
  -1   7   4   70.58    6.29   0 0.66122-0.70018 0.64904 0.17331-0.37432
 0.69172
  15  -3  -6   38.75    6.05   0 0.66711-0.09242
 0.63840-0.99147-0.38181-0.09312
  16  -3  -6   46.62    6.22   0 0.66563-0.05250
 0.64100-0.99421-0.38005-0.09503
  17  -3  -6   37.19    6.27   0 0.66458-0.01260
 0.64283-0.99539-0.37880-0.09643
  14  -3  -5   65.90    6.08   0 0.66685-0.13008
 0.63886-0.99138-0.38150-0.01469
  15  -3  -5   35.54    5.71   0 0.66421-0.08942
 0.64346-0.99584-0.37837-0.01773
  16  -3  -5  157.56    7.40   0 0.66298-0.04936
 0.64558-0.99861-0.37691-0.01920
  17  -3  -5   88.68    5.90   0 0.66214-0.01027
 0.64702-0.99978-0.37593-0.01971
  18  -3  -5   74.39    6.02   0 0.66246 0.02825
 0.64647-0.99945-0.37631-0.01934
  19  -3  -5  121.96    7.90   0 0.66346 0.06494
 0.64476-0.99777-0.37748-0.01780
  14  -3  -4  151.60    6.87   0 0.66842-0.13230 0.63608-0.98886-0.38337
 0.06615
  15  -3  -4   51.54    5.66   0 0.66556-0.09067 0.64112-0.99375-0.37996
 0.06330
  16  -3  -4  128.60    6.87   0 0.66403-0.05067 0.64378-0.99672-0.37815
 0.06150
  17  -3  -4   44.67    6.34   0 0.66327-0.01170 0.64508-0.99800-0.37726
 0.06068
  18  -3  -4  185.72    8.23   0 0.66326 0.02718 0.64511-0.99769-0.37724
 0.06108
  19  -3  -4  130.70    8.39   0 0.66435 0.06453 0.64321-0.99590-0.37854
 0.06240
  20  -3  -4   19.85    6.90   0 0.66564 0.10138 0.64098-0.99273-0.38006
 0.06403
  16  -3  -3  118.80    6.13   0 0.66923-0.05645 0.63466-0.98752-0.38433
 0.14549
  17  -3  -3   17.67    5.40   0 0.66842-0.01704 0.63609-0.98893-0.38337
 0.14600
  18  -3  -3   83.22    6.44   0 0.66853 0.02169 0.63590-0.98883-0.38349
 0.14621
  19  -3  -3    8.62    5.64   0 0.66943 0.05898 0.63429-0.98724-0.38458
 0.14675
   8  -2  -9    7.90    5.91   0 0.66733-0.36087
 0.63802-0.87246-0.38207-0.33098
   7  -2  -8   33.22    5.54   0 0.66260-0.39448
 0.64624-0.88210-0.37646-0.25886
   5  -2  -6   85.20    5.62   0 0.66669-0.47569
 0.63914-0.87448-0.38131-0.09562
   5  -2  -5   30.83    5.16   0 0.66241-0.47142
 0.64656-0.88156-0.37624-0.02144
   5  -2  -4  680.83   10.57   0 0.66406-0.47324 0.64373-0.87865-0.37819
 0.05964
  13  -2   1  136.00    7.66   0 0.67149-0.17330 0.63060-0.86695-0.38704
 0.46578
  21  -2   1   58.86    7.45   0 0.66575 0.13987 0.64078-0.87528-0.38020
 0.46203
  22  -2   1   34.62    7.94   0 0.67141 0.17254 0.63075-0.86736-0.38694
 0.46597
   4  -1 -10   18.60    7.19   0 0.67012-0.51779
 0.63306-0.75261-0.38540-0.40829
   1  -1  -7 1327.45   15.61   0 0.66654-0.62872
 0.63940-0.75797-0.38113-0.17495
   2   0 -11   83.30    8.68   0 0.66666-0.59007
 0.63920-0.64198-0.38127-0.49107
  -1   1 -11   45.47    9.83   0 0.67314-0.71248
 0.62762-0.51043-0.38902-0.48299
  -4   1  -8  178.44   12.83   0 0.67621-0.82922
 0.62197-0.50423-0.39273-0.24252
  -5   2  -9   76.02   16.93   0 0.68890-0.88025
 0.59750-0.36379-0.40831-0.30613
  -6   2  -3 1010.18   20.09   0 0.68262-0.91258 0.60986-0.37491-0.40054
 0.16082
   2   2   4  935.10   13.95   0 0.66400-0.58839 0.64382-0.40838-0.37812
 0.69637
   5   2   5   44.76    6.06   0 0.66716-0.47649 0.63832-0.40253-0.38186
 0.78032
   3   3   5  117.41    6.33   0 0.66869-0.55408 0.63561-0.28216-0.38369
 0.78195
  13   3   7    4.01    7.01   0 0.67180-0.17192 0.63004-0.27874-0.38741
 0.94421
  -8   4  -6  109.41   10.29   0 0.68063-0.98630
 0.61366-0.14558-0.39811-0.07863
  -8   4  -3 1028.22   14.93   0 0.66832-0.97498 0.63627-0.16698-0.38324
 0.14482
  -7   4  -1    9.57    4.97   0 0.66904-0.93781 0.63498-0.16507-0.38411
 0.30368
  -4   4   2  167.95    6.37   0 0.66879-0.82264 0.63544-0.16536-0.38381
 0.54251
   5   4   6   37.87    6.17   0 0.66921-0.47717 0.63469-0.16344-0.38431
 0.86255
  10   4   7   58.96    7.52   0 0.67057-0.28542 0.63226-0.16237-0.38593
 0.94390
  -8   5  -7   22.81    9.28   0 0.68032-0.98727
 0.61426-0.02934-0.39772-0.15772
  -8   5  -2   89.19    6.24   0 0.66549-0.97339 0.64123-0.05587-0.37989
 0.22070
  -3   5   3  102.07    5.91   0 0.66668-0.78283 0.63917-0.05186-0.38129
 0.61885
   1   5   5  342.79    8.27   0 0.66402-0.62732 0.64380-0.05577-0.37814
 0.77578
   4   5   6   42.71    5.98   0 0.66501-0.51231 0.64208-0.05306-0.37931
 0.85634
   9   5   7   19.45    7.47   0 0.67049-0.32418 0.63241-0.04607-0.38584
 0.94434
  -8   6  -2   98.22    6.56   0 0.66526-0.97325 0.64164 0.06059-0.37961
 0.22036
  -3   6   3  137.18    6.58   0 0.66590-0.78258 0.64052 0.06368-0.38037
 0.61827
   1   6   5   88.79    6.50   0 0.66400-0.62722 0.64383 0.06148-0.37811
 0.77560
   4   6   6    2.78    5.66   0 0.66549-0.51157 0.64123 0.06356-0.37989
 0.85625
  -7   7  -1   64.43    6.90   0 0.66619-0.93626 0.64003 0.17943-0.38071
 0.30108
  -4   7   2   17.41    5.10   0 0.66684-0.82105 0.63889 0.18126-0.38148
 0.54046
  14  -3  -7   48.08    6.53   0 0.67486-0.14166
 0.62314-0.97629-0.39178-0.16516
  15  -3  -7  128.16    8.07   0 0.67274-0.10088
 0.62703-0.98081-0.38921-0.16846
  16  -3  -7   -0.62    6.05   0 0.67200-0.05929
 0.62839-0.98420-0.38832-0.16865
  13  -3  -6  180.12    7.37   0 0.67253-0.17680
 0.62742-0.98019-0.38895-0.08975
  14  -3  -6   47.92    4.97   0 0.66895-0.13389
 0.63388-0.98672-0.38465-0.09287
  12  -3  -5   67.40    5.57   0 0.67475-0.21701
 0.62335-0.97595-0.39164-0.00734
  13  -3  -5   26.99    5.42   0 0.67015-0.17363
 0.63173-0.98459-0.38609-0.01237
  13  -3  -4  229.53    7.15   0 0.67188-0.17531 0.62861-0.98182-0.38817
 0.06803
  14  -3  -3   38.06    5.10   0 0.67372-0.13851 0.62524-0.97845-0.39040
 0.14996
  15  -3  -3   11.10    5.03   0 0.67186-0.09757 0.62863-0.98373-0.38815
 0.14799
  20  -3  -3   42.20    7.03   0 0.67085 0.09551 0.63046-0.98439-0.38694
 0.14654
   6  -2  -8   88.26    6.26   0 0.67359-0.44691
 0.62547-0.86035-0.39024-0.24615
   5  -2  -7  563.01   10.61   0 0.67473-0.48585
 0.62339-0.85822-0.39161-0.16573
   5  -2  -3  677.83   10.90   0 0.67259-0.48275 0.62732-0.86210-0.38902
 0.14874
   6  -2  -2  676.95   10.88   0 0.66958-0.44131 0.63276-0.86769-0.38540
 0.22459
   7  -2  -1 1288.82   15.88   0 0.67617-0.40901 0.62071-0.85606-0.39336
 0.31245
   9  -2   0  108.89    7.21   0 0.67590-0.33129 0.62122-0.85685-0.39303
 0.39196
   0   0 -10   52.59    8.19   0 0.67889-0.68028
 0.61561-0.61722-0.39668-0.39674
  -1   0  -9   11.97    6.58   0 0.67615-0.71574
 0.62076-0.62103-0.39334-0.32062
   5   1   4 2416.57   28.74   0 0.67847-0.48697 0.61640-0.49877-0.39617
 0.71477
   9   1   5  512.55   15.91   0 0.68474-0.33990 0.60433-0.48653-0.40388
 0.80302
  -5   2  -1 1213.62   17.54   0 0.67179-0.86448 0.62877-0.39373-0.38806
 0.30910
  -3   2   1  675.13   12.64   0 0.67471-0.79042 0.62343-0.38813-0.39159
 0.47108
   0   2   3   26.42    5.58   0 0.67037-0.67035 0.63134-0.39628-0.38635
 0.62495
  10   2   6  177.96    9.53   0 0.67891-0.29461 0.61556-0.38018-0.39671
 0.87530
  -3   3   2  100.43    5.54   0 0.67224-0.78778 0.62794-0.27560-0.38861
 0.54851
   7   3   6  151.12    7.62   0 0.67634-0.40707 0.62039-0.26772-0.39357
 0.87188
  14   3   7   58.22    8.90   0 0.67768-0.13887 0.61788-0.26573-0.39521
 0.95315
  15   3   7  185.17   12.11   0 0.68388-0.10704 0.60601-0.25301-0.40282
 0.96078
  -8   4  -5   93.27    8.03   0 0.68351-0.99023 0.60674-0.13830-0.40236
 0.00483
  -8   4  -4   30.22    6.04   0 0.67877-0.98570 0.61582-0.14681-0.39654
 0.07897
  -6   4   0   20.04    4.47   0 0.67530-0.90616 0.62232-0.15256-0.39231
 0.39222
  -5   4   1   22.47    4.85   0 0.67466-0.86701 0.62352-0.15444-0.39153
 0.47164
   2   4   5  332.31    8.71   0 0.67151-0.59406 0.62928-0.15956-0.38772
 0.78694
  11   4   7  115.45    8.58   0 0.67831-0.25612 0.61670-0.14652-0.39598
 0.95468
  -1   5   4   63.64    4.66   0 0.66895-0.70694 0.63388-0.04734-0.38465
 0.70430
  -8   6  -3  146.78    8.54   0 0.67627-0.98412 0.62052 0.08196-0.39349
 0.15640
  -7   6  -1  108.90    6.30   0 0.67616-0.94522 0.62074 0.08241-0.39335
 0.31461
  -4   6   2    1.77    5.06   0 0.67570-0.82857 0.62158 0.08200-0.39280
 0.55268
  -1   6   4  249.35    6.86   0 0.66862-0.70652 0.63446 0.07021-0.38426
 0.70318
   5   6   6   98.22    7.08   0 0.67567-0.48273 0.62164 0.08283-0.39276
 0.87121
  -6   7   0   11.43    5.69   0 0.67083-0.90124 0.63050 0.18988-0.38691
 0.38873
  -5   7   1   88.58    6.50   0 0.67018-0.86225 0.63167 0.18884-0.38613
 0.46918
  -2   7   3   11.70    5.46   0 0.67202-0.75074 0.62835 0.19259-0.38834
 0.63120
   0   7   4    9.40    5.47   0 0.67325-0.67506 0.62611 0.19471-0.38982
 0.71100
  13  -3  -7    4.77    5.54   0 0.67772-0.17974
 0.61790-0.97057-0.39509-0.16113
  12  -3  -6   51.96    5.02   0 0.67689-0.21771
 0.61944-0.97241-0.39409-0.08284
  11  -3  -5   62.58    5.45   0 0.68051-0.25980 0.61260-0.96533-0.39851
 0.00109
  12  -3  -4    9.94    4.12   0 0.67702-0.21732 0.61919-0.97264-0.39425
 0.07651
  13  -3  -3  203.43    6.77   0 0.67812-0.17999 0.61714-0.97048-0.39558
 0.15693
  15  -3  -2    8.13    5.35   0 0.68164-0.10678 0.61044-0.96382-0.39989
 0.24157
  16  -3  -2  144.47    7.05   0 0.67916-0.06580 0.61518-0.96848-0.39685
 0.23782
  17  -3  -2   34.64    5.82   0 0.67800-0.02599 0.61735-0.97083-0.39545
 0.23620
  18  -3  -2   25.98    6.04   0 0.67804 0.01258 0.61728-0.97098-0.39549
 0.23693
  19  -3  -2   43.33    6.30   0 0.67880 0.04961 0.61585-0.96972-0.39642
 0.23746
  20  -3  -2   26.45    6.41   0 0.68061 0.08611 0.61241-0.96650-0.39863
 0.24034
  21  -3  -2   42.58    6.40   0 0.68266 0.12208 0.60847-0.96210-0.40115
 0.24265
   9  -2 -10  108.70    8.42   0 0.67752-0.33441
 0.61825-0.85448-0.39486-0.39884
   7  -2  -9   16.53    5.76   0 0.67897-0.41246
 0.61553-0.85380-0.39662-0.31858
   4  -2  -6   26.43    4.86   0 0.68231-0.52997
 0.60915-0.84414-0.40072-0.07618
   4  -2  -5   25.40    4.82   0 0.67979-0.52696
 0.61398-0.84922-0.39762-0.00045
  12  -2   1  380.07    9.69   0 0.67948-0.21915 0.61456-0.84984-0.39725
 0.47677
   5  -1 -11   73.92    8.40   0 0.68142-0.49184
 0.61086-0.73140-0.39963-0.47360
   2  -1  -9  131.17    7.81   0 0.68114-0.60575
 0.61139-0.73087-0.39928-0.31505
   1  -1  -8  316.59    9.79   0 0.68223-0.64445
 0.60930-0.72758-0.40062-0.23506
   0  -1  -6   67.05    6.53   0 0.68327-0.68400
 0.60728-0.72494-0.40190-0.07566
   0  -1  -5   17.67    5.34   0 0.68026-0.68141 0.61308-0.73104-0.39820
 0.00087
  11  -1   3   31.12    8.03   0 0.69513-0.27332 0.58336-0.70193-0.41672
 0.65552
  -2   0  -8  154.58    9.46   0 0.68500-0.76164
 0.60391-0.60513-0.40404-0.23157
  -4   2   0  259.58    9.84   0 0.67985-0.83458 0.61386-0.37867-0.39770
 0.39717
  -7   3  -3  784.45   14.55   0 0.68430-0.95286 0.60528-0.25309-0.40317
 0.16368
  -6   3  -1  607.65   11.52   0 0.67884-0.91021 0.61577-0.26382-0.39647
 0.31648
   1   3   4 1489.67   14.97   0 0.68184-0.64462 0.61006-0.25700-0.40014
 0.71829
  16   3   7    5.54    8.42   0 0.68670-0.07375 0.60055-0.24811-0.40615
 0.96528
  -7   4  -8   16.39   11.47   0 0.70863-0.97623
 0.55363-0.08579-0.43416-0.20003
  -2   4   3 1074.03   12.39   0 0.67917-0.75722 0.61516-0.14481-0.39687
 0.63533
   0   4   4 2558.01   18.06   0 0.68025-0.68148 0.61311-0.14258-0.39818
 0.71640
   6   4   6  466.23   10.71   0 0.68285-0.45342 0.60811-0.13713-0.40138
 0.87968
  -8   5  -6    7.38    7.24   0 0.68938-0.99782
 0.59520-0.00916-0.40948-0.06665
  -8   5  -3   53.15    6.04   0 0.67846-0.98660 0.61650-0.03080-0.39600
 0.15852
  -7   5  -1  606.26   10.47   0 0.67809-0.94771 0.61719-0.03112-0.39555
 0.31610
  -4   5   2   28.32    4.36   0 0.67663-0.83140 0.61992-0.03274-0.39378
 0.55342
   2   5   5   40.94    5.50   0 0.67969-0.60363 0.61417-0.02627-0.39750
 0.79591
   5   5   6   79.83    6.42   0 0.67695-0.48607 0.61934-0.03145-0.39416
 0.87259
  10   5   7   11.94    6.47   0 0.67880-0.29539 0.61585-0.02823-0.39642
 0.95448
  -8   6  -6  153.70   10.57   0 0.68566-0.99281 0.60262
 0.09895-0.40485-0.07032
  -8   6  -4    9.21    7.36   0 0.68399-0.99160 0.60588 0.09745-0.40279
 0.08527
  -6   6   0    0.77    4.73   0 0.68013-0.91222 0.61334 0.09082-0.39804
 0.39869
  -5   6   1  157.41    6.55   0 0.68035-0.87320 0.61290 0.09094-0.39832
 0.47798
   2   6   5  190.18    7.66   0 0.67738-0.60194 0.61853 0.08633-0.39468
 0.79328
  -7   7  -2    3.54    5.64   0 0.68003-0.94869 0.61352 0.20630-0.39792
 0.23977
  13  -3  -8  128.56    8.19   0 0.68655-0.18951
 0.60094-0.95506-0.40604-0.22893
  11  -3  -7  124.48    6.91   0 0.68777-0.26737
 0.59851-0.95214-0.40757-0.14801
  12  -3  -7    0.89    4.35   0 0.68309-0.22329
 0.60773-0.96249-0.40176-0.15444
  10  -3  -6  341.58    8.19   0 0.68926-0.30703
 0.59553-0.94910-0.40942-0.06704
  11  -3  -6   12.96    4.26   0 0.68300-0.26126
 0.60791-0.96218-0.40165-0.07502
  10  -3  -5  347.56    8.20   0 0.68755-0.30500 0.59896-0.95189-0.40729
 0.01002
  11  -3  -4  337.29    7.52   0 0.68322-0.26247 0.60748-0.96077-0.40192
 0.08389
  12  -3  -3  319.83    7.34   0 0.68364-0.22418 0.60665-0.96004-0.40245
 0.16385
  13  -3  -2  255.83    7.56   0 0.68968-0.19174 0.59467-0.94813-0.40995
 0.25063
  14  -3  -2  111.28    6.15   0 0.68503-0.14832 0.60393-0.95734-0.40417
 0.24531
   8  -2 -10   14.35    6.36   0 0.68623-0.38142
 0.60158-0.83908-0.40565-0.38889
   6  -2  -9   10.13    5.75   0 0.68782-0.45874
 0.59842-0.83409-0.40762-0.30688
   5  -2  -8   10.77    5.24   0 0.68593-0.49481
 0.60216-0.83828-0.40528-0.22889
   4  -2  -7  211.73    7.50   0 0.68987-0.53762
 0.59428-0.83015-0.41019-0.14600
   4  -2  -4  223.61    6.75   0 0.68355-0.53147 0.60683-0.84204-0.40234
 0.08368
  11  -2   1   42.48    6.20   0 0.69170-0.27013 0.59055-0.82671-0.41248
 0.49108
   3  -1 -10   36.66    6.38   0 0.68529-0.57143
 0.60344-0.72270-0.40448-0.38952
   0  -1  -4 3881.31   30.15   0 0.68495-0.68594 0.60409-0.72151-0.40407
 0.08527
   1  -1  -2  754.26   16.46   0 0.68757-0.65072 0.59890-0.71646-0.40732
 0.24699
   2  -1  -1 2594.02   30.68   0 0.68385-0.60841 0.60625-0.72381-0.40270
 0.32165
   1   0 -11   36.83    8.08   0 0.68756-0.65040
 0.59894-0.60103-0.40730-0.46534
  -3   0  -5  366.19   14.02   0 0.69262-0.80804 0.58867-0.58784-0.41364
 0.01564
  -5   1  -6  340.44   23.78   0 0.71762-0.90900
 0.53217-0.41462-0.44627-0.03093
  -1   1   1 7383.15   52.65   0 0.68865-0.72797 0.59675-0.47883-0.40866
 0.48800
   6   2   5    1.55    5.39   0 0.69264-0.46285 0.58863-0.35377-0.41366
 0.81130
  11   2   6  543.75   13.82   0 0.69524-0.27291 0.58320-0.34844-0.41696
 0.89560
  -5   3   0  733.15   12.04   0 0.68556-0.87868 0.60289-0.25062-0.40482
 0.40411
  -4   3   1  260.37    7.34   0 0.68341-0.83787 0.60711-0.25466-0.40216
 0.48076
  -1   3   3  989.69   12.10   0 0.68337-0.72319 0.60718-0.25402-0.40211
 0.64051
   4   3   5  459.20    9.60   0 0.68879-0.53626 0.59646-0.24297-0.40884
 0.80701
   8   3   6  183.45    8.51   0 0.69155-0.38428 0.59085-0.23828-0.41230
 0.89088
  -7   4  -2  460.09   10.26   0 0.69046-0.95924 0.59308-0.12332-0.41093
 0.25226
   3   4   5  315.80    8.64   0 0.68930-0.57487 0.59544-0.12466-0.40947
 0.80764
  12   4   7   58.95    7.03   0 0.68706-0.22671 0.59992-0.12934-0.40668
 0.96477
  13   4   7   41.45    8.48   0 0.69413-0.19477 0.58553-0.11649-0.41555
 0.97342
  -8   5  -5    0.89    6.48   0 0.69403-0.99980 0.58574 0.00092-0.41542
 0.01892
  -8   5  -4   54.77    7.66   0 0.68860-0.99563 0.59686-0.01094-0.40859
 0.09131
  -6   5   0   12.48    3.93   0 0.68343-0.91473 0.60706-0.02130-0.40219
 0.40227
  -5   5   1   18.43    3.88   0 0.68322-0.87565 0.60747-0.02076-0.40192
 0.48134
  -2   5   3  219.52    7.02   0 0.68590-0.76433 0.60223-0.01497-0.40524
 0.64365
   0   5   4  582.88    9.70   0 0.68658-0.68823 0.60089-0.01296-0.40608
 0.72448
   6   5   6   60.72    6.02   0 0.68885-0.45904 0.59635-0.00821-0.40891
 0.88779
  -8   6  -5    7.41    6.58   0 0.68667-0.99477 0.60069 0.10276-0.40620
 0.01037
  -2   6   3   51.18    4.76   0 0.68333-0.76129 0.60726 0.09676-0.40206
 0.64054
   0   6   4  332.07    7.57   0 0.68374-0.68530 0.60647 0.09852-0.40256
 0.72102
   6   6   6  157.55    8.00   0 0.68597-0.45652 0.60209 0.10312-0.40532
 0.88341
  -7   7  -3   13.73    6.56   0 0.68998-0.95863 0.59407 0.22598-0.41032
 0.17390
  -6   7  -1   30.03    6.14   0 0.68730-0.91842 0.59946 0.22084-0.40697
 0.32828
  -4   7   1   70.00    6.10   0 0.68832-0.84315 0.59740 0.22413-0.40825
 0.48860
  -3   7   2    7.51    4.03   0 0.68331-0.79880 0.60729 0.21302-0.40204
 0.56241
  -1   7   3  129.08    6.99   0 0.68847-0.72788 0.59712 0.22492-0.40843
 0.64760
   1   7   4   64.16    6.32   0 0.68733-0.65066 0.59939 0.22223-0.40702
 0.72599
  11  -3  -8   24.43    5.94   0 0.69600-0.27664
 0.58187-0.93594-0.41756-0.21825
  12  -3  -8   36.50    5.07   0 0.69072-0.23176
 0.59279-0.94663-0.41090-0.22460
  10  -3  -7  321.40    8.70   0 0.69441-0.31360
 0.58520-0.93886-0.41554-0.14118
   9  -3  -5   47.22    5.59   0 0.69607-0.35293 0.58173-0.93490-0.41764
 0.01941
  10  -3  -4   68.25    4.82   0 0.69061-0.30822 0.59302-0.94620-0.41076
 0.09215
  11  -3  -3  185.19    6.00   0 0.69022-0.26906 0.59381-0.94705-0.41027
 0.17111
  12  -3  -2  199.06    7.06   0 0.69575-0.23671 0.58240-0.93608-0.41724
 0.25702
  16  -3  -1   48.35    6.14   0 0.69503-0.08204 0.58391-0.93762-0.41632
 0.33567
  17  -3  -1  601.92   11.95   0 0.69370-0.04223 0.58667-0.94085-0.41465
 0.33421
  18  -3  -1  133.39    7.38   0 0.69308-0.00293 0.58796-0.94219-0.41386
 0.33328
  19  -3  -1   51.08    6.74   0 0.69329 0.03533 0.58753-0.94144-0.41413
 0.33375
  20  -3  -1   14.13    6.14   0 0.69562 0.07166 0.58267-0.93800-0.41707
 0.33776
  21  -3  -1  109.72    9.01   0 0.69645 0.10848 0.58092-0.93439-0.41813
 0.33814
   7  -2 -10  279.32   10.24   0 0.69464-0.42905
 0.58472-0.82064-0.41584-0.37808
   4  -2  -3 3600.87   23.70   0 0.69439-0.54266 0.58523-0.82011-0.41552
 0.17587
   5  -2  -2  986.16   13.52   0 0.69125-0.50097 0.59171-0.82689-0.41157
 0.25113
   8  -2   0   98.64    6.39   0 0.69395-0.38797 0.58616-0.82217-0.41496
 0.41353
  17  -2   2  128.03    8.29   0 0.69979-0.04747 0.57378-0.81009-0.42239
 0.58273
  18  -2   2   10.85    6.55   0 0.69911-0.00845 0.57523-0.81243-0.42153
 0.58146
  19  -2   2  101.41    8.43   0 0.69925 0.02971 0.57494-0.81171-0.42170
 0.58188
  20  -2   2   56.75    8.57   0 0.69990 0.06751 0.57354-0.80908-0.42254
 0.58250
   4  -1 -11   20.66    6.91   0 0.69488-0.54443
 0.58422-0.70402-0.41613-0.45668
   0  -1  -7  232.99    8.93   0 0.69388-0.69538
 0.58630-0.70394-0.41488-0.14171
  -3   0  -6    3.58    6.56   0 0.69617-0.81111
 0.58152-0.58105-0.41777-0.05799
  -6   2  -4  190.78   12.16   0 0.71364-0.94310 0.54223-0.30744-0.44052
 0.12181
   3   2   4 1021.12   14.70   0 0.69408-0.57964 0.58589-0.35101-0.41513
 0.73376
  -7   3  -6  169.97   12.21   0 0.71286-0.98032
 0.54410-0.19267-0.43948-0.03753
  -7   3  -4    8.29    6.16   0 0.70033-0.96920 0.57260-0.22056-0.42309
 0.10530
  -3   4   2  773.09   10.76   0 0.69377-0.80947 0.58654-0.11657-0.41473
 0.57419
   7   4   6  155.22    7.42   0 0.69612-0.42767 0.58162-0.11146-0.41771
 0.89632
  -7   5  -2  600.34   10.50   0 0.69676-0.96550 0.58026 0.00611-0.41852
 0.25939
   3   5   5  615.24   10.39   0 0.69417-0.57945 0.58571 0.00160-0.41524
 0.81441
  -7   6  -2  141.99    7.15   0 0.69121-0.96052 0.59181 0.11144-0.41151
 0.25472
  -3   6   2   35.86    5.39   0 0.69323-0.80958 0.58764 0.11633-0.41406
 0.57499
   3   6   5  265.74    7.25   0 0.69031-0.57579 0.59363 0.11088-0.41038
 0.80977
   7   6   6   83.87    7.17   0 0.69558-0.42744 0.58275 0.12133-0.41703
 0.89573
  -5   7   0   67.30    5.31   0 0.69032-0.88244 0.59360 0.22736-0.41040
 0.41206
  10  -3  -8    5.48    5.43   0 0.69932-0.31629
 0.57368-0.92476-0.42280-0.21184
   9  -3  -7  199.55    7.62   0 0.70067-0.35697
 0.57073-0.92470-0.42455-0.13079
   9  -3  -6   92.91    5.26   0 0.69650-0.35331
 0.57971-0.93332-0.41921-0.05778
   9  -3  -4   80.31    5.99   0 0.69873-0.35461 0.57496-0.92837-0.42205
 0.10423
  10  -3  -3  126.28    6.08   0 0.69776-0.31483 0.57703-0.93051-0.42082
 0.18241
  11  -3  -2   62.27    5.23   0 0.70238-0.28167 0.56699-0.92027-0.42674
 0.26783
  14  -3  -1  448.61    9.63   0 0.70141-0.16484 0.56912-0.92238-0.42549
 0.34653
  15  -3  -1  155.12    7.15   0 0.69740-0.12216 0.57779-0.93104-0.42036
 0.34125
   5  -2  -9   89.72    6.75   0 0.69973-0.50938
 0.57279-0.81002-0.42333-0.29071
   4  -2  -8  264.28    8.38   0 0.69974-0.54751
 0.57276-0.80941-0.42335-0.21157
   3  -2  -6   36.08    5.21   0 0.70026-0.58651
 0.57164-0.80751-0.42401-0.05229
   3  -2  -5   10.91    4.51   0 0.69944-0.58556 0.57341-0.80925-0.42296
 0.02537
   6  -2  -1  281.69    8.08   0 0.69671-0.46775 0.57928-0.81457-0.41947
 0.33900
  15  -2   2  200.70    9.26   0 0.70576-0.13009 0.55940-0.79570-0.43114
 0.58946
  16  -2   2   28.71    6.30   0 0.70114-0.08720 0.56971-0.80499-0.42515
 0.58488
  21  -2   2   74.59    8.08   0 0.70247 0.10368 0.56678-0.80254-0.42687
 0.58623
  22  -2   2   44.81    9.01   0 0.70608 0.13801 0.55868-0.79491-0.43156
 0.58966
   2  -1 -10   75.63    8.22   0 0.70135-0.62555
 0.56924-0.68846-0.42542-0.36754
   1  -1  -9   98.33    7.32   0 0.70059-0.66304
 0.57092-0.69027-0.42444-0.28960
   0  -1  -3 2937.60   28.14   0 0.70261-0.70371 0.56646-0.68364-0.42705
 0.18719
   7  -1   2  189.09   11.80   0 0.70838-0.44045 0.55341-0.67156-0.43457
 0.59305
  -1   0 -10    3.95    7.14   0 0.70580-0.74544
 0.55932-0.55976-0.43119-0.36235
  -3   0  -4   12.08    7.96   0 0.70805-0.82335 0.55416-0.55389-0.43414
 0.11556
  -2   1 -11    1.91    9.69   0 0.70560-0.78074
 0.55977-0.44201-0.43093-0.44248
  -3   1 -10   40.73    9.81   0 0.70720-0.82334
 0.55614-0.43896-0.43302-0.36030
  -6   2  -6   12.66   12.03   0 0.74472-0.97498 0.45431-0.22055-0.48580
 0.00837
  -1   2   2 1601.99   18.53   0 0.69847-0.73812 0.57551-0.34037-0.42172
 0.58009
  12   2   6  515.38   14.45   0 0.70949-0.24887 0.55084-0.31535-0.43603
 0.91462
  -7   3  -5  338.35   12.58   0 0.71187-0.97976 0.54524-0.19406-0.43918
 0.04102
   9   3   6  104.63    7.53   0 0.70485-0.35907 0.56148-0.20938-0.42995
 0.90845
  -6   4  -1  499.07    9.46   0 0.70152-0.93240 0.56887-0.09945-0.42564
 0.34553
  -4   4   1   45.78    5.18   0 0.70214-0.85638 0.56751-0.09735-0.42644
 0.50540
  -1   4   3  617.38   10.00   0 0.70077-0.74082 0.57051-0.10018-0.42467
 0.66275
   1   4   4 1809.83   15.43   0 0.69913-0.66241 0.57408-0.10327-0.42257
 0.74069
  -3   5   2   53.52    5.47   0 0.69761-0.81440 0.57735 0.00971-0.42063
 0.57909
   7   5   6   13.43    5.93   0 0.69844-0.43218 0.57556 0.01231-0.42169
 0.90111
  -7   6  -3  151.03    8.30   0 0.70265-0.97199 0.56639 0.13684-0.42709
 0.19102
  -6   6  -1  106.82    6.29   0 0.69844-0.93060 0.57557 0.12752-0.42168
 0.34258
  -5   6   0  251.79    7.22   0 0.70156-0.89450 0.56879 0.13517-0.42569
 0.42558
  -4   6   1    6.37    5.01   0 0.69948-0.85403 0.57333 0.13085-0.42301
 0.50289
  -1   6   3  229.77    7.32   0 0.69850-0.73916 0.57543 0.12905-0.42176
 0.66047
   1   6   4  263.72    7.54   0 0.69766-0.66102 0.57724 0.12765-0.42069
 0.73892
   4   6   5   36.95    6.11   0 0.70165-0.54884 0.56859 0.13715-0.42581
 0.82424
  -6   7  -2  124.78    7.64   0 0.69995-0.93196 0.57231 0.24707-0.42362
 0.26585
  -2   7   2   52.02    6.10   0 0.69779-0.77687 0.57697 0.24380-0.42085
 0.58044
   0   7   3   17.18    5.64   0 0.70094-0.70316 0.57016 0.25190-0.42489
 0.66483
   2   7   4    3.30    5.51   0 0.70096-0.62187 0.57011 0.25131-0.42491
 0.74165
  11  -3  -9   20.71    6.80   0 0.70580-0.28678
 0.55974-0.91458-0.43083-0.28554
   9  -3  -8    7.76    5.57   0 0.70873-0.36593
 0.55303-0.90818-0.43468-0.20241
   8  -3  -6  178.40    6.75   0 0.70501-0.40080
 0.56153-0.91429-0.42980-0.04841
   8  -3  -5  153.69    6.53   0 0.70471-0.40037 0.56219-0.91507-0.42942
 0.03045
   8  -3  -4    4.20    5.08   0 0.70844-0.40385 0.55370-0.90654-0.43430
 0.11537
   9  -3  -3   96.97    5.94   0 0.70684-0.36348 0.55738-0.91058-0.43220
 0.19171
  13  -3  -1 1066.46   14.27   0 0.70662-0.20911 0.55787-0.91175-0.43191
 0.35064
   6  -2 -10   30.65    6.78   0 0.70438-0.47670
 0.56294-0.79953-0.42898-0.36554
   3  -2  -7  122.61    7.05   0 0.70592-0.59329
 0.55948-0.79436-0.43099-0.12594
   3  -2  -4  844.75   12.27   0 0.70444-0.59139 0.56280-0.79753-0.42906
 0.10993
  10  -2   1  776.10   13.63   0 0.70595-0.32321 0.55940-0.79584-0.43103
 0.50931
  14  -2   2   98.62    8.26   0 0.71190-0.17475 0.54560-0.78062-0.43888
 0.59802
   3  -1 -11    7.89    7.71   0 0.70841-0.59590
 0.55378-0.67251-0.43425-0.43916
   0  -1  -8  205.72    8.20   0 0.70677-0.70876
 0.55753-0.67487-0.43211-0.20329
   0   0 -11   24.07    7.69   0 0.70908-0.71007
 0.55223-0.55231-0.43514-0.43693
  -2   0  -9  116.86    8.91   0 0.71026-0.78728
 0.54946-0.55012-0.43671-0.27757
  -3   0  -7  552.52   14.23   0 0.70874-0.82413
 0.55301-0.55208-0.43469-0.12192
  -2   0  -2 2266.38   51.80   0 0.71164-0.78951 0.54621-0.54494-0.43854
 0.27782
   6   0   3  209.33   20.97   0 0.74370-0.51469 0.45822-0.45838-0.48392
 0.72260
  -4   1  -9  210.77   14.16   0 0.71932-0.87222
 0.52744-0.41036-0.44888-0.26542
  -3   1  -1 6107.45   58.16   0 0.71333-0.82948 0.54219-0.42380-0.44079
 0.36047
   3   1   3  944.03   18.03   0 0.70966-0.59530 0.55087-0.43350-0.43591
 0.67444
  10   1   5  337.27   13.69   0 0.71672-0.33342 0.53392-0.41627-0.44535
 0.84449
   1   2   3  397.13   10.22   0 0.70404-0.66616 0.56371-0.32900-0.42854
 0.66745
  -6   3  -2 1209.84   16.40   0 0.70891-0.93950 0.55262-0.20013-0.43492
 0.27549
  -2   3   2  141.58    5.57   0 0.70294-0.78037 0.56616-0.21357-0.42711
 0.58603
   2   3   4  343.36    8.32   0 0.70587-0.62726 0.55959-0.20946-0.43092
 0.74878
   5   3   5 1247.81   14.80   0 0.70689-0.51488 0.55727-0.20528-0.43226
 0.83119
  -7   4  -3  413.88   10.10   0 0.70781-0.97652 0.55515-0.08576-0.43347
 0.19571
  -5   4   0  388.03    8.57   0 0.70449-0.89718 0.56268-0.09302-0.42913
 0.43035
   4   4   5  217.54    7.60   0 0.70469-0.55111 0.56225-0.09286-0.42939
 0.82841
   8   4   6  116.43    7.22   0 0.70724-0.39975 0.55646-0.08740-0.43272
 0.91181
  -7   5  -3   38.59    6.39   0 0.71041-0.97932 0.54912 0.03624-0.43690
 0.19844
  -6   5  -1  166.67    7.18   0 0.70480-0.93546 0.56200 0.02489-0.42953
 0.35178
  -5   5   0  536.25    9.41   0 0.70743-0.89989 0.55602 0.03105-0.43297
 0.43427
  -4   5   1   40.38    4.94   0 0.70476-0.85906 0.56208 0.02465-0.42948
 0.51054
  -1   5   3 1066.22   11.82   0 0.70375-0.74289 0.56435 0.02233-0.42816
 0.66838
   1   5   4   57.18    4.72   0 0.70287-0.66481 0.56631 0.02128-0.42702
 0.74611
   4   5   5   87.63    6.29   0 0.70689-0.55344 0.55725 0.02965-0.43227
 0.83190
   8   5   6    7.95    6.24   0 0.70902-0.40377 0.55236 0.03437-0.43506
 0.91390
  -7   6  -4   11.34    7.02   0 0.71042-0.98105 0.54909 0.15383-0.43691
 0.11937
  -5   7  -1   71.30    6.68   0 0.70565-0.89827 0.56007 0.26089-0.43064
 0.35438
  -4   7   0   11.58    5.81   0 0.70688-0.86143 0.55728 0.26339-0.43225
 0.43479
  -3   7   1   43.03    5.77   0 0.70396-0.82023 0.56388 0.25775-0.42843
 0.51106
  10  -3  -9   34.96    6.69   0 0.71086-0.32811
 0.54829-0.90323-0.43776-0.27608
   8  -3  -7  144.57    5.81   0 0.70915-0.40490
 0.55227-0.90577-0.43551-0.12111
   7  -3  -6  157.90    6.82   0 0.71430-0.44622
 0.54010-0.89353-0.44233-0.03421
  10  -3  -2  298.70    7.77   0 0.71092-0.32808 0.54814-0.90148-0.43784
 0.27903
  12  -3  -1  350.23    8.85   0 0.71302-0.25319 0.54318-0.89631-0.44062
 0.36157
  17  -3   0  410.10   10.01   0 0.71441-0.06200 0.53983-0.89325-0.44248
 0.44383
  18  -3   0  326.23   10.25   0 0.71307-0.02200 0.54304-0.89601-0.44070
 0.44222
  19  -3   0    2.86    5.70   0 0.71175 0.01603 0.54619-0.89786-0.43894
 0.43888
  20  -3   0   16.63    6.74   0 0.71333 0.05321 0.54242-0.89489-0.44104
 0.44217
  21  -3   0   20.05    7.79   0 0.71534 0.09008 0.53758-0.89085-0.44373
 0.44449
   5  -2 -10   61.25    7.73   0 0.71491-0.52366
 0.53862-0.77664-0.44315-0.34944
   4  -2  -9  164.39    7.71   0 0.71240-0.55927
 0.54464-0.78190-0.43981-0.27393
   3  -2  -8   34.95    5.85   0 0.71463-0.59988
 0.53929-0.77603-0.44278-0.19181
   4  -2  -2 1303.48   15.70   0 0.71369-0.56134 0.54156-0.77667-0.44152
 0.28167
   7  -2   0  179.45    7.89   0 0.71369-0.44601 0.54156-0.77724-0.44152
 0.44111
  -1  -1  -6  537.61   11.68   0 0.71476-0.75307
 0.53898-0.65575-0.44295-0.03460
  -1  -1  -5  560.53   12.50   0 0.71621-0.75479 0.53545-0.65285-0.44489
 0.04678
  10  -1   3  227.92   13.21   0 0.72736-0.34439 0.50675-0.62438-0.46021
 0.69951
  18  -1   4   64.56   11.31   0 0.72809-0.03742 0.50476-0.62224-0.46124
 0.78104
  19  -1   4    8.77   10.39   0 0.72791 0.00049 0.50525-0.62308-0.46098
 0.78135
  20  -1   4   45.47   12.02   0 0.72663 0.04040 0.50872-0.62543-0.45918
 0.77850
   1   1   2  672.56   16.18   0 0.71423-0.67673 0.54025-0.42276-0.44225
 0.60092
   6   1   4  639.86   15.93   0 0.71916-0.49032 0.52812-0.41045-0.44888
 0.76752
  -6   2  -5    2.26    7.82   0 0.73570-0.96524 0.48325-0.24856-0.47211
 0.07433
  -5   2  -2 1147.65   18.64   0 0.71758-0.90996 0.53206-0.29694-0.44675
 0.28685
   7   2   5  148.81    7.72   0 0.71314-0.44627 0.54289-0.30728-0.44078
 0.83950
  13   2   6   46.74    8.74   0 0.72195-0.22336 0.52102-0.28598-0.45270
 0.93120
   0   3   3  196.41    6.43   0 0.70932-0.71041 0.55189-0.19886-0.43573
 0.67402
  10   3   6  339.39   10.22   0 0.71721-0.33427 0.53297-0.17959-0.44625
 0.92464
  -7   4  -7  108.48   10.91   0 0.72707-0.99451
 0.50753-0.04019-0.45980-0.09659
  -7   6  -6   80.76    8.77   0 0.71666-0.98570 0.53433
 0.16762-0.44551-0.03017
  -7   6  -5   31.36    7.62   0 0.71550-0.98543 0.53717 0.16499-0.44395
 0.04738
  -6   6  -2    8.85    5.43   0 0.71384-0.94558 0.54120 0.16305-0.44172
 0.28216
  -2   6   2   14.51    4.19   0 0.70972-0.78903 0.55096 0.15340-0.43625
 0.59495
   0   6   3    4.80    5.07   0 0.71378-0.71495 0.54133 0.16224-0.44165
 0.68015
   2   6   4  178.15    7.14   0 0.71073-0.63657 0.54860 0.15641-0.43759
 0.75521
   5   6   5    4.15    5.56   0 0.71216-0.52225 0.54520 0.16142-0.43949
 0.83743
  -6   7  -3  159.77    8.14   0 0.71024-0.94274 0.54974 0.26935-0.43694
 0.19873
  -1   7   2   26.91    5.79   0 0.71200-0.75314 0.54561 0.27582-0.43927
 0.59774
   1   7   3  132.94    6.92   0 0.71382-0.67817 0.54124 0.28075-0.44170
 0.67959
   3   7   4   98.70    6.28   0 0.70972-0.59843 0.55094 0.27082-0.43626
 0.75436
   9  -3  -9    1.67    5.97   0 0.71628-0.37266
 0.53423-0.88796-0.44563-0.26929
   8  -3  -8   34.30    5.18   0 0.71478-0.40867
 0.53791-0.89233-0.44362-0.19024
   7  -3  -7  353.33    8.29   0 0.71711-0.44986
 0.53220-0.88582-0.44675-0.10938
   7  -3  -5  344.75    7.61   0 0.71417-0.44663 0.53940-0.89267-0.44279
 0.04544
   7  -3  -4    7.82    4.93   0 0.71881-0.45187 0.52795-0.88113-0.44906
 0.13220
[truncated: 668,566 more chars]
