# Supplementary material for: 4,4′-Dimethyl-2,2′-{[2,3,3a,4,5,6,7,7a-octa­hydro-1H-benzimidazole-1,3-di­yl]bis­(methyl­ene)}diphenol
Source: Acta Crystallogr Sect E Struct Rep Online. 2013 Jun 8;69(Pt 7):o1059. doi: 10.1107/S1600536813015237 (PMC3772489; doi:10.1107/S1600536813015237)
Supplement: Supplementary file 2 [file e-69-o1059-Isup2.hkl]

#
# h,k,l, Fc-squared, Fo-squared, sigma(Fo-squared), status flag
#
data_I
_shelx_title ' ri5 in P 21 21 2'
_shelx_refln_list_code          4
_shelx_F_calc_maximum       57.11
_exptl_crystal_F_000       396.00
_reflns_d_resolution_high  0.7858

loop_
 _space_group_symop_operation_xyz
 'x, y, z'
 '-x, -y, z'
 '-x+1/2, y+1/2, -z'
 'x+1/2, -y+1/2, -z'

_cell_length_a    18.5417
_cell_length_b     6.0597
_cell_length_c     8.9415
_cell_angle_alpha  90.000
_cell_angle_beta   90.000
_cell_angle_gamma  90.000

_shelx_F_squared_multiplier     1.000

loop_
 _refln_index_h
 _refln_index_k
 _refln_index_l
 _refln_F_squared_calc
 _refln_F_squared_meas
 _refln_F_squared_sigma
 _refln_observed_status
   2   0   0        213.88        199.71         5.62 o
   4   0   0        408.57        396.90        18.63 o
   6   0   0        227.44        211.60         2.80 o
   8   0   0        662.46        642.19        22.91 o
  10   0   0        764.92        755.12        26.33 o
  12   0   0        640.60        690.53         3.98 o
  14   0   0        242.24        265.72         5.45 o
  16   0   0        277.10        325.79        13.64 o
  18   0   0         66.14         75.00         1.80 o
  20   0   0          7.79         13.31         1.22 o
  22   0   0         56.89         61.49         2.14 o
   1   1   0       3118.92       3307.78       137.06 o
   3   1   0       3261.26       3570.70        35.19 o
   4   1   0         51.60         59.89         1.32 o
   5   1   0       1018.61        942.05        18.06 o
   6   1   0        280.16        272.52         4.34 o
   7   1   0         12.91         12.68         0.80 o
   8   1   0         51.31         47.79         1.39 o
   9   1   0        545.13        553.02        11.33 o
  10   1   0          4.54          0.93         0.67 o
  11   1   0        632.53        658.72        21.06 o
  12   1   0         54.68         70.58         3.86 o
  13   1   0        239.18        236.10         2.66 o
  14   1   0        263.42        276.25         5.47 o
  15   1   0         31.50         32.77         0.90 o
  16   1   0         47.76         46.22         0.95 o
  17   1   0          2.92          3.43         0.69 o
  18   1   0          3.22          4.72         0.75 o
  19   1   0        195.86        219.29         4.27 o
  20   1   0         14.50         16.40         0.90 o
  21   1   0         17.41         23.97         0.92 o
  22   1   0          0.81          1.12         0.82 o
  23   1   0          3.14          4.13         0.83 o
   1   2   0       1985.63       2102.78        22.95 o
   2   2   0       1309.25       1268.40        17.26 o
   3   2   0         43.32         37.78         0.83 o
   4   2   0         82.69         80.44         1.53 o
   5   2   0        591.63        596.19        15.13 o
   6   2   0         19.82         28.31         0.73 o
   7   2   0         53.65         54.49         0.91 o
   8   2   0         33.32         28.66         0.77 o
   9   2   0         32.86         39.52         1.18 o
  10   2   0         37.54         45.64         1.41 o
  11   2   0        198.98        201.20         6.37 o
  12   2   0          9.56          9.33         0.98 o
  13   2   0        210.26        208.31         5.85 o
  14   2   0         24.62         22.42         0.88 o
  15   2   0         12.52         11.11         0.70 o
  16   2   0        109.83        124.04         1.79 o
  17   2   0          1.03          1.09         0.69 o
  18   2   0         70.87         76.97         1.36 o
  19   2   0         22.30         27.69         1.32 o
  20   2   0          3.49          3.19         0.78 o
  21   2   0         32.83         28.94         1.60 o
  22   2   0         98.60         90.65         5.68 o
   1   3   0        206.34        201.36         3.03 o
   2   3   0       1054.90       1149.96        21.63 o
   3   3   0        819.26        839.96         7.35 o
   4   3   0         80.24         73.13         1.27 o
   5   3   0        234.11        213.96         3.18 o
   6   3   0         17.05         23.43         0.84 o
   7   3   0        187.60        180.78         1.56 o
   8   3   0         77.87         75.88         0.84 o
   9   3   0         86.22         99.15         2.93 o
  10   3   0         55.94         54.00         0.87 o
  11   3   0         28.18         24.29         0.70 o
  12   3   0         76.66         78.72         2.03 o
  13   3   0        376.11        421.37         6.46 o
  14   3   0        478.81        533.12        10.34 o
  15   3   0         96.12         94.15         1.35 o
  16   3   0          1.74          2.61         0.70 o
  17   3   0        102.29        109.50         3.08 o
  18   3   0         91.67         93.64         1.92 o
  19   3   0          0.21          1.13         0.73 o
  20   3   0          4.44          4.33         0.81 o
  21   3   0          4.03          5.33         0.83 o
   0   4   0          2.59         12.76         1.56 o
   1   4   0         12.26         23.32         0.61 o
   2   4   0        166.70        197.57         4.08 o
   3   4   0         53.51         52.28         1.39 o
   4   4   0          0.65          5.98         0.79 o
   5   4   0        101.34        108.05         2.31 o
   6   4   0          3.91          5.77         0.52 o
   7   4   0          0.18          0.10         0.54 o
   8   4   0         17.80         21.25         0.76 o
   9   4   0         14.99         18.89         0.59 o
  10   4   0          1.68          2.79         0.65 o
  11   4   0          0.05          5.04         2.07 o
  12   4   0          4.57         11.31         2.52 o
  13   4   0          0.72          1.59         0.65 o
  14   4   0         30.56         38.11         1.56 o
  15   4   0         37.74         37.83         1.23 o
  16   4   0        158.12        167.20         1.94 o
  17   4   0         17.74         19.64         1.13 o
  18   4   0         14.42         15.87         0.82 o
  19   4   0          6.47          6.24         0.79 o
  20   4   0          1.29          2.04         0.77 o
   1   5   0          9.11          8.93         0.56 o
   2   5   0          3.79          6.63         0.54 o
   3   5   0          2.19          1.33         0.54 o
   4   5   0          5.90          3.42         0.55 o
   5   5   0        152.68        156.32         1.98 o
   6   5   0          4.28          4.83         0.61 o
   7   5   0         93.60         90.59         1.79 o
   8   5   0          0.22          1.12         0.57 o
   9   5   0         88.34         95.19         1.38 o
  10   5   0         13.64         15.89         0.65 o
  11   5   0         55.32         55.53         1.30 o
  12   5   0         33.11         36.17         0.87 o
  13   5   0         13.89         14.96         0.79 o
  14   5   0         17.49         17.39         1.60 o
  15   5   0         49.75         53.43         1.43 o
  16   5   0          1.91          3.53         0.80 o
  17   5   0          6.99          7.87         0.86 o
   0   6   0          1.79          5.22         0.80 o
   1   6   0         35.66         30.93         0.85 o
   2   6   0        117.93        107.66         2.51 o
   3   6   0          7.74          8.76         0.59 o
   4   6   0          2.24          2.00         0.54 o
   5   6   0         78.12         73.51         1.55 o
   6   6   0          0.89          1.30         0.60 o
   7   6   0          9.08          9.44         0.60 o
   8   6   0          6.24          5.94         0.75 o
   9   6   0         51.93         53.85         1.62 o
  10   6   0         27.36         27.42         0.80 o
  11   6   0         36.13         35.09         1.77 o
  12   6   0         34.63         34.33         2.30 o
  13   6   0         23.88         23.12         1.75 o
  14   6   0         45.38         40.65         1.70 o
   1   7   0          5.34          5.30         0.59 o
   2   7   0         13.57         14.76         0.67 o
   3   7   0         54.31         49.48         1.10 o
   4   7   0          1.15          3.53         0.64 o
   5   7   0         17.51         17.41         1.18 o
   6   7   0          3.71          2.88         0.66 o
   7   7   0          2.79          4.04         0.69 o
   8   7   0          5.24          4.98         0.77 o
   9   7   0          3.45          3.26         0.73 o
   1   0   1       1449.81       1476.32        57.76 o
   2   0   1        715.76        668.22        12.75 o
   3   0   1       2724.97       3169.97       123.73 o
   5   0   1       2177.11       2252.46        85.85 o
   6   0   1       1134.96       1045.87        19.87 o
   7   0   1          0.68          0.24         0.74 o
   8   0   1        642.59        662.47        15.47 o
   9   0   1         82.85         94.04         4.21 o
  10   0   1        315.07        314.38         5.65 o
  11   0   1        148.05        163.63         1.56 o
  12   0   1          1.84         35.37        14.45 o
  13   0   1        202.07        222.61         3.91 o
  14   0   1        338.93        370.86         6.35 o
  15   0   1          3.75          5.69         0.77 o
  16   0   1         38.55         35.74         0.89 o
  17   0   1        105.34        104.17         2.55 o
  18   0   1         75.66         88.04         1.15 o
  19   0   1          0.25          0.77         0.72 o
  20   0   1          1.60          0.83         0.75 o
  21   0   1          6.98          7.83         0.80 o
  22   0   1          6.17          4.62         0.86 o
  23   0   1          4.48          4.22         0.87 o
 -23   1   1         22.28         18.17         1.33 o
 -22   1   1         46.42         44.26         1.64 o
 -21   1   1         36.69         34.26         0.97 o
 -20   1   1         10.71         11.95         0.87 o
 -19   1   1         24.59         23.41         0.86 o
 -18   1   1         15.64         15.33         0.78 o
 -17   1   1          8.44          5.88         0.76 o
 -16   1   1        120.89        118.07         2.66 o
 -15   1   1         20.57         17.96         0.86 o
 -14   1   1          9.21          9.65         0.76 o
 -13   1   1         14.98         18.84         1.70 o
 -12   1   1        209.41        209.69         4.98 o
 -11   1   1        151.99        165.96         4.23 o
 -10   1   1        290.97        270.98         9.32 o
  -9   1   1        294.38        302.73         6.23 o
  -8   1   1         29.31         27.12         0.94 o
  -7   1   1        239.07        231.39         4.40 o
  -6   1   1       1491.10       1519.42        23.87 o
  -5   1   1       2284.24       2390.31        27.32 o
  -4   1   1       1965.00       1963.25        17.35 o
  -3   1   1       2316.86       2226.84        71.10 o
  -2   1   1       1122.35       1086.67        15.28 o
  -1   1   1       3073.27       3174.44       120.26 o
   0   1   1        884.75        794.39         5.08 o
   1   1   1       3074.51       3298.40        67.18 o
   2   1   1       1122.62       1024.28        38.58 o
   3   1   1       2317.12       2172.80        47.98 o
   4   1   1       1965.71       2017.22        47.59 o
   5   1   1       2283.43       2247.91        49.36 o
   6   1   1       1491.15       1573.13        25.23 o
   7   1   1        238.90        216.62         3.33 o
   8   1   1         29.35         26.52         0.76 o
   9   1   1        294.34        306.70         4.64 o
  10   1   1        291.11        284.57         7.69 o
  11   1   1        152.32        177.79         2.46 o
  12   1   1        209.30        216.97         1.54 o
  13   1   1         15.09         16.97         0.77 o
  14   1   1          9.17         11.80         1.24 o
  15   1   1         20.60         17.45         0.77 o
  16   1   1        120.85        117.31         1.22 o
  17   1   1          8.44          6.55         0.72 o
  18   1   1         15.70         15.81         0.77 o
  19   1   1         24.61         23.33         0.88 o
  20   1   1         10.76         12.18         0.83 o
  21   1   1         36.66         33.16         0.96 o
  22   1   1         46.43         48.63         3.10 o
  23   1   1         22.28         20.82         0.94 o
 -22   2   1         15.66         14.58         1.17 o
 -21   2   1         19.16         18.66         0.84 o
 -20   2   1         27.08         29.47         0.81 o
 -19   2   1         91.95         98.56         1.45 o
 -18   2   1         57.93         59.86         1.04 o
 -17   2   1          1.83          2.11         0.67 o
 -16   2   1        168.33        173.16         2.72 o
 -15   2   1         23.18         27.65         0.77 o
 -14   2   1        125.58        129.33         1.55 o
 -13   2   1         37.69         38.75         1.18 o
 -12   2   1        113.98        106.89         1.57 o
 -11   2   1          9.58         12.54         0.70 o
 -10   2   1        211.12        215.75         7.54 o
  -9   2   1        101.75        117.73         1.50 o
  -8   2   1         39.21         43.54         1.09 o
  -7   2   1        468.66        468.33         5.31 o
  -6   2   1        118.08        103.93         1.93 o
  -5   2   1        357.26        356.30         4.14 o
  -4   2   1        420.06        405.83         8.07 o
  -3   2   1        256.57        231.45         3.94 o
  -2   2   1        366.12        349.57         4.35 o
  -1   2   1        442.21        363.73         7.17 o
   0   2   1        596.91        545.92         5.81 o
   1   2   1        442.30        363.53         7.13 o
   2   2   1        366.42        351.74         3.92 o
   3   2   1        256.66        227.06         4.34 o
   4   2   1        420.54        411.48         7.60 o
   5   2   1        356.87        358.93         5.43 o
   6   2   1        117.99         97.42         3.40 o
   7   2   1        469.17        447.66        12.96 o
   8   2   1         39.07         42.76         0.97 o
   9   2   1        101.75        114.08         2.86 o
  10   2   1        211.10        198.76         4.82 o
  11   2   1          9.58         11.08         0.66 o
  12   2   1        113.86        110.30         1.91 o
  13   2   1         37.73         41.90         1.68 o
  14   2   1        125.69        121.06         3.16 o
  15   2   1         23.16         27.57         0.82 o
  16   2   1        168.46        169.68         3.57 o
  17   2   1          1.82          2.57         0.69 o
  18   2   1         57.78         62.30         1.59 o
  19   2   1         91.86         93.29         1.22 o
  20   2   1         27.14         30.37         0.91 o
  21   2   1         19.16         17.37         0.91 o
  22   2   1         15.66         13.86         1.07 o
 -21   3   1         32.99         31.81         1.02 o
 -20   3   1          2.87          2.67         0.85 o
 -19   3   1         17.25         18.54         1.13 o
 -18   3   1         40.96         39.16         1.19 o
 -17   3   1        173.06        177.22         4.24 o
 -16   3   1         12.08         13.68         0.79 o
 -15   3   1         45.42         44.69         0.96 o
 -14   3   1        122.21        123.99         3.15 o
 -13   3   1        274.82        296.31         3.59 o
 -12   3   1         96.15        100.77         2.21 o
 -11   3   1         55.68         48.21         0.85 o
 -10   3   1         30.04         30.11         0.76 o
  -9   3   1        150.28        156.95         3.71 o
  -8   3   1        147.68        149.30         3.07 o
  -7   3   1         15.71         15.07         0.63 o
  -6   3   1        163.21        171.52         6.16 o
  -5   3   1         23.28         22.20         0.68 o
  -4   3   1         87.02         86.81         2.04 o
  -3   3   1        472.66        447.27         6.69 o
  -2   3   1        269.32        275.81         4.00 o
  -1   3   1        309.80        315.51         5.12 o
   0   3   1        120.74        123.54         1.89 o
   1   3   1        309.99        316.72         6.50 o
   2   3   1        269.49        290.59         4.44 o
   3   3   1        472.58        469.09         4.90 o
   4   3   1         87.08         84.33         2.17 o
   5   3   1         23.40         24.27         0.70 o
   6   3   1        163.30        168.16         3.00 o
   7   3   1         15.57         14.12         0.59 o
   8   3   1        147.80        146.39         2.24 o
   9   3   1        150.31        146.64         3.44 o
  10   3   1         30.07         29.89         0.74 o
  11   3   1         55.77         49.65         0.80 o
  12   3   1         96.26        100.96         1.86 o
  13   3   1        275.14        304.53         5.30 o
  14   3   1        122.07        131.40         2.23 o
  15   3   1         45.47         47.53         0.94 o
  16   3   1         12.09         13.86         0.77 o
  17   3   1        173.02        178.84         3.63 o
  18   3   1         40.88         39.00         0.89 o
  19   3   1         17.31         18.20         0.80 o
  20   3   1          2.88          2.72         0.73 o
  21   3   1         33.05         29.77         1.79 o
 -20   4   1          3.74          2.12         1.39 o
 -19   4   1         13.31         13.42         0.79 o
 -18   4   1         14.16         14.03         0.86 o
 -17   4   1         18.74         20.31         1.07 o
 -16   4   1          6.06          6.29         0.74 o
 -15   4   1         17.81         17.70         0.78 o
 -14   4   1        157.89        170.66         3.75 o
 -13   4   1         11.82         13.42         0.70 o
 -12   4   1        241.11        252.88         6.34 o
 -11   4   1        194.31        199.78         2.88 o
 -10   4   1         10.94         11.38         0.69 o
  -9   4   1         61.42         64.37         1.51 o
  -8   4   1         15.08         13.42         0.65 o
  -7   4   1          3.27          3.28         0.58 o
  -6   4   1        153.70        159.32         1.86 o
  -5   4   1          9.83          8.46         0.54 o
  -4   4   1         21.03         16.93         0.59 o
  -3   4   1         12.95         14.61         0.58 o
  -2   4   1        171.35        170.80         1.95 o
  -1   4   1         13.60         18.52         0.59 o
   0   4   1         19.65         16.82         0.56 o
   1   4   1         13.65         17.67         0.58 o
   2   4   1        171.52        166.45         2.62 o
   3   4   1         12.96         14.72         0.58 o
   4   4   1         21.11         17.86         0.60 o
   5   4   1          9.88          8.07         0.58 o
   6   4   1        153.57        157.37         2.18 o
   7   4   1          3.28          3.48         0.51 o
   8   4   1         15.13         14.08         0.59 o
   9   4   1         61.48         62.89         1.04 o
  10   4   1         10.98         11.56         0.67 o
  11   4   1        194.27        208.00         8.38 o
  12   4   1        241.12        245.40         5.49 o
  13   4   1         11.86         13.17         0.74 o
  14   4   1        157.90        174.29         4.66 o
  15   4   1         17.80         17.51         0.82 o
  16   4   1          6.08          6.24         0.78 o
  17   4   1         18.82         21.26         0.86 o
  18   4   1         14.09         13.79         0.89 o
  19   4   1         13.33         12.44         0.87 o
  20   4   1          3.74          4.31         1.45 o
 -17   5   1         10.69          9.42         0.83 o
 -16   5   1          0.08          0.84         0.77 o
 -15   5   1          3.26          3.40         0.71 o
 -14   5   1         20.71         22.25         0.84 o
 -13   5   1         23.03         24.18         0.84 o
 -12   5   1          1.51          2.54         0.69 o
 -11   5   1          1.36          1.78         0.67 o
 -10   5   1          9.79         10.07         0.63 o
  -9   5   1         72.34         73.59         1.82 o
  -8   5   1        138.84        138.21         2.86 o
  -7   5   1        164.93        161.61         3.38 o
  -6   5   1         42.42         45.24         1.13 o
  -5   5   1          7.37          6.54         0.55 o
  -4   5   1          8.79         11.47         0.62 o
  -3   5   1         24.59         21.48         0.63 o
  -2   5   1          5.97          6.59         0.54 o
  -1   5   1         21.72         21.74         0.61 o
   0   5   1         34.64         33.94         1.21 o
   1   5   1         21.72         22.00         0.72 o
   2   5   1          6.00          7.44         0.56 o
   3   5   1         24.58         21.74         0.62 o
   4   5   1          8.78         11.81         0.56 o
   5   5   1          7.31          6.10         0.57 o
   6   5   1         42.41         44.32         1.64 o
   7   5   1        164.78        161.95         3.89 o
   8   5   1        138.94        139.55         3.21 o
   9   5   1         72.38         73.85         1.70 o
  10   5   1          9.80         10.35         0.61 o
  11   5   1          1.37          2.33         0.64 o
  12   5   1          1.51          1.96         0.63 o
  13   5   1         23.12         23.90         1.02 o
  14   5   1         20.67         20.73         0.84 o
  15   5   1          3.26          2.92         0.74 o
  16   5   1          0.08          0.44         0.78 o
  17   5   1         10.71          9.61         0.89 o
 -14   6   1         45.39         47.20         3.43 o
 -13   6   1         20.95         18.09         0.88 o
 -12   6   1        107.97        108.63         5.77 o
 -11   6   1         99.83         97.94         3.57 o
 -10   6   1          2.70          4.53         0.65 o
  -9   6   1         21.31         19.82         0.83 o
  -8   6   1         18.69         17.33         0.94 o
  -7   6   1         35.83         32.76         1.22 o
  -6   6   1         29.82         31.39         0.73 o
  -5   6   1         45.09         44.65         0.92 o
  -4   6   1          3.17          3.49         0.59 o
  -3   6   1         21.69         21.74         0.69 o
  -2   6   1          0.34          0.39         0.54 o
  -1   6   1         40.06         37.27         1.02 o
   0   6   1          0.00          0.40         0.51 o
   1   6   1         40.01         37.92         1.15 o
   2   6   1          0.34          0.97         0.52 o
   3   6   1         21.72         21.56         0.64 o
   4   6   1          3.16          2.97         0.55 o
   5   6   1         45.02         44.82         1.35 o
   6   6   1         29.95         30.32         0.80 o
   7   6   1         35.81         34.79         1.00 o
   8   6   1         18.67         18.67         0.64 o
   9   6   1         21.27         18.86         0.71 o
  10   6   1          2.69          3.62         0.65 o
  11   6   1         99.87         99.07         2.50 o
  12   6   1        107.98        100.97         5.12 o
  13   6   1         21.00         18.22         0.88 o
  14   6   1         45.34         46.07         3.52 o
  -9   7   1         11.60         12.52         1.13 o
  -8   7   1          8.67          9.68         0.96 o
  -7   7   1         14.47         14.48         0.85 o
  -6   7   1          8.17          8.12         0.71 o
  -5   7   1         22.33         24.22         0.85 o
  -4   7   1         19.90         20.41         0.75 o
  -3   7   1         14.12         12.88         0.73 o
  -2   7   1          7.00          7.00         0.67 o
  -1   7   1         55.09         48.25         1.44 o
   0   7   1          0.24          1.44         0.59 o
   1   7   1         54.99         50.25         1.93 o
   2   7   1          6.98          7.13         0.67 o
   3   7   1         14.15         13.36         0.70 o
   4   7   1         19.89         19.98         0.85 o
   5   7   1         22.28         25.17         1.42 o
   6   7   1          8.20          7.23         0.77 o
   7   7   1         14.47         16.31         1.36 o
   8   7   1          8.65          7.87         0.72 o
   9   7   1         11.60         10.80         0.77 o
   0   0   2         94.37         79.78         3.82 o
   1   0   2       1354.26       1284.69        22.57 o
   2   0   2        762.51        742.69        16.78 o
   3   0   2       1546.99       1471.79        43.85 o
   4   0   2       1620.04       1525.35        44.90 o
   5   0   2       1461.04       1478.38        46.45 o
   6   0   2          4.31          7.97         0.99 o
   7   0   2          9.43         11.84         0.76 o
   8   0   2        397.67        409.64         6.71 o
   9   0   2         63.60         64.74         1.47 o
  10   0   2          0.98          3.73         0.72 o
  11   0   2         80.32         77.60         1.29 o
  12   0   2         88.28         94.28         2.60 o
  13   0   2         98.94        111.06         2.84 o
  14   0   2         86.30         91.69         3.21 o
  15   0   2         31.58         29.41         2.34 o
  16   0   2          0.64          2.01         0.74 o
  17   0   2          6.41          6.31         0.72 o
  18   0   2         28.37         27.65         0.87 o
  19   0   2          2.18          1.88         0.76 o
  20   0   2          3.81          5.51         0.77 o
  21   0   2         13.06         14.91         0.86 o
  22   0   2         37.15         35.85         1.64 o
  23   0   2         37.52         35.69         1.75 o
 -23   1   2         39.18         41.46         1.46 o
 -22   1   2         27.28         26.06         1.55 o
 -21   1   2         25.07         24.90         0.92 o
 -20   1   2          6.39          6.95         0.80 o
 -19   1   2         13.29         13.96         0.80 o
 -18   1   2         34.71         31.80         0.95 o
 -17   1   2          7.25          6.44         0.80 o
 -16   1   2         90.73         89.18         1.59 o
 -15   1   2          5.25          6.06         0.76 o
 -14   1   2         25.26         23.06         0.83 o
 -13   1   2         31.73         32.81         0.88 o
 -12   1   2        113.09        115.05         1.49 o
 -11   1   2        329.42        338.70         8.81 o
 -10   1   2        575.53        574.37        13.69 o
  -9   1   2        225.86        218.35         5.84 o
  -8   1   2       1705.49       1639.96        71.04 o
  -7   1   2         66.53         60.12         1.03 o
  -6   1   2       1100.88       1078.81        16.00 o
  -5   1   2        896.39        869.25         8.79 o
  -4   1   2         92.10         79.16         1.31 o
  -3   1   2        468.17        444.63         4.62 o
  -2   1   2        269.63        248.40         4.91 o
  -1   1   2        226.34        212.61         7.08 o
   0   1   2        841.25        750.95        15.57 o
   1   1   2        226.10        210.71         3.62 o
   2   1   2        269.99        240.40         4.01 o
   3   1   2        468.23        435.59         5.06 o
   4   1   2         91.92         77.19         1.48 o
   5   1   2        896.39        853.29        10.25 o
   6   1   2       1101.96       1089.84        15.54 o
   7   1   2         66.35         57.83         1.13 o
   8   1   2       1705.36       1755.42        37.09 o
   9   1   2        225.97        221.65         3.16 o
  10   1   2        575.48        606.17        11.49 o
  11   1   2        329.48        323.70         7.37 o
  12   1   2        112.79        109.89         2.63 o
  13   1   2         31.75         32.78         0.82 o
  14   1   2         25.36         24.61         0.78 o
  15   1   2          5.27          6.08         0.71 o
  16   1   2         90.73         87.94         1.18 o
  17   1   2          7.25          6.72         0.70 o
  18   1   2         34.61         32.27         0.87 o
  19   1   2         13.29         15.16         0.80 o
  20   1   2          6.43          6.75         0.80 o
  21   1   2         25.06         21.97         1.03 o
  22   1   2         27.27         26.35         1.61 o
  23   1   2         39.20         23.61         2.34 o
 -22   2   2         15.40         13.93         0.90 o
 -21   2   2         20.07         20.46         0.82 o
 -20   2   2         17.85         16.44         0.81 o
 -19   2   2         33.43         34.16         1.59 o
 -18   2   2          3.34          4.13         0.68 o
 -17   2   2         35.93         39.35         0.83 o
 -16   2   2          7.40          8.71         0.65 o
 -15   2   2         56.40         55.79         0.95 o
 -14   2   2         30.78         35.98         3.06 o
 -13   2   2        116.21        114.36         1.72 o
 -12   2   2         12.73         21.04         2.58 o
 -11   2   2        166.25        179.28         3.58 o
 -10   2   2        287.94        289.60         7.28 o
  -9   2   2        282.58        288.67         7.43 o
  -8   2   2        137.63        129.81         2.42 o
  -7   2   2        385.36        396.43         6.19 o
  -6   2   2        222.68        209.10         3.97 o
  -5   2   2        337.21        344.66         6.71 o
  -4   2   2        378.47        391.37         4.10 o
  -3   2   2        210.62        209.38         2.42 o
  -2   2   2         17.60         23.74         0.77 o
  -1   2   2        499.24        458.60         8.80 o
   0   2   2        180.36        161.15         3.81 o
   1   2   2        499.32        456.85         8.35 o
   2   2   2         17.66         22.45         0.74 o
   3   2   2        210.47        206.66         3.78 o
   4   2   2        378.29        391.90         5.77 o
   5   2   2        336.84        327.24         4.56 o
   6   2   2        222.80        210.78         1.79 o
   7   2   2        385.88        391.47        14.09 o
   8   2   2        137.54        131.44         1.82 o
   9   2   2        282.46        282.84         4.55 o
  10   2   2        287.91        275.55         7.01 o
  11   2   2        166.57        175.77         3.45 o
  12   2   2         12.69         17.16         0.75 o
  13   2   2        116.09        108.92         4.82 o
  14   2   2         30.79         31.39         0.75 o
  15   2   2         56.42         52.55         2.43 o
  16   2   2          7.39          7.10         0.67 o
  17   2   2         36.05         39.30         1.13 o
  18   2   2          3.35          4.62         0.68 o
  19   2   2         33.31         33.05         1.40 o
  20   2   2         17.84         16.82         0.87 o
  21   2   2         20.11         18.41         0.97 o
  22   2   2         15.41         13.66         0.92 o
 -21   3   2          9.02          9.67         0.91 o
 -20   3   2          8.87          8.08         0.97 o
 -19   3   2         15.12         15.72         1.24 o
 -18   3   2          6.59          7.40         0.89 o
 -17   3   2         11.17         11.01         0.83 o
 -16   3   2         40.22         44.00         1.17 o
 -15   3   2          1.71          2.53         0.72 o
 -14   3   2         30.44         33.08         0.91 o
 -13   3   2         75.08         75.56         2.36 o
 -12   3   2         52.52         55.08         1.36 o
 -11   3   2         20.49         18.73         0.72 o
 -10   3   2         96.23         95.64         1.04 o
  -9   3   2        278.40        292.04         4.13 o
  -8   3   2        400.50        377.52         5.72 o
  -7   3   2         68.59         80.14         0.94 o
  -6   3   2        398.90        398.45         9.73 o
  -5   3   2        153.60        166.20         3.43 o
  -4   3   2         29.28         26.28         0.67 o
  -3   3   2         35.42         30.20         0.69 o
  -2   3   2         52.68         48.78         1.08 o
  -1   3   2        162.59        164.72         2.44 o
   0   3   2          6.55          9.49         1.82 o
   1   3   2        162.56        154.54         3.79 o
   2   3   2         52.66         51.88         0.84 o
   3   3   2         35.43         30.37         0.68 o
   4   3   2         29.37         25.28         0.72 o
   5   3   2        153.56        155.05         2.97 o
   6   3   2        399.04        409.18         5.40 o
   7   3   2         68.50         76.40         1.59 o
   8   3   2        400.89        357.55         7.76 o
   9   3   2        278.38        290.19         4.45 o
  10   3   2         96.32         91.81         1.20 o
  11   3   2         20.54         18.32         0.71 o
  12   3   2         52.48         55.85         1.04 o
  13   3   2         75.10         78.09         2.78 o
  14   3   2         30.54         32.19         0.77 o
  15   3   2          1.71          2.42         0.67 o
  16   3   2         40.24         41.23         1.03 o
  17   3   2         11.17         11.20         0.68 o
  18   3   2          6.56          7.97         0.74 o
  19   3   2         15.14         14.93         0.80 o
  20   3   2          8.83          8.28         0.75 o
  21   3   2          9.03          9.67         0.81 o
 -19   4   2         14.18         13.69         0.89 o
 -18   4   2          2.29          2.38         0.69 o
 -17   4   2          4.25          3.99         0.68 o
 -16   4   2          0.54          1.22         0.65 o
 -15   4   2          2.87          3.94         0.70 o
 -14   4   2         14.19         16.58         1.07 o
 -13   4   2         66.62         67.09         0.93 o
 -12   4   2         42.09         42.55         0.86 o
 -11   4   2        243.95        245.12         2.60 o
 -10   4   2         21.10         23.70         0.74 o
  -9   4   2        258.96        258.54         4.44 o
  -8   4   2         24.20         22.26         0.73 o
  -7   4   2        125.30        136.15         2.12 o
  -6   4   2         10.61         12.22         0.62 o
  -5   4   2          8.68          8.68         0.60 o
  -4   4   2         74.80         61.73         1.70 o
  -3   4   2        216.51        229.25         3.39 o
  -2   4   2         15.12         21.09         2.21 o
  -1   4   2         28.50         24.73         0.77 o
   0   4   2          8.90         11.23         0.54 o
   1   4   2         28.60         24.57         0.63 o
   2   4   2         15.15         22.06         3.26 o
   3   4   2        216.51        225.91         3.36 o
   4   4   2         74.74         65.44         1.71 o
   5   4   2          8.77          9.21         0.64 o
   6   4   2         10.65         11.86         0.57 o
   7   4   2        125.48        133.31         1.88 o
   8   4   2         24.20         21.16         0.62 o
   9   4   2        258.96        236.48         4.18 o
  10   4   2         21.08         22.57         0.71 o
  11   4   2        243.82        250.39         7.52 o
  12   4   2         42.10         41.92         1.51 o
  13   4   2         66.48         66.53         2.40 o
  14   4   2         14.16         13.82         0.69 o
  15   4   2          2.88          3.58         0.69 o
  16   4   2          0.54          0.96         0.77 o
  17   4   2          4.25          4.83         0.77 o
  18   4   2          2.30          3.54         0.77 o
  19   4   2         14.18         13.49         0.95 o
 -17   5   2         13.30         13.59         0.85 o
 -16   5   2         12.21         13.07         1.02 o
 -15   5   2          4.93          4.93         0.70 o
 -14   5   2          8.85          9.36         0.75 o
 -13   5   2         15.62         15.05         0.78 o
 -12   5   2          9.08         10.22         0.91 o
 -11   5   2         70.48         76.48         1.94 o
 -10   5   2         18.30         18.70         0.70 o
  -9   5   2         33.42         31.87         1.00 o
  -8   5   2         28.41         24.83         0.70 o
  -7   5   2        187.95        178.46         3.34 o
  -6   5   2        228.23        228.13         4.60 o
  -5   5   2        127.04        124.19         2.53 o
  -4   5   2          7.64          8.72         0.59 o
  -3   5   2         14.99         15.38         0.65 o
  -2   5   2         94.47         92.33         0.94 o
  -1   5   2         24.35         22.56         0.68 o
   0   5   2         45.80         42.02         0.78 o
   1   5   2         24.36         21.88         0.70 o
   2   5   2         94.29         91.76         2.20 o
   3   5   2         15.01         16.09         0.60 o
   4   5   2          7.64          8.71         0.55 o
   5   5   2        127.02        126.50         2.93 o
   6   5   2        228.20        227.92         6.60 o
   7   5   2        187.94        181.40         5.99 o
   8   5   2         28.45         24.84         0.70 o
   9   5   2         33.39         31.24         1.04 o
  10   5   2         18.32         18.69         0.79 o
  11   5   2         70.45         71.01         0.98 o
  12   5   2          9.14          8.69         0.67 o
  13   5   2         15.66         16.18         0.82 o
  14   5   2          8.87          7.90         0.74 o
  15   5   2          4.94          4.23         0.76 o
  16   5   2         12.21         12.44         0.84 o
  17   5   2         13.32         11.62         0.89 o
 -14   6   2          6.40          5.38         0.82 o
 -13   6   2         13.84         12.98         0.83 o
 -12   6   2         15.67         15.71         0.78 o
 -11   6   2        115.86        113.12         4.13 o
 -10   6   2         19.06         21.93         1.08 o
  -9   6   2         36.21         33.37         1.10 o
  -8   6   2         24.40         27.85         1.14 o
  -7   6   2         40.79         39.53         1.40 o
  -6   6   2          3.57          3.16         0.67 o
  -5   6   2         19.20         19.31         0.70 o
  -4   6   2          2.12          2.27         0.61 o
  -3   6   2         12.44         10.90         0.63 o
  -2   6   2          3.42          4.87         0.57 o
  -1   6   2          0.28          0.55         0.56 o
   0   6   2         51.69         53.02         1.11 o
   1   6   2          0.28          0.13         0.54 o
   2   6   2          3.44          3.67         0.57 o
   3   6   2         12.44         10.69         0.64 o
   4   6   2          2.12          2.77         0.56 o
   5   6   2         19.14         20.38         1.01 o
   6   6   2          3.60          3.30         0.64 o
   7   6   2         40.76         38.72         0.90 o
   8   6   2         24.39         26.55         0.93 o
   9   6   2         36.20         35.87         1.56 o
  10   6   2         19.06         21.70         1.06 o
  11   6   2        115.89        115.00         6.67 o
  12   6   2         15.66         15.29         0.76 o
  13   6   2         13.80         14.42         1.08 o
  14   6   2          6.38          5.73         0.77 o
  -8   7   2         24.94         26.21         1.44 o
  -7   7   2          0.71          0.25         0.71 o
  -6   7   2         36.26         31.26         1.79 o
  -5   7   2         36.92         36.91         1.85 o
  -4   7   2          4.79          5.55         0.68 o
  -3   7   2          1.38          1.61         0.62 o
  -2   7   2         14.47         14.27         0.73 o
  -1   7   2          7.78          7.96         0.70 o
   0   7   2          8.63          7.90         0.66 o
   1   7   2          7.77          7.31         0.69 o
   2   7   2         14.46         13.85         0.71 o
   3   7   2          1.38          1.46         0.62 o
   4   7   2          4.79          5.51         0.75 o
   5   7   2         36.88         41.32         2.44 o
   6   7   2         36.24         31.95         2.49 o
   7   7   2          0.72          0.84         0.58 o
   8   7   2         24.88         21.58         0.78 o
   0   0   3         62.20         56.08         2.68 o
   1   0   3        271.32        256.56         6.30 o
   2   0   3        130.91        128.51         1.96 o
   3   0   3          0.47          2.94         0.69 o
   4   0   3        709.01        709.54        23.14 o
   5   0   3          1.83          0.89         0.67 o
   6   0   3         46.07         55.06         1.94 o
   7   0   3         66.49         68.58         1.17 o
   8   0   3        236.60        224.31         7.37 o
   9   0   3        118.19        111.08         2.40 o
  10   0   3        118.38        127.42         2.36 o
  11   0   3        196.25        206.28         3.26 o
  12   0   3          7.78         12.44         1.16 o
  13   0   3        194.63        190.16         4.42 o
  14   0   3        417.47        411.95        14.63 o
  15   0   3          0.60          0.63         0.72 o
  16   0   3        114.56        100.51         2.38 o
  17   0   3         11.66         12.38         0.82 o
  18   0   3          1.77          1.44         0.79 o
  19   0   3          7.01          9.91         0.80 o
  20   0   3          8.43         11.52         0.85 o
  21   0   3         18.74         17.63         0.85 o
  22   0   3          0.79          0.98         0.84 o
 -22   1   3          0.10          0.95         0.79 o
 -21   1   3         31.73         33.33         1.52 o
 -20   1   3          5.75          6.51         0.77 o
 -19   1   3          6.38          8.37         0.88 o
 -18   1   3         42.99         43.07         1.36 o
 -17   1   3        262.83        250.72         9.12 o
 -16   1   3         24.26         23.82         0.88 o
 -15   1   3        183.71        176.58         2.72 o
 -14   1   3         60.32         77.88         7.22 o
 -13   1   3         10.99         11.24         0.71 o
 -12   1   3         62.24         60.14         1.32 o
 -11   1   3          8.04         10.80         1.15 o
 -10   1   3         70.28         67.04         1.00 o
  -9   1   3        307.77        311.19         4.18 o
  -8   1   3       1461.41       1632.11        33.06 o
  -7   1   3         18.89         26.83         0.83 o
  -6   1   3       1141.09       1152.53        46.06 o
  -5   1   3         85.68         78.54         2.53 o
  -4   1   3        204.37        191.69         2.10 o
  -3   1   3        333.01        323.00         6.90 o
  -2   1   3         44.77         38.19         1.07 o
  -1   1   3        121.51        133.41         8.38 o
   0   1   3        996.34        973.75        15.87 o
   1   1   3        121.50        118.53         9.10 o
   2   1   3         44.57         39.86         1.04 o
   3   1   3        333.30        300.32         9.84 o
   4   1   3        204.67        191.40         5.47 o
   5   1   3         85.78         79.34         2.85 o
   6   1   3       1142.44       1165.42        19.68 o
   7   1   3         18.90         25.09         0.77 o
   8   1   3       1460.96       1469.70        40.90 o
   9   1   3        307.81        307.98         7.14 o
  10   1   3         70.31         66.29         1.68 o
  11   1   3          8.08         10.57         1.28 o
  12   1   3         62.37         58.85         1.03 o
  13   1   3         10.98         12.31         0.75 o
  14   1   3         60.43         73.58         9.33 o
  15   1   3        183.76        176.04         7.64 o
  16   1   3         24.25         24.39         0.81 o
  17   1   3        262.89        262.98         5.44 o
  18   1   3         43.07         44.77         1.31 o
  19   1   3          6.37          8.45         0.87 o
  20   1   3          5.77          6.24         0.83 o
  21   1   3         31.76         31.94         1.15 o
  22   1   3          0.10          0.45         0.81 o
 -21   2   3          0.27          0.57         0.76 o
 -20   2   3         13.34         12.07         0.81 o
 -19   2   3        102.68        112.78         2.38 o
 -18   2   3         37.47         44.67         0.91 o
 -17   2   3         34.20         36.90         1.18 o
 -16   2   3         24.12         25.14         0.77 o
 -15   2   3         53.59         54.47         1.04 o
 -14   2   3        278.21        274.20         5.51 o
 -13   2   3        282.62        287.74         5.80 o
 -12   2   3        168.15        166.51         3.21 o
 -11   2   3        332.83        342.19         4.75 o
 -10   2   3         87.43         91.16         1.30 o
  -9   2   3         32.51         28.59         0.80 o
  -8   2   3        170.74        167.88         5.37 o
  -7   2   3          3.65          6.26         0.60 o
  -6   2   3        302.34        309.68        10.67 o
  -5   2   3        176.45        184.00         2.63 o
  -4   2   3        980.57       1032.24        25.19 o
  -3   2   3       1261.49       1229.78        24.26 o
  -2   2   3        200.03        202.05         3.08 o
  -1   2   3        125.83        125.06         2.76 o
   0   2   3          5.16         14.15         1.86 o
   1   2   3        126.11        119.17         2.53 o
   2   2   3        200.15        194.26         3.71 o
   3   2   3       1261.25       1243.95         8.92 o
   4   2   3        980.96       1031.38        19.13 o
   5   2   3        176.52        185.72         3.37 o
   6   2   3        301.98        298.92         7.14 o
   7   2   3          3.72          5.36         0.74 o
   8   2   3        170.69        177.54         2.10 o
   9   2   3         32.50         29.76         0.83 o
  10   2   3         87.38         91.65         2.67 o
  11   2   3        333.12        351.48         8.46 o
  12   2   3        168.33        168.90         3.76 o
  13   2   3        282.19        282.14         4.71 o
  14   2   3        278.32        285.59         2.80 o
  15   2   3         53.55         54.61         2.89 o
  16   2   3         24.15         25.12         0.77 o
  17   2   3         34.11         36.92         1.39 o
  18   2   3         37.45         42.88         0.93 o
  19   2   3        102.47        101.43         3.43 o
  20   2   3         13.34         12.36         0.82 o
  21   2   3          0.27          0.25         0.79 o
 -20   3   3         18.49         14.97         1.02 o
 -19   3   3          4.11          3.53         0.90 o
 -18   3   3         18.90         20.82         0.92 o
 -17   3   3          4.06          4.67         0.80 o
 -16   3   3         36.87         36.11         1.02 o
 -15   3   3          4.29          4.64         0.83 o
 -14   3   3         11.51         13.45         0.97 o
 -13   3   3         62.83         65.38         0.95 o
 -12   3   3        116.11        115.38         3.16 o
 -11   3   3         67.28         68.72         1.33 o
 -10   3   3         40.02         43.11         0.93 o
  -9   3   3         27.83         29.84         0.75 o
  -8   3   3         81.37         76.67         1.74 o
  -7   3   3        246.95        243.45         5.24 o
  -6   3   3        267.31        273.93         6.75 o
  -5   3   3         75.38         77.86         1.19 o
  -4   3   3         34.64         34.07         0.96 o
  -3   3   3         58.43         58.08         1.27 o
  -2   3   3         72.86         74.08         2.05 o
  -1   3   3        308.59        327.48         4.33 o
   0   3   3         87.08         84.32         5.97 o
   1   3   3        308.60        310.05         7.26 o
   2   3   3         72.71         70.97         1.18 o
   3   3   3         58.47         53.49         1.63 o
   4   3   3         34.67         34.39         0.69 o
   5   3   3         75.43         75.37         0.89 o
   6   3   3        267.47        268.39         4.66 o
   7   3   3        246.98        230.04         2.99 o
   8   3   3         81.33         74.37         0.97 o
   9   3   3         27.84         28.29         0.73 o
  10   3   3         40.10         41.21         0.77 o
  11   3   3         67.30         63.08         1.89 o
  12   3   3        116.40        107.20         2.95 o
  13   3   3         62.92         60.69         1.76 o
  14   3   3         11.48         12.00         0.89 o
  15   3   3          4.30          5.04         0.67 o
  16   3   3         36.90         36.16         0.79 o
  17   3   3          4.05          4.37         0.76 o
  18   3   3         19.00         21.82         1.36 o
  19   3   3          4.10          3.59         0.72 o
  20   3   3         18.44         15.88         1.25 o
 -19   4   3          4.43          4.01         0.84 o
 -18   4   3          9.04          9.88         0.80 o
 -17   4   3         14.48         15.38         0.82 o
 -16   4   3          3.47          3.43         0.68 o
 -15   4   3         10.28         11.62         0.75 o
 -14   4   3         37.74         38.72         1.60 o
 -13   4   3         62.08         60.49         1.66 o
 -12   4   3         17.38         17.42         0.81 o
 -11   4   3         26.15         27.70         0.74 o
 -10   4   3         37.60         35.60         0.78 o
  -9   4   3         70.29         73.79         1.05 o
  -8   4   3        309.61        329.92         4.64 o
  -7   4   3        124.11        123.03         2.75 o
  -6   4   3        117.70        124.13         1.54 o
  -5   4   3        200.41        195.47         4.09 o
  -4   4   3        160.86        148.87         2.61 o
  -3   4   3        181.72        172.04         1.51 o
  -2   4   3        295.31        303.17         4.68 o
  -1   4   3        186.64        180.37         4.16 o
   0   4   3          7.81         16.00         2.88 o
   1   4   3        186.85        183.07         3.47 o
   2   4   3        295.27        290.48         2.95 o
   3   4   3        181.79        166.85         3.67 o
   4   4   3        161.03        150.66         4.36 o
   5   4   3        200.82        195.81         5.59 o
   6   4   3        117.61        119.66         3.95 o
   7   4   3        124.24        119.36         1.81 o
   8   4   3        309.56        313.43         5.35 o
   9   4   3         70.20         69.49         2.08 o
  10   4   3         37.57         33.86         1.47 o
  11   4   3         26.13         26.20         0.73 o
  12   4   3         17.42         17.62         0.68 o
  13   4   3         61.92         55.19         0.90 o
  14   4   3         37.76         37.65         0.81 o
  15   4   3         10.30         11.47         0.83 o
  16   4   3          3.46          2.92         0.69 o
  17   4   3         14.44         15.14         0.80 o
  18   4   3          9.06          9.55         0.87 o
  19   4   3          4.44          3.27         0.87 o
 -16   5   3         21.21         18.59         1.04 o
 -15   5   3          2.38          1.91         0.76 o
 -14   5   3          2.56          2.50         0.70 o
 -13   5   3          0.47          0.71         0.69 o
 -12   5   3         50.98         51.37         1.47 o
 -11   5   3        152.65        151.99         1.47 o
 -10   5   3          8.28          8.79         0.72 o
  -9   5   3         26.33         27.32         0.80 o
  -8   5   3         13.94         14.20         0.67 o
  -7   5   3          8.57          9.88         0.65 o
  -6   5   3        158.41        158.19         1.72 o
  -5   5   3         75.01         72.62         1.54 o
  -4   5   3         55.99         58.13         1.88 o
  -3   5   3         30.58         31.56         0.72 o
  -2   5   3         60.66         66.81         2.67 o
  -1   5   3        325.24        335.23         5.42 o
   0   5   3        176.19        194.95         5.99 o
   1   5   3        325.35        345.08         5.96 o
   2   5   3         60.64         62.97         1.32 o
   3   5   3         30.56         31.76         0.87 o
   4   5   3         55.88         56.67         1.12 o
   5   5   3         75.01         74.00         1.78 o
   6   5   3        158.25        159.66         4.75 o
   7   5   3          8.55         10.33         0.56 o
   8   5   3         13.95         13.94         0.60 o
   9   5   3         26.34         25.30         0.74 o
  10   5   3          8.24          8.40         0.65 o
  11   5   3        152.65        149.44         5.32 o
  12   5   3         50.99         52.75         1.92 o
  13   5   3          0.46          0.94         0.62 o
  14   5   3          2.58          2.14         0.67 o
  15   5   3          2.38          1.77         0.74 o
  16   5   3         21.22         20.19         1.91 o
 -13   6   3          5.51          6.03         0.79 o
 -12   6   3         10.53          8.30         0.79 o
 -11   6   3          6.52          6.76         0.76 o
 -10   6   3         22.57         22.71         0.81 o
  -9   6   3          0.70          1.64         0.65 o
  -8   6   3         43.99         41.55         1.28 o
  -7   6   3         41.92         45.44         0.93 o
  -6   6   3         27.80         29.23         1.05 o
  -5   6   3          2.67          3.23         0.67 o
  -4   6   3          4.95          4.08         0.58 o
  -3   6   3         43.71         43.88         1.00 o
  -2   6   3         17.04         18.36         0.81 o
  -1   6   3         56.87         61.21         1.47 o
   0   6   3          1.11          2.70         0.63 o
   1   6   3         56.89         59.80         0.84 o
   2   6   3         17.03         17.26         0.65 o
   3   6   3         43.69         45.33         1.58 o
   4   6   3          4.93          4.32         0.62 o
   5   6   3          2.70          3.40         0.63 o
   6   6   3         27.82         28.07         0.94 o
   7   6   3         42.02         42.63         1.80 o
   8   6   3         43.98         43.44         1.56 o
   9   6   3          0.69          1.42         0.62 o
  10   6   3         22.54         23.80         1.46 o
  11   6   3          6.53          6.42         0.76 o
  12   6   3         10.53          8.91         0.77 o
  13   6   3          5.50          5.95         1.01 o
  -7   7   3          3.19          2.72         0.71 o
  -6   7   3         47.67         38.63         1.01 o
  -5   7   3          3.50          3.34         0.73 o
  -4   7   3          2.28          1.91         0.67 o
  -3   7   3          6.61          8.43         0.69 o
  -2   7   3          2.13          2.77         0.65 o
  -1   7   3         40.40         38.24         1.50 o
   0   7   3          2.76          3.43         0.69 o
   1   7   3         40.44         40.34         2.17 o
   2   7   3          2.15          2.45         0.67 o
   3   7   3          6.62          7.48         0.68 o
   4   7   3          2.28          1.71         0.70 o
   5   7   3          3.51          4.23         0.75 o
   6   7   3         47.62         41.78         3.56 o
   7   7   3          3.17          2.64         0.68 o
   0   0   4        258.13        229.17         6.24 o
   1   0   4         15.97         15.86         0.72 o
   2   0   4        362.01        384.62         5.99 o
   3   0   4          1.73          3.35         0.61 o
   4   0   4        166.95        171.38         4.57 o
   5   0   4         41.64         60.01         1.17 o
   6   0   4         45.36         40.53         0.99 o
   7   0   4          1.21          0.95         0.64 o
   8   0   4        126.68        125.77         5.26 o
   9   0   4        108.53        119.03         2.06 o
  10   0   4         10.33          9.47         0.72 o
  11   0   4          8.80          7.77         0.77 o
  12   0   4          0.14          5.63         1.61 o
  13   0   4        187.75        195.81         4.76 o
  14   0   4         20.75         18.81         0.82 o
  15   0   4         86.05         77.41         4.29 o
  16   0   4         14.91         16.28         1.31 o
  17   0   4         37.13         33.79         1.11 o
  18   0   4        105.99        113.84         3.27 o
  19   0   4          0.24          0.54         0.78 o
  20   0   4          7.86          9.31         1.00 o
  21   0   4          0.04          0.32         0.72 o
  22   0   4         69.19         61.65         5.80 o
 -21   1   4          4.45          4.94         0.86 o
 -20   1   4         13.43         12.01         0.87 o
 -19   1   4          1.95          1.28         0.76 o
 -18   1   4         16.38         18.72         0.81 o
 -17   1   4         58.90         61.51         1.10 o
 -16   1   4         73.73         67.38         2.33 o
 -15   1   4         72.12         79.83         1.40 o
 -14   1   4          9.24          9.03         0.80 o
 -13   1   4        701.17        724.25        23.06 o
 -12   1   4        144.48        136.37         3.15 o
 -11   1   4         16.80         15.94         0.75 o
 -10   1   4         23.74         24.69         0.80 o
  -9   1   4         23.29         23.70         0.78 o
  -8   1   4         79.53         88.65         1.17 o
  -7   1   4        143.99        158.24         3.24 o
  -6   1   4        175.80        167.65         5.67 o
  -5   1   4        701.86        729.58        10.57 o
  -4   1   4         50.80         45.89         1.03 o
  -3   1   4        124.90        146.17         1.79 o
  -2   1   4        943.85       1003.55        14.52 o
  -1   1   4         71.03         63.17         1.34 o
   0   1   4       1341.52       1395.80        41.01 o
   1   1   4         70.86         65.29         1.16 o
   2   1   4        944.58        960.75        28.61 o
   3   1   4        124.85        138.12         7.32 o
   4   1   4         50.80         43.95         1.42 o
   5   1   4        701.98        685.81        25.65 o
   6   1   4        175.75        179.32         4.30 o
   7   1   4        144.01        152.04         3.45 o
   8   1   4         79.55         83.26         1.03 o
   9   1   4         23.30         23.73         0.73 o
  10   1   4         23.72         24.75         0.75 o
  11   1   4         16.85         17.12         0.75 o
  12   1   4        144.32        147.26         3.14 o
  13   1   4        700.98        765.40        13.00 o
  14   1   4          9.21          9.64         0.80 o
  15   1   4         72.17         73.29         1.72 o
  16   1   4         73.75         67.11         1.84 o
  17   1   4         58.96         57.37         1.64 o
  18   1   4         16.37         17.32         0.79 o
  19   1   4          1.96          1.69         0.73 o
  20   1   4         13.42         12.90         1.00 o
  21   1   4          4.44          4.85         0.80 o
 -21   2   4         42.77         43.12         2.76 o
 -20   2   4         16.75         15.39         0.85 o
 -19   2   4          9.21         11.07         0.80 o
 -18   2   4         37.43         37.31         1.47 o
 -17   2   4         50.46         53.04         1.35 o
 -16   2   4         32.32         31.51         1.31 o
 -15   2   4        122.43        124.14         2.15 o
 -14   2   4        218.70        212.17         5.55 o
 -13   2   4         71.85         69.59         2.18 o
 -12   2   4         44.83         56.58         4.19 o
 -11   2   4        302.58        321.55         8.61 o
 -10   2   4        135.07        132.92         4.49 o
  -9   2   4         20.14         18.32         0.74 o
  -8   2   4         41.46         45.51         1.05 o
  -7   2   4         26.80         28.48         0.74 o
  -6   2   4         52.26         51.19         0.93 o
  -5   2   4        192.48        199.08         4.67 o
  -4   2   4         77.81         83.01         1.10 o
  -3   2   4        259.43        274.69         2.76 o
  -2   2   4        273.39        272.52         2.99 o
  -1   2   4         95.56        107.73         1.80 o
   0   2   4       2476.13       2520.49        76.95 o
   1   2   4         95.70        103.15         3.61 o
   2   2   4        273.41        269.61         7.49 o
   3   2   4        259.47        273.56         6.31 o
   4   2   4         77.67         77.51         1.89 o
   5   2   4        192.64        208.89         6.13 o
   6   2   4         52.07         53.14         2.62 o
   7   2   4         26.88         28.67         0.94 o
   8   2   4         41.36         45.71         0.92 o
   9   2   4         20.14         17.26         0.72 o
  10   2   4        134.92        135.58         2.46 o
  11   2   4        302.84        306.94         8.29 o
  12   2   4         44.84         44.04         1.00 o
  13   2   4         71.94         73.05         4.05 o
  14   2   4        218.67        205.46         7.56 o
  15   2   4        122.41        121.66         3.17 o
  16   2   4         32.27         31.46         0.83 o
  17   2   4         50.37         53.05         1.44 o
  18   2   4         37.38         36.52         1.74 o
  19   2   4          9.23          8.54         0.75 o
  20   2   4         16.72         15.55         0.90 o
  21   2   4         42.82         36.18         2.11 o
 -20   3   4          6.11          5.82         1.03 o
 -19   3   4         44.29         37.91         1.55 o
 -18   3   4         62.77         62.69         1.33 o
 -17   3   4         13.21         14.46         1.01 o
 -16   3   4         41.55         39.27         1.35 o
 -15   3   4         15.54         14.78         0.74 o
 -14   3   4         43.13         42.63         1.11 o
 -13   3   4         63.98         67.05         1.27 o
 -12   3   4          4.53          6.86         0.87 o
 -11   3   4        116.22        115.46         1.66 o
 -10   3   4         26.85         27.39         0.73 o
  -9   3   4         28.31         27.04         0.73 o
  -8   3   4          2.22          2.48         0.60 o
  -7   3   4          1.91          2.27         0.60 o
  -6   3   4          7.89          9.39         0.58 o
  -5   3   4        243.06        238.17         5.06 o
  -4   3   4        107.29        106.69         2.15 o
  -3   3   4         80.20         90.36         2.00 o
  -2   3   4         91.41         82.16         1.86 o
  -1   3   4        482.53        457.24         8.42 o
   0   3   4         43.28         46.82         0.79 o
   1   3   4        482.01        459.34         6.57 o
   2   3   4         91.47         78.15         2.92 o
   3   3   4         80.12         90.65         1.34 o
   4   3   4        107.28        102.17         2.17 o
   5   3   4        243.11        224.06         7.45 o
   6   3   4          7.94          9.06         0.63 o
   7   3   4          1.93          2.24         0.58 o
   8   3   4          2.23          1.81         0.59 o
   9   3   4         28.29         26.81         0.72 o
  10   3   4         26.81         25.38         1.04 o
  11   3   4        116.14        110.14         2.71 o
  12   3   4          4.50          3.62         0.61 o
  13   3   4         64.13         65.28         1.40 o
  14   3   4         43.13         42.55         1.38 o
  15   3   4         15.52         14.33         0.74 o
  16   3   4         41.56         38.71         0.88 o
  17   3   4         13.27         13.23         0.78 o
  18   3   4         62.67         60.28         2.79 o
  19   3   4         44.27         39.48         1.89 o
  20   3   4          6.10          5.44         1.00 o
 -18   4   4          0.90          1.85         0.80 o
 -17   4   4         13.48         13.38         0.88 o
 -16   4   4         20.99         20.19         0.85 o
 -15   4   4         27.79         25.48         0.87 o
 -14   4   4         46.17         45.56         0.95 o
 -13   4   4         20.92         20.88         0.77 o
 -12   4   4          6.91          8.38         0.88 o
 -11   4   4         18.85         20.02         0.72 o
 -10   4   4         40.46         42.09         0.92 o
  -9   4   4         51.17         51.01         1.82 o
  -8   4   4          9.28          9.18         0.61 o
  -7   4   4         46.58         47.86         0.83 o
  -6   4   4         10.72         10.10         0.66 o
  -5   4   4         86.44         86.45         2.24 o
  -4   4   4         84.91         87.26         1.34 o
  -3   4   4          5.33         20.14         6.19 o
  -2   4   4        410.87        416.23         9.55 o
  -1   4   4        504.41        505.03        13.09 o
   0   4   4        755.42        727.94        19.68 o
   1   4   4        504.87        520.06         8.21 o
   2   4   4        411.02        421.51         5.61 o
   3   4   4          5.34          4.98         0.55 o
   4   4   4         84.99         86.76         1.74 o
   5   4   4         86.56         84.36         2.18 o
   6   4   4         10.67          9.76         0.57 o
   7   4   4         46.50         45.19         0.84 o
   8   4   4          9.23          9.08         0.62 o
   9   4   4         51.12         50.34         1.53 o
  10   4   4         40.45         39.23         0.92 o
  11   4   4         18.87         19.33         0.75 o
  12   4   4          6.87          8.09         1.16 o
  13   4   4         20.87         20.56         0.74 o
  14   4   4         46.11         45.34         2.21 o
  15   4   4         27.78         26.57         0.84 o
  16   4   4         20.99         19.07         0.84 o
  17   4   4         13.48         13.53         0.84 o
  18   4   4          0.91          2.24         0.78 o
 -15   5   4         37.54         33.13         1.75 o
 -14   5   4          1.65          1.51         0.71 o
 -13   5   4          3.04          3.73         0.69 o
 -12   5   4         31.94         30.48         0.87 o
 -11   5   4          3.74          4.45         0.67 o
 -10   5   4          8.74          9.68         0.66 o
  -9   5   4         28.58         28.69         0.80 o
  -8   5   4         16.12         15.87         0.72 o
  -7   5   4         11.24         11.97         0.67 o
  -6   5   4          3.22          3.27         0.61 o
  -5   5   4         18.15         18.44         0.65 o
  -4   5   4         58.55         66.69         4.90 o
  -3   5   4        449.02        474.96         9.64 o
  -2   5   4         33.27         32.87         1.08 o
  -1   5   4         20.37         20.16         0.65 o
   0   5   4        177.24        171.39         3.54 o
   1   5   4         20.34         19.61         0.63 o
   2   5   4         33.26         34.60         0.88 o
   3   5   4        448.96        477.29         4.96 o
   4   5   4         58.60         58.91         1.24 o
   5   5   4         18.09         17.92         0.65 o
   6   5   4          3.21          3.90         0.56 o
   7   5   4         11.21         12.09         0.61 o
   8   5   4         16.13         14.01         0.62 o
   9   5   4         28.57         27.22         0.88 o
  10   5   4          8.71         11.38         1.49 o
  11   5   4          3.73          4.16         0.64 o
  12   5   4         31.99         29.64         1.57 o
  13   5   4          3.07          3.45         0.69 o
  14   5   4          1.66          1.23         0.73 o
  15   5   4         37.55         32.66         2.49 o
 -12   6   4          1.54          2.45         0.71 o
 -11   6   4          7.10          6.77         0.75 o
 -10   6   4          2.45          2.76         0.72 o
  -9   6   4          8.82          9.63         0.74 o
  -8   6   4          2.53          1.31         0.67 o
  -7   6   4          3.09          3.83         0.64 o
  -6   6   4         20.48         20.55         0.79 o
  -5   6   4          4.26          4.67         0.70 o
  -4   6   4          2.14          2.95         0.65 o
  -3   6   4         31.93         35.45         1.21 o
  -2   6   4         51.56         55.10         1.40 o
  -1   6   4         74.88         77.04         2.29 o
   0   6   4        104.85        105.77         2.96 o
   1   6   4         74.82         81.53         2.02 o
   2   6   4         51.57         52.95         1.49 o
   3   6   4         31.96         33.15         1.17 o
   4   6   4          2.13          2.46         0.60 o
   5   6   4          4.25          3.82         0.66 o
   6   6   4         20.58         19.79         1.24 o
   7   6   4          3.06          3.50         0.61 o
   8   6   4          2.52          2.84         0.60 o
   9   6   4          8.80          7.37         0.64 o
  10   6   4          2.46          3.26         0.67 o
  11   6   4          7.09          5.87         0.74 o
  12   6   4          1.55          1.88         0.73 o
  -5   7   4         22.35         19.49         1.08 o
  -4   7   4         15.96         14.79         0.89 o
  -3   7   4         34.65         35.30         1.76 o
  -2   7   4          0.98          1.16         0.74 o
  -1   7   4         18.11         18.26         1.29 o
   0   7   4          2.53          2.13         0.66 o
   1   7   4         18.16         17.33         1.19 o
   2   7   4          0.97          1.53         0.67 o
   3   7   4         34.67         35.34         3.50 o
   4   7   4         15.98         15.98         1.10 o
   5   7   4         22.34         18.19         1.61 o
   0   0   5          2.48          3.61         0.77 o
   1   0   5          2.59          4.49         0.54 o
   2   0   5          2.19          1.85         0.65 o
   3   0   5         97.20        107.13         2.38 o
   4   0   5         19.52         21.30         0.85 o
   5   0   5        144.35        169.32         4.73 o
   6   0   5         87.47        101.94         3.13 o
   7   0   5         88.84         91.99         2.42 o
   8   0   5         35.12         29.49         0.97 o
   9   0   5        117.72        123.68         1.37 o
  10   0   5        244.88        238.01         7.52 o
  11   0   5          4.13          4.11         0.74 o
  12   0   5        395.07        390.42        13.71 o
  13   0   5         64.31         67.97         1.35 o
  14   0   5         23.43         23.17         1.05 o
  15   0   5          0.96          1.79         0.74 o
  16   0   5         18.35         19.31         0.98 o
  17   0   5         28.24         26.63         1.40 o
  18   0   5         73.47         71.44         4.47 o
  19   0   5         28.10         26.34         2.33 o
  20   0   5          2.72          3.07         0.93 o
  21   0   5          0.49          1.08         1.03 o
 -20   1   5          1.99          1.80         0.82 o
 -19   1   5          2.09          2.19         0.84 o
 -18   1   5         18.09         17.72         1.65 o
 -17   1   5         33.64         37.38         1.67 o
 -16   1   5          0.75          1.41         0.77 o
 -15   1   5         31.98         34.64         1.01 o
 -14   1   5         47.91         43.98         1.25 o
 -13   1   5         58.01         60.92         1.17 o
 -12   1   5        153.70        159.14         1.74 o
 -11   1   5        222.80        222.54         6.20 o
 -10   1   5         99.29         94.88         3.39 o
  -9   1   5        153.12        151.87         4.91 o
  -8   1   5         85.04         87.10         1.13 o
  -7   1   5        113.18        112.19         1.25 o
  -6   1   5         57.32         52.75         1.00 o
  -5   1   5        135.90        130.60         1.65 o
  -4   1   5        193.27        185.26         3.64 o
  -3   1   5         43.24         47.52         0.70 o
  -2   1   5        154.30        166.82         2.88 o
  -1   1   5        185.76        190.33         6.33 o
   0   1   5          2.73          5.68         0.60 o
   1   1   5        185.59        193.36         2.60 o
   2   1   5        154.28        164.84         1.89 o
   3   1   5         43.26         46.07         1.11 o
   4   1   5        193.41        188.73         4.47 o
   5   1   5        135.80        128.02         3.05 o
   6   1   5         57.24         52.60         1.75 o
   7   1   5        113.29        114.39         2.01 o
   8   1   5         85.02         85.38         1.18 o
   9   1   5        153.04        145.59         3.76 o
  10   1   5         99.26         96.19         1.53 o
  11   1   5        222.69        212.79         6.15 o
  12   1   5        153.59        150.36         4.54 o
  13   1   5         58.07         56.97         2.09 o
  14   1   5         47.97         43.65         1.12 o
  15   1   5         31.98         33.81         0.91 o
  16   1   5          0.75          1.04         0.68 o
  17   1   5         33.65         35.81         1.22 o
  18   1   5         18.09         16.93         0.83 o
  19   1   5          2.10          1.99         0.77 o
  20   1   5          1.98          1.63         0.83 o
 -20   2   5          3.24          2.92         0.87 o
 -19   2   5         14.90         13.49         1.07 o
 -18   2   5         24.38         24.58         1.02 o
 -17   2   5         87.18         78.23         5.24 o
 -16   2   5         13.56         14.02         0.88 o
 -15   2   5         29.05         25.52         0.95 o
 -14   2   5        146.47        157.24         6.51 o
 -13   2   5         26.30         21.72         1.11 o
 -12   2   5         70.84         66.11         2.57 o
 -11   2   5         26.37         24.48         0.87 o
 -10   2   5        155.28        157.42         4.66 o
  -9   2   5         47.76         42.76         1.54 o
  -8   2   5         41.71         40.02         0.76 o
  -7   2   5         41.49         41.46         0.80 o
  -6   2   5          0.83          1.40         0.55 o
  -5   2   5          9.24         12.21         0.62 o
  -4   2   5          6.27          6.30         0.58 o
  -3   2   5          4.38          3.38         0.52 o
  -2   2   5         93.45         95.04         3.27 o
  -1   2   5         88.67         96.09         1.36 o
   0   2   5        293.74        320.77         4.01 o
   1   2   5         88.64         94.60         2.28 o
   2   2   5         93.36         98.49         3.00 o
   3   2   5          4.40          3.59         0.64 o
   4   2   5          6.27          7.34         0.68 o
   5   2   5          9.25         11.82         0.68 o
   6   2   5          0.84          1.15         0.57 o
   7   2   5         41.46         40.97         0.95 o
   8   2   5         41.79         40.06         1.41 o
   9   2   5         47.78         42.10         0.89 o
  10   2   5        155.39        156.03         2.96 o
  11   2   5         26.35         25.65         1.18 o
  12   2   5         70.77         63.41         2.79 o
  13   2   5         26.25         21.40         0.88 o
  14   2   5        146.48        152.02         3.08 o
  15   2   5         29.01         26.39         0.80 o
  16   2   5         13.57         13.33         0.81 o
  17   2   5         87.23         78.90         2.20 o
  18   2   5         24.35         23.14         0.79 o
  19   2   5         14.92         13.43         0.79 o
  20   2   5          3.26          2.46         0.77 o
 -19   3   5         46.71         38.64         1.49 o
 -18   3   5         27.53         23.31         2.27 o
 -17   3   5         31.34         28.40         1.11 o
 -16   3   5         58.68         55.25         2.17 o
 -15   3   5         12.14         12.52         0.77 o
 -14   3   5         20.16         21.44         0.81 o
 -13   3   5          8.86          8.04         0.70 o
 -12   3   5         17.32         19.78         0.86 o
 -11   3   5         17.57         17.99         0.74 o
 -10   3   5        106.57         99.38         3.45 o
  -9   3   5         18.56         13.83         0.69 o
  -8   3   5         47.67         46.29         0.90 o
  -7   3   5        100.64         99.72         1.20 o
  -6   3   5         39.66         40.67         0.82 o
  -5   3   5        348.10        335.16         8.66 o
  -4   3   5        124.42        130.18         1.27 o
  -3   3   5         36.19         38.74         0.91 o
  -2   3   5         41.83         39.87         0.75 o
  -1   3   5         90.36         94.56         2.16 o
   0   3   5        170.34        171.25         3.86 o
   1   3   5         90.28         94.83         1.64 o
   2   3   5         41.82         37.04         0.93 o
   3   3   5         36.17         36.60         0.89 o
   4   3   5        124.53        122.96         2.81 o
   5   3   5        347.84        351.37         4.94 o
   6   3   5         39.62         39.14         1.13 o
   7   3   5        100.78         95.22         2.95 o
   8   3   5         47.66         44.03         1.28 o
   9   3   5         18.57         13.92         0.72 o
  10   3   5        106.50         99.88         2.66 o
  11   3   5         17.47         16.60         0.81 o
  12   3   5         17.31         18.82         0.74 o
  13   3   5          8.89          7.18         0.72 o
  14   3   5         20.18         19.95         0.77 o
  15   3   5         12.16         11.31         0.78 o
  16   3   5         58.66         52.81         1.70 o
  17   3   5         31.44         29.04         1.58 o
  18   3   5         27.54         23.66         1.50 o
  19   3   5         46.69         42.64         3.19 o
 -17   4   5          3.69          3.68         0.78 o
 -16   4   5          7.98          7.91         0.83 o
 -15   4   5         14.42         14.31         0.85 o
 -14   4   5         10.95          9.75         0.75 o
 -13   4   5          1.73          2.34         0.71 o
 -12   4   5         23.08         20.70         1.17 o
 -11   4   5         12.86         14.36         0.75 o
 -10   4   5         15.00         15.27         0.69 o
  -9   4   5          1.34          0.91         0.62 o
  -8   4   5         27.90         25.56         0.92 o
  -7   4   5          7.93          7.17         0.62 o
  -6   4   5         50.47         54.59         0.86 o
  -5   4   5         71.85         77.41         0.93 o
  -4   4   5         64.78         62.82         1.65 o
  -3   4   5         95.52         96.63         2.66 o
  -2   4   5         88.47         87.29         1.78 o
  -1   4   5        138.90        132.99         3.67 o
   0   4   5         58.85         57.75         2.14 o
   1   4   5        138.85        131.68         2.15 o
   2   4   5         88.53         86.62         2.21 o
   3   4   5         95.48         95.97         2.09 o
   4   4   5         64.73         62.21         1.29 o
   5   4   5         71.84         74.61         1.84 o
   6   4   5         50.72         51.13         0.94 o
   7   4   5          7.94          6.42         0.58 o
   8   4   5         27.85         25.59         0.72 o
   9   4   5          1.34          1.36         0.60 o
  10   4   5         15.01         15.28         0.69 o
  11   4   5         12.86         14.07         0.74 o
  12   4   5         23.00         21.26         0.73 o
  13   4   5          1.72          2.26         0.67 o
  14   4   5         10.95          9.94         0.74 o
  15   4   5         14.41         13.65         0.79 o
  16   4   5          7.98          8.28         0.86 o
  17   4   5          3.69          3.87         0.73 o
 -14   5   5          3.59          2.65         0.82 o
 -13   5   5          9.96          9.94         0.84 o
 -12   5   5          4.70          5.30         0.75 o
 -11   5   5          0.45          1.29         0.69 o
 -10   5   5          3.26          4.10         0.68 o
  -9   5   5          7.00          8.29         0.75 o
  -8   5   5          1.05          1.73         0.64 o
  -7   5   5          4.82          4.82         0.60 o
  -6   5   5          3.89          3.22         0.63 o
  -5   5   5         23.75         26.71         0.85 o
  -4   5   5         23.11         23.85         0.74 o
  -3   5   5        166.82        171.61         2.45 o
  -2   5   5         11.56         13.63         0.70 o
  -1   5   5         93.57         92.61         2.87 o
   0   5   5        101.64        104.32         2.88 o
   1   5   5         93.49         97.15         2.26 o
   2   5   5         11.57         12.60         0.58 o
   3   5   5        166.82        167.02         4.69 o
   4   5   5         23.10         24.78         0.79 o
   5   5   5         23.66         25.40         0.73 o
   6   5   5          3.89          3.22         0.57 o
   7   5   5          4.82          4.62         0.64 o
   8   5   5          1.05          1.35         0.62 o
   9   5   5          6.98          7.27         0.67 o
  10   5   5          3.26          4.23         0.70 o
  11   5   5          0.46          1.36         0.64 o
  12   5   5          4.70          5.21         0.73 o
  13   5   5         10.02          9.55         0.75 o
  14   5   5          3.59          3.41         0.74 o
 -10   6   5          2.57          2.47         0.71 o
  -9   6   5          0.36          0.40         0.73 o
  -8   6   5          2.91          3.55         0.71 o
  -7   6   5          8.21          8.34         0.80 o
  -6   6   5         16.32         19.43         0.89 o
  -5   6   5          1.14          2.09         0.67 o
  -4   6   5         10.03         11.00         0.74 o
  -3   6   5         80.48         80.25         2.87 o
  -2   6   5         54.11         59.39         1.47 o
  -1   6   5         27.10         25.72         0.78 o
   0   6   5         34.52         38.60         1.28 o
   1   6   5         27.11         26.90         0.76 o
   2   6   5         54.14         58.05         2.13 o
   3   6   5         80.54         76.60         3.55 o
   4   6   5         10.03         10.55         0.69 o
   5   6   5          1.14          1.64         0.66 o
   6   6   5         16.31         17.85         0.73 o
   7   6   5          8.21          7.84         0.68 o
   8   6   5          2.95          3.47         0.62 o
   9   6   5          0.36          0.62         0.67 o
  10   6   5          2.57          2.50         0.73 o
   0   0   6        251.47        248.17        16.00 o
   1   0   6          0.03          0.89         0.51 o
   2   0   6         73.91         69.06         3.09 o
   3   0   6          0.17          1.50         0.64 o
   4   0   6        140.05        145.54         1.55 o
   5   0   6         13.74         13.51         0.75 o
   6   0   6         44.67         43.33         1.27 o
   7   0   6         74.54         69.65         1.44 o
   8   0   6        405.15        397.98         6.05 o
   9   0   6        164.79        144.69         6.45 o
  10   0   6        595.71        563.15        15.79 o
  11   0   6        109.07        104.56         6.17 o
  12   0   6         92.56         93.95         3.06 o
  13   0   6          3.13          2.42         0.76 o
  14   0   6          1.65          2.16         0.74 o
  15   0   6          0.12          1.00         0.83 o
  16   0   6          1.10          0.45         0.73 o
  17   0   6          0.00         -0.04         0.86 o
  18   0   6          1.31          1.92         0.95 o
  19   0   6          6.81          5.39         1.05 o
  20   0   6          4.46          3.52         1.40 o
 -19   1   6         13.95         10.82         0.99 o
 -18   1   6          1.29          0.50         0.91 o
 -17   1   6         11.95         14.02         0.96 o
 -16   1   6          5.83          5.83         0.96 o
 -15   1   6          5.30          6.87         0.88 o
 -14   1   6         23.28         20.76         0.90 o
 -13   1   6          0.21          0.93         0.89 o
 -12   1   6         47.55         47.63         1.52 o
 -11   1   6         35.70         42.52         1.03 o
 -10   1   6          2.88          3.11         0.67 o
  -9   1   6        175.72        173.14         4.51 o
  -8   1   6        250.34        243.46         4.84 o
  -7   1   6         30.10         25.65         0.75 o
  -6   1   6        182.18        194.11         5.80 o
  -5   1   6         98.11        104.73         2.12 o
  -4   1   6        111.31        117.67         2.06 o
  -3   1   6         56.23         57.69         1.13 o
  -2   1   6         72.00         73.91         1.05 o
  -1   1   6        161.25        154.95         5.46 o
   0   1   6         15.64         21.39         0.66 o
   1   1   6        161.16        168.83         3.58 o
   2   1   6         71.89         72.32         1.50 o
   3   1   6         56.18         60.26         1.77 o
   4   1   6        111.41        118.88         2.41 o
   5   1   6         98.23         98.36         2.77 o
   6   1   6        181.88        189.73         3.87 o
   7   1   6         30.06         25.64         0.87 o
   8   1   6        250.43        239.00         6.05 o
   9   1   6        175.71        168.22         4.12 o
  10   1   6          2.88          2.92         0.80 o
  11   1   6         35.61         37.82         1.69 o
  12   1   6         47.62         47.43         1.01 o
  13   1   6          0.22          0.12         0.62 o
  14   1   6         23.29         21.29         0.83 o
  15   1   6          5.29          5.54         0.71 o
  16   1   6          5.83          5.89         0.76 o
  17   1   6         11.95         13.30         0.88 o
  18   1   6          1.29          0.98         0.71 o
  19   1   6         13.98         11.81         0.88 o
 -19   2   6          6.30          4.53         1.13 o
 -18   2   6          1.30          1.33         0.78 o
 -17   2   6          4.86          3.88         0.88 o
 -16   2   6          6.51          6.76         1.00 o
 -15   2   6          4.07          4.45         1.42 o
 -14   2   6         28.76         32.78         1.38 o
 -13   2   6         10.15         13.12         0.82 o
 -12   2   6        135.57        148.35         3.83 o
 -11   2   6        166.79        149.24         5.47 o
 -10   2   6         48.73         47.66         1.72 o
  -9   2   6         22.23         17.22         0.71 o
  -8   2   6        100.27        101.37         1.46 o
  -7   2   6          9.65         10.33         0.61 o
  -6   2   6          2.70          3.31         0.52 o
  -5   2   6         29.00         25.32         0.64 o
  -4   2   6          5.84          7.30         0.54 o
  -3   2   6          8.27          7.79         0.53 o
  -2   2   6         53.03         55.26         0.76 o
  -1   2   6         53.19         56.35         0.90 o
   0   2   6          0.15          2.73         0.79 o
   1   2   6         53.27         55.20         1.55 o
   2   2   6         52.96         53.64         1.18 o
   3   2   6          8.27          9.18         0.70 o
   4   2   6          5.84          7.58         0.68 o
   5   2   6         28.94         26.35         0.80 o
   6   2   6          2.74          3.48         0.66 o
   7   2   6          9.64         10.28         0.83 o
   8   2   6        100.31         95.68         2.49 o
   9   2   6         22.25         17.30         0.84 o
  10   2   6         48.72         47.15         2.27 o
  11   2   6        166.63        144.22         5.49 o
  12   2   6        135.52        139.73         2.89 o
  13   2   6         10.17         12.41         0.87 o
  14   2   6         28.78         31.28         0.95 o
  15   2   6          4.06          4.05         0.81 o
  16   2   6          6.50          7.12         0.80 o
  17   2   6          4.84          4.08         0.82 o
  18   2   6          1.29          1.65         0.79 o
  19   2   6          6.30          4.25         0.82 o
 -17   3   6         12.15         10.44         0.88 o
 -16   3   6         14.14         13.75         1.05 o
 -15   3   6         10.75         13.57         0.87 o
 -14   3   6         15.50         14.72         0.89 o
 -13   3   6         53.41         56.25         1.02 o
 -12   3   6         18.16         18.97         1.04 o
 -11   3   6          1.56          2.77         0.68 o
 -10   3   6         92.17         92.39         2.91 o
  -9   3   6         24.00         31.43         0.82 o
  -8   3   6         50.80         52.79         1.60 o
  -7   3   6         54.15         44.21         1.86 o
  -6   3   6        206.77        191.77         5.65 o
  -5   3   6         83.19         90.00         1.00 o
  -4   3   6        138.02        143.55         1.09 o
  -3   3   6          2.47          4.10         0.51 o
  -2   3   6         10.74          9.55         0.55 o
  -1   3   6         14.59         15.79         0.60 o
   0   3   6          8.54         10.49         0.66 o
   1   3   6         14.61         17.21         0.75 o
   2   3   6         10.71         10.13         0.69 o
   3   3   6          2.45          4.02         0.63 o
   4   3   6        138.11        141.41         2.04 o
   5   3   6         83.07         85.92         1.73 o
   6   3   6        206.58        201.65         5.24 o
   7   3   6         54.13         44.79         1.16 o
   8   3   6         50.80         49.73         1.68 o
   9   3   6         24.01         29.62         1.03 o
  10   3   6         92.08         92.53         3.86 o
  11   3   6          1.55          3.26         0.65 o
  12   3   6         18.23         16.10         0.78 o
  13   3   6         53.28         52.45         1.80 o
  14   3   6         15.52         13.82         1.05 o
  15   3   6         10.71         11.51         0.89 o
  16   3   6         14.16         15.39         1.15 o
  17   3   6         12.18         11.57         0.79 o
 -15   4   6          3.47          4.90         0.80 o
 -14   4   6         40.23         40.56         1.08 o
 -13   4   6          2.63          3.55         0.77 o
 -12   4   6         28.73         33.14         1.14 o
 -11   4   6          9.43         11.22         0.73 o
 -10   4   6          1.48          2.51         0.61 o
  -9   4   6          0.63          2.04         0.61 o
  -8   4   6         37.01         33.16         0.85 o
  -7   4   6         44.54         49.65         1.06 o
  -6   4   6        145.25        154.96         2.55 o
  -5   4   6         13.60         12.00         0.61 o
  -4   4   6          2.72          3.55         0.55 o
  -3   4   6         26.67         27.12         0.67 o
  -2   4   6         15.23         16.00         0.63 o
  -1   4   6         26.96         25.20         0.62 o
   0   4   6         33.12         32.77         0.95 o
   1   4   6         27.00         25.93         0.75 o
   2   4   6         15.21         15.63         0.69 o
   3   4   6         26.66         27.10         0.77 o
   4   4   6          2.71          2.74         0.53 o
   5   4   6         13.55         11.61         0.61 o
   6   4   6        145.31        146.82         2.84 o
   7   4   6         44.57         46.59         1.04 o
   8   4   6         36.97         33.26         0.78 o
   9   4   6          0.62          2.02         0.68 o
  10   4   6          1.49          3.09         0.70 o
  11   4   6          9.43          9.53         0.69 o
  12   4   6         28.71         31.61         1.30 o
  13   4   6          2.64          3.81         0.70 o
  14   4   6         40.24         41.56         2.06 o
  15   4   6          3.46          4.21         0.75 o
 -12   5   6         20.24         17.90         0.90 o
 -11   5   6         10.30         11.21         0.82 o
 -10   5   6         17.07         18.45         0.79 o
  -9   5   6          4.18          5.43         0.74 o
  -8   5   6          1.21          1.82         0.72 o
  -7   5   6          2.22          2.34         0.61 o
  -6   5   6         16.26         16.47         1.06 o
  -5   5   6         22.90         22.18         0.81 o
  -4   5   6         10.87         11.84         0.65 o
  -3   5   6          5.71          5.85         0.64 o
  -2   5   6          2.18          1.97         0.56 o
  -1   5   6         32.69         36.57         0.78 o
   0   5   6         40.69         43.48         1.30 o
   1   5   6         32.65         34.70         0.87 o
   2   5   6          2.18          1.74         0.67 o
   3   5   6          5.71          5.01         0.64 o
   4   5   6         10.88         12.15         0.69 o
   5   5   6         22.84         22.05         1.10 o
   6   5   6         16.23         16.21         0.65 o
   7   5   6          2.22          3.00         0.64 o
   8   5   6          1.21          1.77         0.65 o
   9   5   6          4.19          4.89         0.73 o
  10   5   6         17.00         17.66         0.86 o
  11   5   6         10.29         10.65         0.76 o
  12   5   6         20.24         20.45         1.36 o
  -8   6   6         49.94         54.35         2.60 o
  -7   6   6         27.93         25.84         1.73 o
  -6   6   6         46.24         47.14         2.78 o
  -5   6   6         30.23         28.22         2.07 o
  -4   6   6          1.11          1.85         0.66 o
  -3   6   6         29.27         27.01         1.23 o
  -2   6   6          7.93          6.96         0.71 o
  -1   6   6          5.06          6.89         0.68 o
   0   6   6          1.84          1.91         0.67 o
   1   6   6          5.09          6.08         0.76 o
   2   6   6          7.93          8.38         0.78 o
   3   6   6         29.29         30.75         0.83 o
   4   6   6          1.11          1.43         0.65 o
   5   6   6         30.31         31.31         1.99 o
   6   6   6         46.21         47.27         2.84 o
   7   6   6         27.93         23.93         1.31 o
   8   6   6         49.96         57.09         9.97 o
   0   0   7        395.97        393.69         4.06 o
   1   0   7         50.41         57.29         1.70 o
   2   0   7         75.58         73.99         1.25 o
   3   0   7        171.83        168.02         3.26 o
   4   0   7        674.35        685.57         8.36 o
   5   0   7         76.77         75.16         1.13 o
   6   0   7        141.02        133.30         2.74 o
   7   0   7          3.07          5.70         0.90 o
   8   0   7        770.64        755.90         8.16 o
   9   0   7         26.96         26.40         0.94 o
  10   0   7          4.63          2.81         0.68 o
  11   0   7        102.92         96.77         2.25 o
  12   0   7          7.69          7.81         0.84 o
  13   0   7         28.85         31.00         1.02 o
  14   0   7         27.97         29.98         1.06 o
  15   0   7          3.98          4.08         0.76 o
  16   0   7          0.03          0.98         0.77 o
  17   0   7          1.01          1.05         0.76 o
  18   0   7         17.95         16.09         1.14 o
 -18   1   7         10.66          8.67         0.98 o
 -17   1   7          2.50          3.32         0.86 o
 -16   1   7          3.01          3.09         0.79 o
 -15   1   7          2.14          2.40         0.82 o
 -14   1   7         21.12         20.00         1.33 o
 -13   1   7         77.22         74.67         4.60 o
 -12   1   7         17.22         18.05         0.90 o
 -11   1   7         90.79         83.29         2.48 o
 -10   1   7         19.38         21.97         0.84 o
  -9   1   7         62.39         65.40         1.33 o
  -8   1   7         70.02         75.66         2.26 o
  -7   1   7         76.38         73.14         1.41 o
  -6   1   7        269.26        260.11         4.67 o
  -5   1   7         12.97         12.13         0.67 o
  -4   1   7         67.74         70.64         1.43 o
  -3   1   7         52.58         52.65         0.86 o
  -2   1   7         57.92         62.62         0.87 o
  -1   1   7        365.67        376.13         5.27 o
   0   1   7         73.57         71.63         2.16 o
   1   1   7        365.66        389.23         7.65 o
   2   1   7         57.94         59.48         1.44 o
   3   1   7         52.56         50.67         1.82 o
   4   1   7         67.79         76.28         2.35 o
   5   1   7         12.98         12.54         0.86 o
   6   1   7        268.93        255.01         4.22 o
   7   1   7         76.36         72.73         1.15 o
   8   1   7         70.12         73.54         1.55 o
   9   1   7         62.37         59.79         1.71 o
  10   1   7         19.35         20.22         0.88 o
  11   1   7         90.80         82.30         2.96 o
  12   1   7         17.19         15.90         0.92 o
  13   1   7         77.19         69.91         1.92 o
  14   1   7         21.09         20.42         0.96 o
  15   1   7          2.14          3.41         0.90 o
  16   1   7          3.00          2.96         0.80 o
  17   1   7          2.49          1.97         0.80 o
  18   1   7         10.67         11.71         1.33 o
 -17   2   7          6.22          6.05         0.90 o
 -16   2   7          5.59          5.65         0.85 o
 -15   2   7         26.03         25.06         0.97 o
 -14   2   7         58.59         57.22         2.79 o
 -13   2   7         81.30         82.71         2.36 o
 -12   2   7         42.21         43.94         0.80 o
 -11   2   7         28.01         29.28         0.79 o
 -10   2   7         48.44         53.26         0.90 o
  -9   2   7         13.16         15.10         0.65 o
  -8   2   7         98.02         90.81         0.98 o
  -7   2   7          1.70          1.99         0.58 o
  -6   2   7          0.36          0.29         0.52 o
  -5   2   7        160.22        151.70         2.67 o
  -4   2   7         60.10         61.20         0.90 o
  -3   2   7         31.21         31.59         0.77 o
  -2   2   7        136.06        133.87         1.19 o
  -1   2   7         64.21         62.74         0.90 o
   0   2   7         23.11         21.81         0.82 o
   1   2   7         64.07         64.94         0.99 o
   2   2   7        136.02        138.37         3.71 o
   3   2   7         31.25         32.63         0.84 o
   4   2   7         60.13         62.40         0.98 o
   5   2   7        160.43        153.93         4.81 o
   6   2   7          0.35          0.95         0.74 o
   7   2   7          1.72          1.30         0.69 o
   8   2   7         97.98         92.73         1.45 o
   9   2   7         13.16         13.55         0.91 o
  10   2   7         48.46         47.55         1.47 o
  11   2   7         27.97         26.82         1.12 o
  12   2   7         42.22         39.80         2.16 o
  13   2   7         81.30         82.11         2.90 o
  14   2   7         58.62         55.49         2.00 o
  15   2   7         26.03         22.15         0.97 o
  16   2   7          5.58          5.68         0.89 o
  17   2   7          6.24          6.00         0.83 o
 -16   3   7          1.75          1.72         0.82 o
 -15   3   7         43.07         43.86         3.69 o
 -14   3   7         14.66         14.99         0.81 o
 -13   3   7          1.89          2.75         0.73 o
 -12   3   7          0.28          0.54         0.63 o
 -11   3   7         32.58         36.48         1.13 o
 -10   3   7         90.80         92.16         1.21 o
  -9   3   7         60.16         62.29         1.58 o
  -8   3   7         43.49         44.79         0.90 o
  -7   3   7        106.07         99.36         3.04 o
  -6   3   7        140.25        117.94         3.01 o
  -5   3   7          9.69         11.56         0.56 o
  -4   3   7         15.16         11.84         0.58 o
  -3   3   7         12.10         13.76         0.58 o
  -2   3   7          3.70          3.63         0.47 o
  -1   3   7         11.03         10.38         0.70 o
   0   3   7          0.52          0.85         0.62 o
   1   3   7         11.05         11.00         0.68 o
   2   3   7          3.72          3.20         0.61 o
   3   3   7         12.11         13.32         0.75 o
   4   3   7         15.11         11.90         0.77 o
   5   3   7          9.71         12.31         0.79 o
   6   3   7        140.14        115.38         2.51 o
   7   3   7        106.04         97.67         3.30 o
   8   3   7         43.45         41.70         1.42 o
   9   3   7         60.21         58.18         1.79 o
  10   3   7         90.71         90.15         2.08 o
  11   3   7         32.58         33.22         1.43 o
  12   3   7          0.29          0.32         0.65 o
  13   3   7          1.89          1.91         0.77 o
  14   3   7         14.61         14.27         0.91 o
  15   3   7         43.06         39.05         2.82 o
  16   3   7          1.75          1.01         0.81 o
 -14   4   7         17.99         16.75         2.77 o
 -13   4   7         11.42         11.41         1.04 o
 -12   4   7         17.76         15.92         0.95 o
 -11   4   7         35.81         35.38         0.97 o
 -10   4   7         14.69         16.51         1.08 o
  -9   4   7          4.80          4.11         0.66 o
  -8   4   7          6.59          6.26         0.72 o
  -7   4   7         29.12         30.28         0.84 o
  -6   4   7          0.95          1.38         0.63 o
  -5   4   7          7.08          6.31         0.59 o
  -4   4   7          5.09          5.80         0.55 o
  -3   4   7         15.94         12.40         0.58 o
  -2   4   7          7.26          7.79         0.57 o
  -1   4   7         34.42         35.96         1.36 o
   0   4   7          1.84          3.09         0.68 o
   1   4   7         34.44         36.13         0.88 o
   2   4   7          7.26          7.84         0.76 o
   3   4   7         15.94         12.25         0.79 o
   4   4   7          5.09          5.52         0.74 o
   5   4   7          7.13          6.21         0.76 o
   6   4   7          0.95          1.36         0.67 o
   7   4   7         29.14         29.21         1.02 o
   8   4   7          6.60          5.87         0.69 o
   9   4   7          4.81          4.17         0.68 o
  10   4   7         14.67         14.96         1.19 o
  11   4   7         35.81         33.33         0.90 o
  12   4   7         17.77         16.26         1.28 o
  13   4   7         11.38         10.85         0.84 o
 -10   5   7          4.73          3.85         0.68 o
  -9   5   7          5.26          4.18         0.80 o
  -8   5   7          6.43          6.54         0.81 o
  -7   5   7          0.22          1.01         0.74 o
  -6   5   7         17.29         15.44         0.83 o
  -5   5   7         20.26         21.77         0.82 o
  -4   5   7          6.99          9.76         0.68 o
  -3   5   7          1.74          2.25         0.54 o
  -2   5   7          7.46          8.04         0.60 o
  -1   5   7          4.20          5.83         0.59 o
   0   5   7          9.52         10.13         0.69 o
   1   5   7          4.21          5.65         0.69 o
   2   5   7          7.46          7.93         0.78 o
   3   5   7          1.73          2.89         0.72 o
   4   5   7          7.01          9.66         0.81 o
   5   5   7         20.26         21.16         0.96 o
   6   5   7         17.25         15.86         0.78 o
   7   5   7          0.22          0.77         0.69 o
   8   5   7          6.42          6.44         0.73 o
   9   5   7          5.26          5.38         0.76 o
  10   5   7          4.73          3.58         0.79 o
  -2   6   7         15.22         15.25         0.72 o
  -1   6   7         23.36         22.10         0.75 o
   0   6   7          2.78          2.49         0.76 o
   1   6   7         23.42         24.00         2.19 o
   2   6   7         15.21         14.34         0.98 o
   3   6   7         15.91         22.66         2.95 o
   0   0   8        450.58        479.26        15.04 o
   1   0   8         50.25         51.62         0.94 o
   2   0   8         44.89         47.78         0.95 o
   3   0   8        280.65        291.74         3.52 o
   4   0   8         61.61         60.83         1.59 o
   5   0   8         89.41         89.19         1.19 o
   6   0   8         19.94         22.45         0.92 o
   7   0   8         32.24         31.29         0.98 o
   8   0   8          0.02          1.33         0.76 o
   9   0   8         31.50         30.15         1.01 o
  10   0   8         10.49         11.10         0.89 o
  11   0   8          1.46          1.29         0.83 o
  12   0   8         12.23         11.23         0.89 o
  13   0   8         38.51         38.59         2.06 o
  14   0   8          1.20          1.98         0.74 o
  15   0   8         11.52          9.88         0.80 o
  16   0   8          0.92          1.46         0.78 o
 -16   1   8          0.80          0.66         0.87 o
 -15   1   8         28.23         29.85         2.34 o
 -14   1   8         12.02          8.40         0.93 o
 -13   1   8          6.14          5.42         0.90 o
 -12   1   8          1.80          1.07         0.72 o
 -11   1   8         21.41         21.16         0.91 o
 -10   1   8          3.73          4.32         0.75 o
  -9   1   8          6.92          6.72         0.63 o
  -8   1   8         45.29         43.39         1.17 o
  -7   1   8          6.67          5.60         0.60 o
  -6   1   8          5.32          5.98         0.64 o
  -5   1   8         34.46         35.21         0.76 o
  -4   1   8         49.09         50.43         0.93 o
  -3   1   8        178.64        185.70         2.51 o
  -2   1   8        137.16        138.61         3.19 o
  -1   1   8         93.74         94.08         1.50 o
   0   1   8         56.17         58.46         0.92 o
   1   1   8         93.60         94.18         1.01 o
   2   1   8        137.16        143.09         2.82 o
   3   1   8        178.70        201.89         4.62 o
   4   1   8         49.09         53.63         1.15 o
   5   1   8         34.44         35.30         1.09 o
   6   1   8          5.31          6.47         0.92 o
   7   1   8          6.65          6.99         0.93 o
   8   1   8         45.28         44.68         1.22 o
   9   1   8          6.92          7.00         0.78 o
  10   1   8          3.72          4.29         0.82 o
  11   1   8         21.41         21.36         0.99 o
  12   1   8          1.82          2.01         0.81 o
  13   1   8          6.13          5.09         0.91 o
  14   1   8         12.03         10.05         0.87 o
  15   1   8         28.26         24.69         1.16 o
  16   1   8          0.81          2.05         0.86 o
 -15   2   8         36.57         32.83         2.66 o
 -14   2   8          8.22          9.10         0.83 o
 -13   2   8         34.09         35.52         1.55 o
 -12   2   8         15.55         16.81         0.81 o
 -11   2   8         18.98         18.91         0.78 o
 -10   2   8         16.00         19.96         0.77 o
  -9   2   8          0.87          1.33         0.57 o
  -8   2   8          0.28          1.07         0.61 o
  -7   2   8         13.69         11.55         0.67 o
  -6   2   8         25.17         24.90         0.67 o
  -5   2   8          0.98          1.39         0.59 o
  -4   2   8         72.95         71.60         1.45 o
  -3   2   8         10.43          9.86         0.67 o
  -2   2   8         33.80         36.93         0.78 o
  -1   2   8         71.26         68.05         0.95 o
   0   2   8         79.33         69.77         1.11 o
   1   2   8         71.18         67.87         2.08 o
   2   2   8         33.84         35.62         0.88 o
   3   2   8         10.45          9.84         0.68 o
   4   2   8         73.00         73.49         1.91 o
   5   2   8          0.97          2.06         0.70 o
   6   2   8         25.22         26.03         0.87 o
   7   2   8         13.65         12.60         0.78 o
   8   2   8          0.28          0.64         0.76 o
   9   2   8          0.86          1.32         0.96 o
  10   2   8         16.04         16.11         1.01 o
  11   2   8         18.95         19.20         1.07 o
  12   2   8         15.59         15.73         1.06 o
  13   2   8         34.06         33.00         1.30 o
  14   2   8          8.23          7.70         1.00 o
  15   2   8         36.61         28.51         3.24 o
 -14   3   8          1.05          0.86         1.93 o
 -13   3   8         50.37         47.92         2.03 o
 -12   3   8         14.01         14.54         0.80 o
 -11   3   8          4.83          6.42         0.72 o
 -10   3   8          1.70          1.59         0.66 o
  -9   3   8          0.70          0.79         0.63 o
  -8   3   8          6.68          8.66         0.68 o
  -7   3   8          2.61          2.42         0.63 o
  -6   3   8         28.61         32.60         0.76 o
  -5   3   8         32.03         31.35         0.80 o
  -4   3   8         35.98         43.17         1.23 o
  -3   3   8         66.13         68.65         2.03 o
  -2   3   8         24.71         22.31         0.78 o
  -1   3   8         15.15         16.00         0.74 o
   0   3   8          4.56          3.29         0.72 o
   1   3   8         15.13         15.99         0.74 o
   2   3   8         24.66         22.52         0.82 o
   3   3   8         66.18         63.65         1.24 o
   4   3   8         35.99         41.41         1.41 o
   5   3   8         32.04         31.80         0.99 o
   6   3   8         28.64         29.07         1.37 o
   7   3   8          2.59          1.79         0.70 o
   8   3   8          6.66          8.56         0.84 o
   9   3   8          0.70          1.40         0.83 o
  10   3   8          1.69          2.70         0.83 o
  11   3   8          4.81          7.45         0.92 o
  12   3   8         13.97         11.81         0.90 o
  13   3   8         50.41         44.34         4.19 o
 -11   4   8         19.09         17.84         0.98 o
 -10   4   8         10.70          9.81         0.84 o
  -9   4   8          0.76          1.34         0.69 o
  -8   4   8          0.18          0.45         0.63 o
  -7   4   8          4.75          6.08         0.69 o
  -6   4   8         16.64         13.11         0.66 o
  -5   4   8          4.18          3.57         0.60 o
  -4   4   8         11.58         13.27         0.66 o
  -3   4   8          0.33          0.97         0.67 o
  -2   4   8         11.93         12.61         0.71 o
  -1   4   8         32.15         32.45         0.98 o
   0   4   8         16.88         19.25         0.80 o
   1   4   8         32.11         34.68         0.92 o
   2   4   8         11.93         13.57         0.78 o
   3   4   8          0.33          1.02         0.69 o
   4   4   8         11.60         12.35         0.78 o
   5   4   8          4.16          2.39         0.83 o
   6   4   8         16.68         13.00         0.89 o
   7   4   8          4.76          5.19         0.83 o
   8   4   8          0.17          0.44         0.86 o
   9   4   8          0.77          1.07         0.83 o
  10   4   8         10.71          8.21         0.81 o
  11   4   8         19.10         19.39         1.24 o
  -6   5   8          7.59          6.63         0.78 o
  -5   5   8          5.90          5.19         0.75 o
  -4   5   8         15.40         15.28         0.71 o
  -3   5   8          1.01          2.44         0.63 o
  -2   5   8          2.54          4.19         0.69 o
  -1   5   8         28.86         34.29         1.81 o
   0   5   8          5.78          6.27         0.78 o
   1   5   8         28.86         32.72         1.66 o
   2   5   8          2.56          4.36         0.78 o
   3   5   8          1.01          2.10         0.74 o
   4   5   8         15.40         15.45         0.88 o
   5   5   8          5.90          4.76         0.86 o
   6   5   8          7.63          7.11         0.82 o
   0   0   9        234.36        228.24         6.76 o
   1   0   9          3.55          4.18         0.68 o
   2   0   9         32.37         39.24         1.24 o
   3   0   9          9.10          7.80         0.67 o
   4   0   9         11.10         13.95         0.71 o
   5   0   9          2.02          2.73         0.65 o
   6   0   9          0.01          1.14         0.69 o
   7   0   9          1.99          1.63         0.58 o
   8   0   9          0.94          1.43         0.85 o
   9   0   9          2.73          2.41         0.86 o
  10   0   9          6.21          5.48         0.89 o
  11   0   9          0.18          0.53         0.91 o
  12   0   9          0.02          1.11         0.90 o
  13   0   9          0.03          1.23         0.94 o
  14   0   9          1.09          2.09         0.97 o
 -14   1   9          6.67          6.59         0.97 o
 -13   1   9          1.82          2.22         0.63 o
 -12   1   9          2.57          2.88         0.74 o
 -11   1   9          4.02          5.30         0.70 o
 -10   1   9          4.45          4.77         0.66 o
  -9   1   9          3.99          4.74         0.70 o
  -8   1   9          0.47          1.07         0.65 o
  -7   1   9          0.82          1.02         0.65 o
  -6   1   9         16.18         17.49         0.78 o
  -5   1   9         55.59         59.58         1.03 o
  -4   1   9         58.32         61.41         1.31 o
  -3   1   9         32.52         33.06         1.21 o
  -2   1   9         34.76         38.66         0.88 o
  -1   1   9         24.32         27.63         0.77 o
   0   1   9        111.39        118.35         2.36 o
   1   1   9         24.29         28.46         0.77 o
   2   1   9         34.75         37.23         0.96 o
   3   1   9         32.54         35.91         0.79 o
   4   1   9         58.27         62.32         1.07 o
   5   1   9         55.58         59.66         1.29 o
   6   1   9         16.21         16.32         1.04 o
   7   1   9          0.82          0.85         0.91 o
   8   1   9          0.47          0.95         0.87 o
   9   1   9          3.98          4.28         0.99 o
  10   1   9          4.43          5.35         1.08 o
  11   1   9          4.02          3.78         0.98 o
  12   1   9          2.57          2.03         0.89 o
  13   1   9          1.84          2.89         0.92 o
  14   1   9          6.67          6.16         1.19 o
 -13   2   9         14.59         14.42         1.67 o
 -12   2   9         24.27         24.84         1.59 o
 -11   2   9          5.77          5.98         0.75 o
 -10   2   9          4.16          4.51         0.72 o
  -9   2   9          5.47          5.30         0.84 o
  -8   2   9          1.33          2.48         0.77 o
  -7   2   9          2.87          3.39         0.79 o
  -6   2   9          2.05          2.71         0.76 o
  -5   2   9         23.62         21.60         0.88 o
  -4   2   9         48.24         50.89         1.47 o
  -3   2   9         46.09         46.51         0.93 o
  -2   2   9         42.07         44.43         1.15 o
  -1   2   9         20.72         21.33         0.76 o
   0   2   9          9.07          8.37         0.69 o
   1   2   9         20.73         22.34         1.17 o
   2   2   9         42.14         42.35         0.88 o
   3   2   9         46.09         46.45         1.14 o
   4   2   9         48.29         49.92         1.13 o
   5   2   9         23.59         23.59         0.95 o
   6   2   9          2.05          2.75         0.85 o
   7   2   9          2.85          4.02         0.82 o
   8   2   9          1.34          2.53         0.82 o
   9   2   9          5.46          5.18         0.83 o
  10   2   9          4.14          2.74         0.88 o
  11   2   9          5.76          6.11         0.92 o
  12   2   9         24.27         22.01         2.67 o
  13   2   9         14.61         14.84         1.52 o
 -11   3   9          4.96          5.68         1.39 o
 -10   3   9         11.18         10.97         0.79 o
  -9   3   9          1.40          2.21         0.72 o
  -8   3   9          4.11          4.70         0.66 o
  -7   3   9          6.91          7.46         0.67 o
  -6   3   9          2.42          2.78         0.79 o
  -5   3   9          4.45          5.56         0.74 o
  -4   3   9          1.58          2.69         0.72 o
  -3   3   9         26.90         27.84         0.89 o
  -2   3   9          2.43          1.56         0.68 o
  -1   3   9          2.15          1.33         0.66 o
   0   3   9          0.86          2.47         0.70 o
   1   3   9          2.15          2.10         0.64 o
   2   3   9          2.43          1.84         0.74 o
   3   3   9         26.93         26.31         0.95 o
   4   3   9          1.57          1.99         0.72 o
   5   3   9          4.43          5.37         0.77 o
   6   3   9          2.42          2.17         0.80 o
   7   3   9          6.89          6.52         0.81 o
   8   3   9          4.13          3.77         0.82 o
   9   3   9          1.39          1.63         0.87 o
  10   3   9         11.18         10.16         0.97 o
  11   3   9          4.94          6.59         1.00 o
  -7   4   9          0.54          1.74         0.68 o
  -6   4   9          0.21          0.79         0.67 o
  -5   4   9         20.66         18.01         0.93 o
  -4   4   9          9.63         11.68         0.85 o
  -3   4   9          5.99          5.23         0.85 o
  -2   4   9         10.77         10.39         0.77 o
  -1   4   9         12.82         12.52         0.77 o
   0   4   9          0.06          0.85         0.65 o
   1   4   9         12.81         11.80         0.88 o
   2   4   9         10.78         10.22         0.87 o
   3   4   9          6.00          4.41         0.81 o
   4   4   9          9.65         11.01         0.82 o
   5   4   9         20.64         20.87         1.33 o
   6   4   9          0.21          0.26         0.86 o
   7   4   9          0.54          1.24         0.81 o
   0   0  10         16.04         16.08         1.11 o
   1   0  10          0.90          1.22         0.69 o
   2   0  10          9.40          9.22         0.78 o
   3   0  10         11.85         12.79         0.82 o
   4   0  10          3.15          4.18         0.72 o
   5   0  10          1.84          2.87         0.72 o
   6   0  10         13.22         12.17         0.87 o
   7   0  10          0.54          0.34         0.68 o
   8   0  10         16.99         16.46         0.91 o
   9   0  10          4.80          4.54         0.69 o
  10   0  10         11.64         11.20         0.78 o
  11   0  10          0.29          0.65         0.68 o
 -10   1  10          0.65          0.92         0.75 o
  -9   1  10          8.24          7.56         0.86 o
  -8   1  10          6.61          6.47         0.83 o
  -7   1  10         11.82         10.47         0.85 o
  -6   1  10         30.50         29.60         1.25 o
  -5   1  10         47.72         49.33         2.43 o
  -4   1  10          5.81          5.55         0.81 o
  -3   1  10         11.32         10.52         0.83 o
  -2   1  10         21.19         23.43         1.29 o
  -1   1  10          6.47          7.56         0.76 o
   0   1  10         22.08         18.13         0.78 o
   1   1  10          6.49          7.10         0.71 o
   2   1  10         21.18         21.01         0.78 o
   3   1  10         11.33         10.68         0.71 o
   4   1  10          5.80          5.40         0.70 o
   5   1  10         47.66         46.95         1.49 o
   6   1  10         30.52         30.11         1.00 o
   7   1  10         11.84         11.81         1.02 o
   8   1  10          6.60          5.84         1.09 o
   9   1  10          8.22          9.16         1.10 o
  10   1  10          0.65          0.95         1.06 o
  -9   2  10         41.23         36.04         1.98 o
  -8   2  10          4.18          3.75         0.78 o
  -7   2  10         81.34         80.64         3.85 o
  -6   2  10          9.05          9.28         0.79 o
  -5   2  10         19.74         18.49         0.91 o
  -4   2  10          5.26          5.16         0.81 o
  -3   2  10         14.28         14.03         0.82 o
  -2   2  10          6.05          4.23         0.76 o
  -1   2  10          5.30          6.14         0.72 o
   0   2  10          9.55         10.58         0.76 o
   1   2  10          5.30          5.05         0.74 o
   2   2  10          6.06          4.74         0.72 o
   3   2  10         14.31         14.37         0.80 o
   4   2  10          5.27          5.79         0.71 o
   5   2  10         19.77         16.93         1.08 o
   6   2  10          9.04          8.61         0.99 o
   7   2  10         81.33         74.94         4.00 o
   8   2  10          4.17          4.30         0.95 o
   9   2  10         41.24         34.71         1.27 o
  -6   3  10          5.80          5.39         0.83 o
  -5   3  10          3.55          3.88         0.85 o
  -4   3  10         16.36         16.05         0.91 o
  -3   3  10          0.17          0.67         0.74 o
  -2   3  10          2.98          2.45         0.70 o
  -1   3  10         27.17         28.20         0.91 o
   0   3  10          6.92          6.92         0.78 o
   1   3  10         27.20         27.14         1.62 o
   2   3  10          2.98          2.97         0.77 o
   3   3  10          0.17          0.48         0.67 o
   4   3  10         16.37         15.54         1.01 o
   5   3  10          3.56          2.85         0.87 o
   6   3  10          5.79          4.49         0.98 o
   0   0  11          4.39          5.89         1.15 o
   1   0  11         10.72         10.67         0.84 o
   2   0  11         26.26         27.89         1.18 o
   3   0  11          0.99          0.81         0.70 o
   4   0  11          0.02          0.73         0.79 o
   5   0  11          0.00          0.55         0.76 o
  -5   1  11         35.74         33.19         1.54 o
  -4   1  11          6.39          6.25         0.94 o
  -3   1  11          2.36          2.70         0.84 o
  -2   1  11          0.67          0.84         0.83 o
  -1   1  11         14.09         16.06         0.99 o
   0   1  11          0.37          0.33         0.79 o
   1   1  11         14.06         14.56         0.86 o
   2   1  11          0.67          0.39         0.70 o
   3   1  11          2.36          2.65         0.72 o
   4   1  11          6.39          6.44         0.76 o
   5   1  11         35.72         29.45         1.78 o
                                                
